# Supplementary material for: Non‐Statistical Assembly of Donor–Acceptor Cages for Light‐Induced Charge Separation
Source: Angew Chem Int Ed Engl. 2026 Jan 9;65(7):e22944. doi: 10.1002/anie.202522944 (PMC12887614; doi:10.1002/anie.202522944)
Supplement: Supplementary file 2 — Supporting Information [file ANIE-65-e22944-s002.zip]

Archive with 2 entries (2 files):
- 01-jtl4_sq.cif
- 02-jt35_sq.cif
