# Supplementary material for: Non‐Statistical Assembly of Donor–Acceptor Cages for Light‐Induced Charge Separation
Source: Angew Chem Int Ed Engl. 2026 Jan 9;65(7):e22944. doi: 10.1002/anie.202522944 (PMC12887614; doi:10.1002/anie.202522944)
Supplement: Supplementary file 2 — Supporting Information [file ANIE-65-e22944-s002.zip › 01-jtl4_sq.cif]

 
data_jtl4_sq
_vrf_PLAT023_jtl4_sq
;
PROBLEM: Resolution (too) Low [sin(theta)/Lambda < 0.6]..       0.38 Ang-1
RESPONSE: At the sychrotron beamline, measurements are conducted using only
the phi rotation, which may result in solme limitations in completeness 
and resolution. Additionally, slighy evaporation of solvent during the 
measurement can pose challenges for continuous data collection through de-
and remounting process. However, despite the somewhat limited data, the best
dataset obtained among multiple attempts is considered to be at a minimum 
suitable for structural modelling.
;
_vrf_THETM01_jtl4_sq
;
RESPONSE: At the sychrotron beamline, measurements are conducted using only
the phi rotation, which may result in solme limitations in completeness 
and resolution. Additionally, slighy evaporation of solvent during the 
measurement can pose challenges for continuous data collection through de-
and remounting process. However, despite the somewhat limited data, the best
dataset obtained among multiple attempts is considered to be at a minimum 
suitable for structural modelling.
;
_vrf_PLAT088_jtl4_sq
;
PROBLEM: Poor Data / Parameter Ratio ....................       6.16 Note
RESPONSE: The reason for the poor scattering power is due to the needle-
shaped crystal morphology and the rapid loss of solvent molecules when the 
crystal exposed to the external atmosphere. This is common issue encountered
with macromolecular structures. To address this, we adopted a method of 
immediately freezing the crystals in liquid nitrogen after mounting.
;
_audit_creation_method            'SHELXL-2019/3'
_shelx_SHELXL_version_number      '2019/3'
_chemical_name_systematic         ?
_chemical_name_common             ?
_chemical_melting_point           ?
_chemical_formula_moiety          
'C188 H156 N12 O4 Pd2, 2(B F4), 4(C6 H6) + [2(B F4) + 8(C2 H6 S O)+ 10 (C6 H6)]'
_chemical_formula_sum
 'C212 H180 B2 F8 N12 O4 Pd2 + [C76 H108 B2 F8 O8 S8]' 
_chemical_formula_weight          3346.09

loop_
 _atom_type_symbol
 _atom_type_description
 _atom_type_scat_dispersion_real
 _atom_type_scat_dispersion_imag
 _atom_type_scat_source
 'C'  'C'   0.0086   0.0039
 'International Tables Vol C Tables 4.2.6.8 and 6.1.1.4'
 'N'  'N'   0.0155   0.0079
 'International Tables Vol C Tables 4.2.6.8 and 6.1.1.4'
 'O'  'O'   0.0251   0.0143
 'International Tables Vol C Tables 4.2.6.8 and 6.1.1.4'
 'Pd'  'Pd'  -0.3092   1.9928
 'International Tables Vol C Tables 4.2.6.8 and 6.1.1.4'
 'B'  'B'   0.0042   0.0017
 'International Tables Vol C Tables 4.2.6.8 and 6.1.1.4'
 'F'  'F'   0.0379   0.0238
 'International Tables Vol C Tables 4.2.6.8 and 6.1.1.4'
 'H'  'H'   0.0000   0.0000
 'International Tables Vol C Tables 4.2.6.8 and 6.1.1.4'
 
_space_group_crystal_system       trigonal
_space_group_IT_number            147
_space_group_name_H-M_alt         'P -3'
_space_group_name_Hall            '-P 3'
 
_shelx_space_group_comment
;
The symmetry employed for this shelxl refinement is uniquely defined
by the following loop, which should always be used as a source of
symmetry information in preference to the above space-group names.
They are only intended as comments.
;
 
loop_
 _space_group_symop_operation_xyz
 'x, y, z'
 '-y, x-y, z'
 '-x+y, -x, z'
 '-x, -y, -z'
 'y, -x+y, -z'
 'x-y, x, -z'
 
_cell_length_a                    37.913(5)
_cell_length_b                    37.913(5)
_cell_length_c                    17.180(3)
_cell_angle_alpha                 90
_cell_angle_beta                  90
_cell_angle_gamma                 120
_cell_volume                      21386(7)
_cell_formula_units_Z             3
_cell_measurement_temperature     103(2)
_cell_measurement_reflns_used     64642   
_cell_measurement_theta_min       0.902  
_cell_measurement_theta_max       23.258   
 
_exptl_crystal_description        rod
_exptl_crystal_colour             yellow
_exptl_crystal_density_meas       ?
_exptl_crystal_density_method     ?
_exptl_crystal_density_diffrn     0.779          
_exptl_crystal_F_000              5226
_exptl_transmission_factor_min    ?
_exptl_transmission_factor_max    ?
_exptl_crystal_size_max           0.120
_exptl_crystal_size_mid           0.010
_exptl_crystal_size_min           0.010
_exptl_absorpt_coefficient_mu     0.447
_shelx_estimated_absorpt_T_min    0.948
_shelx_estimated_absorpt_T_max    0.996
_exptl_absorpt_correction_type    none
_exptl_absorpt_correction_T_min   0.987
_exptl_absorpt_correction_T_max   1.000
_exptl_absorpt_process_details    ?
_exptl_absorpt_special_details    ?
_diffrn_ambient_temperature       103(2)
_diffrn_radiation_wavelength      1.0332
_diffrn_radiation_type            synchrotron
_diffrn_source                    'P11@PETRA III, DESY, Hamburg, Germany' 
_diffrn_measurement_device_type 
; 
Pilatus 6M fast, High Precision 1-Axis Goniostat with St?ubli sample changing robot' 
; 
_diffrn_measurement_method         '360\deg \p scan' 
_diffrn_detector_area_resol_mean  ?
_diffrn_reflns_number             64642
_diffrn_reflns_av_unetI/netI      0.0437
_diffrn_reflns_av_R_equivalents   0.0990
_diffrn_reflns_limit_h_min        -28
_diffrn_reflns_limit_h_max        28
_diffrn_reflns_limit_k_min        -28
_diffrn_reflns_limit_k_max        28
_diffrn_reflns_limit_l_min        -13
_diffrn_reflns_limit_l_max        13
_diffrn_reflns_theta_min          0.902
_diffrn_reflns_theta_max          23.258
_diffrn_reflns_theta_full         23.258
_diffrn_measured_fraction_theta_max   0.996
_diffrn_measured_fraction_theta_full  0.996
_diffrn_reflns_Laue_measured_fraction_max    0.996
_diffrn_reflns_Laue_measured_fraction_full   0.996
_diffrn_reflns_point_group_measured_fraction_max   0.996
_diffrn_reflns_point_group_measured_fraction_full  0.996
_reflns_number_total              6629
_reflns_number_gt                 4743
_reflns_threshold_expression      'I > 2\s(I)'
_reflns_Friedel_coverage          0.000
_reflns_Friedel_fraction_max      .
_reflns_Friedel_fraction_full     .
 
_reflns_special_details
;
 Reflections were merged by SHELXL according to the crystal
 class for the calculation of statistics and refinement.
 
 Structure factors included contributions from the .fab file.
 
 _reflns_Friedel_fraction is defined as the number of unique
 Friedel pairs measured divided by the number that would be
 possible theoretically, ignoring centric projections and
 systematic absences.
;
 
_computing_data_collection        'costum designed P11 GUI' 
_computing_cell_refinement        'XDS (Kabsch, 2010)' 
_computing_data_reduction         'XDS (Kabsch, 2010)' 
_computing_structure_solution     'SHELXT 2018/2 (Sheldrick, 2018)' 
_computing_structure_refinement   'SHELXL-2019/2 (Sheldrick, 2019)' 
_computing_molecular_graphics     Shelxle 
_computing_publication_material   Shelxle 
_refine_special_details           
;
ACTA instruction (Sheldrick, 2017) was employed to generate the CIF. 
  
This structure was treated with SQUEEZE routine of the PLATON 
program, because the crystal lattice contains large voids filled with 
disordered solvent molecules. 

Techniques commonly applied for macromolecular structures were employed 
to generate a molecular model and increase robustness of the refinement. 
Stereochemical restraints for all organic ligands and counter 
ions of the structure were generated by the GRADE program using the GRADE 
Web Server (http://grade.globalphasing.org) and applied in the refinement. 
A GRADE dictionary for SHELXL contains target values and standard deviations 
for 1.2-distances (DFIX) and 1.3-distances (DANG), as well as restraints for 
planar groups (FLAT). The refinement of ADP's for non-hydrogen atoms was 
enabled by using the new rigid bond restraint (RIGU) in the SHELXL 2019 
program in combination with SIMU restraints. 

# SQUEEZE RESULTS (Version = 260325)
# Note: Data are Listed for all Voids in the P1 Unit Cell
# i.e. Centre of Gravity, Solvent Accessible Volume,
# Recovered number of Electrons in the Void and
# Details about the Squeezed Material
loop_
  _platon_squeeze_void_nr
  _platon_squeeze_void_average_x
  _platon_squeeze_void_average_y
  _platon_squeeze_void_average_z
  _platon_squeeze_void_volume
  _platon_squeeze_void_count_electrons
  _platon_squeeze_void_content
   1 -0.014 -0.011 -0.003     10148      2540 ' '
_platon_squeeze_void_probe_radius                    1.20
_platon_squeeze_details                             ?
;
_refine_ls_structure_factor_coef  Fsqd
_refine_ls_matrix_type            full
_refine_ls_weighting_scheme       calc
_refine_ls_weighting_details
'w=1/[\s^2^(Fo^2^)+(0.1715P)^2^+24.9029P] where P=(Fo^2^+2Fc^2^)/3'
_atom_sites_solution_primary      dual
_atom_sites_solution_secondary    ?
_atom_sites_solution_hydrogens    geom
_refine_ls_hydrogen_treatment     constr
_refine_ls_extinction_method      none
_refine_ls_extinction_coef        .
_refine_ls_number_reflns          6629
_refine_ls_number_parameters      1076
_refine_ls_number_restraints      1234
_refine_ls_R_factor_all           0.0944
_refine_ls_R_factor_gt            0.0704
_refine_ls_wR_factor_ref          0.2523
_refine_ls_wR_factor_gt           0.2245
_refine_ls_goodness_of_fit_ref    1.094
_refine_ls_restrained_S_all       1.066
_refine_ls_shift/su_max           0.000
_refine_ls_shift/su_mean          0.000
 
loop_
 _atom_site_label
 _atom_site_type_symbol
 _atom_site_fract_x
 _atom_site_fract_y
 _atom_site_fract_z
 _atom_site_U_iso_or_equiv
 _atom_site_adp_type
 _atom_site_occupancy
 _atom_site_site_symmetry_order  
 _atom_site_calc_flag
 _atom_site_refinement_flags_posn
 _atom_site_refinement_flags_adp
 _atom_site_refinement_flags_occupancy
 _atom_site_disorder_assembly
 _atom_site_disorder_group
Pd1_1 Pd -0.10400(3) 0.68696(3) 0.00809(6) 0.1264(7) Uani 1 1 d . U . . .
C1_2 C -0.0397(5) 0.7625(5) 0.0775(9) 0.170(6) Uani 1 1 d D U . . .
H1_2 H -0.056519 0.773020 0.061227 0.204 Uiso 1 1 calc R U . . .
C2_2 C -0.0052(6) 0.7869(4) 0.1199(11) 0.204(7) Uani 1 1 d D U . . .
H2_2 H 0.001729 0.813954 0.132764 0.245 Uiso 1 1 calc R U . . .
C3_2 C 0.0192(4) 0.7713(4) 0.1438(10) 0.180(6) Uani 1 1 d D U . . .
H3_2 H 0.042170 0.787276 0.175787 0.216 Uiso 1 1 calc R U . . .
C4_2 C 0.0104(4) 0.7327(4) 0.1214(7) 0.133(5) Uani 1 1 d D U . . .
C5_2 C -0.0261(4) 0.7095(4) 0.0809(7) 0.123(4) Uani 1 1 d D U . . .
H5_2 H -0.034014 0.682026 0.068909 0.148 Uiso 1 1 calc R U . . .
C6_2 C 0.0356(3) 0.7144(4) 0.1385(8) 0.121(4) Uani 1 1 d D U . . .
C7_2 C 0.0402(4) 0.6896(4) 0.0854(7) 0.128(5) Uani 1 1 d D U . . .
H7_2 H 0.025206 0.683016 0.038159 0.153 Uiso 1 1 calc R U . . .
C8_2 C 0.0656(4) 0.6738(3) 0.0983(6) 0.127(5) Uani 1 1 d D U . . .
H8_2 H 0.068980 0.657711 0.059967 0.152 Uiso 1 1 calc R U . . .
C9_2 C 0.0862(3) 0.6822(3) 0.1688(6) 0.112(4) Uani 1 1 d D U . . .
C10_2 C 0.1158(3) 0.6717(3) 0.1981(6) 0.111(4) Uani 1 1 d D U . . .
C11_2 C 0.1337(4) 0.6510(3) 0.1640(7) 0.118(4) Uani 1 1 d D U . . .
H11_2 H 0.127330 0.641657 0.111823 0.141 Uiso 1 1 calc R U . . .
C12_2 C 0.1604(4) 0.6442(3) 0.2064(8) 0.121(4) Uani 1 1 d D U . . .
H12_2 H 0.172840 0.630484 0.182799 0.145 Uiso 1 1 calc R U . . .
C13_2 C 0.1695(4) 0.6571(3) 0.2834(8) 0.118(4) Uani 1 1 d D U . . .
C14_2 C 0.1525(3) 0.6789(4) 0.3171(7) 0.115(4) Uani 1 1 d D U . . .
H14_2 H 0.159068 0.688277 0.369211 0.139 Uiso 1 1 calc R U . . .
C15_2 C 0.1263(3) 0.6866(3) 0.2744(6) 0.107(4) Uani 1 1 d D U . . .
C16_2 C 0.1040(3) 0.7088(3) 0.2990(5) 0.124(4) Uani 1 1 d D U . . .
C17_2 C 0.0799(3) 0.7052(3) 0.2255(6) 0.118(4) Uani 1 1 d D U . . .
C18_2 C 0.0545(4) 0.7210(4) 0.2110(7) 0.128(5) Uani 1 1 d D U . . .
H18_2 H 0.050024 0.736099 0.249927 0.154 Uiso 1 1 calc R U . . .
C19_2 C 0.0750(4) 0.6876(4) 0.3682(6) 0.141(4) Uani 1 1 d D U . . .
H19A_2 H 0.055027 0.659526 0.353677 0.211 Uiso 1 1 calc R U . . .
H19B_2 H 0.060834 0.702380 0.381622 0.211 Uiso 1 1 calc R U . . .
H19C_2 H 0.090788 0.687271 0.413111 0.211 Uiso 1 1 calc R U . . .
C20_2 C 0.1342(4) 0.7534(3) 0.3200(7) 0.152(5) Uani 1 1 d D U . . .
H20A_2 H 0.150435 0.754363 0.365102 0.228 Uiso 1 1 calc R U . . .
H20B_2 H 0.119122 0.767483 0.332497 0.228 Uiso 1 1 calc R U . . .
H20C_2 H 0.152277 0.766931 0.275636 0.228 Uiso 1 1 calc R U . . .
C21_2 C 0.2146(4) 0.6715(4) 0.3963(9) 0.158(6) Uani 1 1 d D U . . .
C22_2 C 0.2413(4) 0.7127(5) 0.3895(9) 0.171(6) Uani 1 1 d D U . . .
H22_2 H 0.246221 0.725447 0.339884 0.205 Uiso 1 1 calc R U . . .
C23_2 C 0.2610(5) 0.7357(4) 0.4544(11) 0.233(9) Uani 1 1 d D U . . .
H23_2 H 0.279838 0.764020 0.449678 0.279 Uiso 1 1 calc R U . . .
C24_2 C 0.2530(5) 0.7169(5) 0.5262(10) 0.253(9) Uani 1 1 d D U . . .
C25_2 C 0.2279(7) 0.6754(6) 0.5330(10) 0.299(11) Uani 1 1 d D U . . .
H25_2 H 0.225777 0.662141 0.581069 0.359 Uiso 1 1 calc R U . . .
C26_2 C 0.2056(6) 0.6532(5) 0.4686(10) 0.241(9) Uani 1 1 d D U . . .
H26_2 H 0.184500 0.625692 0.474412 0.289 Uiso 1 1 calc R U . . .
C27_2 C 0.2611(9) 0.7265(8) 0.6633(12) 0.388(14) Uani 1 1 d D U . . .
H27A_2 H 0.282767 0.743660 0.699960 0.583 Uiso 1 1 calc R U . . .
H27B_2 H 0.257274 0.698956 0.663494 0.583 Uiso 1 1 calc R U . . .
H27C_2 H 0.235689 0.725369 0.678796 0.583 Uiso 1 1 calc R U . . .
C28_2 C 0.2037(4) 0.6175(4) 0.3052(6) 0.124(5) Uani 1 1 d D U . . .
C29_2 C 0.2440(4) 0.6271(4) 0.2987(8) 0.155(6) Uani 1 1 d D U . . .
H29_2 H 0.265188 0.653215 0.314389 0.186 Uiso 1 1 calc R U . . .
C30_2 C 0.2534(4) 0.5989(4) 0.2696(7) 0.167(6) Uani 1 1 d D U . . .
H30_2 H 0.281058 0.605491 0.265100 0.200 Uiso 1 1 calc R U . . .
C31_2 C 0.2221(3) 0.5605(3) 0.2468(6) 0.123(4) Uani 1 1 d D U . . .
C32_2 C 0.2229(3) 0.5263(4) 0.2105(6) 0.121(4) Uani 1 1 d D U . . .
C33_2 C 0.2551(3) 0.5208(4) 0.1882(7) 0.139(5) Uani 1 1 d D U . . .
H33_2 H 0.282469 0.542089 0.194498 0.167 Uiso 1 1 calc R U . . .
C34_2 C 0.2467(4) 0.4839(4) 0.1569(7) 0.134(5) Uani 1 1 d D U . . .
H34_2 H 0.268756 0.479868 0.143303 0.160 Uiso 1 1 calc R U . . .
C35_2 C 0.2071(4) 0.4524(4) 0.1445(6) 0.120(4) Uani 1 1 d D U . . .
C36_2 C 0.1748(4) 0.4580(3) 0.1658(6) 0.118(4) Uani 1 1 d D U . . .
H36_2 H 0.147547 0.436825 0.157853 0.142 Uiso 1 1 calc R U . . .
C37_2 C 0.1827(3) 0.4949(3) 0.1987(5) 0.116(4) Uani 1 1 d D U . . .
C38_2 C 0.1527(3) 0.5079(3) 0.2255(6) 0.123(4) Uani 1 1 d D U . . .
C39_2 C 0.1815(3) 0.5508(3) 0.2548(6) 0.112(4) Uani 1 1 d D U . . .
C40_2 C 0.1726(4) 0.5793(3) 0.2845(6) 0.116(4) Uani 1 1 d D U . . .
H40_2 H 0.145069 0.572694 0.290585 0.139 Uiso 1 1 calc R U . . .
C41_2 C 0.1271(4) 0.5085(4) 0.1566(7) 0.155(5) Uani 1 1 d D U . . .
H41A_2 H 0.145204 0.524845 0.114162 0.232 Uiso 1 1 calc R U . . .
H41B_2 H 0.110661 0.520544 0.173320 0.232 Uiso 1 1 calc R U . . .
H41C_2 H 0.109081 0.480652 0.138364 0.232 Uiso 1 1 calc R U . . .
C42_2 C 0.1257(4) 0.4806(4) 0.2917(7) 0.168(5) Uani 1 1 d D U . . .
H42A_2 H 0.109756 0.492157 0.313451 0.252 Uiso 1 1 calc R U . . .
H42B_2 H 0.142841 0.478934 0.332531 0.252 Uiso 1 1 calc R U . . .
H42C_2 H 0.107189 0.453272 0.271413 0.252 Uiso 1 1 calc R U . . .
C43_2 C 0.1838(5) 0.3398(4) 0.0499(8) 0.152(5) Uani 1 1 d D U . . .
H43_2 H 0.178105 0.314057 0.030066 0.183 Uiso 1 1 calc R U . . .
C44_2 C 0.2208(5) 0.3641(5) 0.0869(10) 0.180(6) Uani 1 1 d D U . . .
H44_2 H 0.240394 0.355572 0.090480 0.216 Uiso 1 1 calc R U . . .
C45_2 C 0.2288(4) 0.4010(5) 0.1187(8) 0.160(6) Uani 1 1 d D U . . .
H45_2 H 0.253928 0.418041 0.144181 0.191 Uiso 1 1 calc R U . . .
C46_2 C 0.1996(4) 0.4129(4) 0.1128(7) 0.130(5) Uani 1 1 d D U . . .
C47_2 C 0.1645(4) 0.3869(4) 0.0720(7) 0.117(4) Uani 1 1 d D U . . .
H47_2 H 0.144782 0.395099 0.065344 0.140 Uiso 1 1 calc R U . . .
N1_2 N -0.0503(3) 0.7236(4) 0.0581(6) 0.133(4) Uani 1 1 d D U . . .
N2_2 N 0.1951(3) 0.6483(3) 0.3288(7) 0.127(4) Uani 1 1 d D U . . .
N3_2 N 0.1564(3) 0.3512(4) 0.0414(5) 0.118(4) Uani 1 1 d D U . . .
O1_2 O 0.2723(6) 0.7435(5) 0.5862(11) 0.341(9) Uani 1 1 d D U . . .
C1_3 C -0.1422(4) 0.6955(4) 0.1476(9) 0.161(5) Uani 1 1 d D U . . .
H1_3 H -0.141826 0.717025 0.118544 0.194 Uiso 1 1 calc R U . . .
C2_3 C -0.1560(6) 0.6894(5) 0.2229(10) 0.190(6) Uani 1 1 d D U . . .
H2_3 H -0.164566 0.706672 0.245971 0.229 Uiso 1 1 calc R U . . .
C3_3 C -0.1574(5) 0.6574(5) 0.2649(8) 0.178(6) Uani 1 1 d D U . . .
H3_3 H -0.168623 0.651459 0.315856 0.213 Uiso 1 1 calc R U . . .
C4_3 C -0.1422(4) 0.6343(4) 0.2323(8) 0.139(5) Uani 1 1 d D U . . .
C5_3 C -0.1291(4) 0.6430(4) 0.1557(8) 0.126(5) Uani 1 1 d D U . . .
H5_3 H -0.119391 0.626806 0.131787 0.151 Uiso 1 1 calc R U . . .
C6_3 C -0.1424(4) 0.6006(4) 0.2746(7) 0.131(5) Uani 1 1 d D U . . .
C7_3 C -0.1709(4) 0.5794(4) 0.3322(8) 0.143(5) Uani 1 1 d D U . . .
H7_3 H -0.192454 0.584960 0.340240 0.171 Uiso 1 1 calc R U . . .
C8_3 C -0.1690(3) 0.5504(4) 0.3783(7) 0.144(5) Uani 1 1 d D U . . .
H8_3 H -0.188951 0.536140 0.417159 0.173 Uiso 1 1 calc R U . . .
C9_3 C -0.1372(3) 0.5428(3) 0.3666(6) 0.122(4) Uani 1 1 d D U . . .
C10_3 C -0.1267(3) 0.5157(3) 0.4066(6) 0.120(4) Uani 1 1 d D U . . .
C11_3 C -0.1444(4) 0.4901(4) 0.4704(7) 0.137(5) Uani 1 1 d D U . . .
H11_3 H -0.167474 0.488586 0.495443 0.164 Uiso 1 1 calc R U . . .
C12_3 C -0.1279(4) 0.4667(4) 0.4969(7) 0.139(5) Uani 1 1 d D U . . .
H12_3 H -0.139840 0.449260 0.540394 0.167 Uiso 1 1 calc R U . . .
C13_3 C -0.0942(4) 0.4686(4) 0.4605(7) 0.121(4) Uani 1 1 d D U . . .
C14_3 C -0.0754(4) 0.4954(3) 0.3983(7) 0.120(4) Uani 1 1 d D U . . .
H14_3 H -0.051523 0.497888 0.375033 0.144 Uiso 1 1 calc R U . . .
C15_3 C -0.0921(3) 0.5185(3) 0.3712(5) 0.119(4) Uani 1 1 d D U . . .
C16_3 C -0.0773(3) 0.5493(3) 0.3051(6) 0.125(4) Uani 1 1 d D U . . .
C17_3 C -0.1085(3) 0.5634(3) 0.3078(6) 0.119(4) Uani 1 1 d D U . . .
C18_3 C -0.1108(4) 0.5924(4) 0.2623(6) 0.128(5) Uani 1 1 d D U . . .
H18_3 H -0.091030 0.606548 0.223107 0.154 Uiso 1 1 calc R U . . .
C19_3 C -0.0339(3) 0.5851(3) 0.3199(7) 0.148(5) Uani 1 1 d D U . . .
H19A_3 H -0.015199 0.574549 0.326919 0.222 Uiso 1 1 calc R U . . .
H19B_3 H -0.033850 0.599739 0.366980 0.222 Uiso 1 1 calc R U . . .
H19C_3 H -0.025102 0.603686 0.275346 0.222 Uiso 1 1 calc R U . . .
C20_3 C -0.0797(4) 0.5281(4) 0.2269(6) 0.143(4) Uani 1 1 d D U . . .
H20A_3 H -0.069281 0.548415 0.185066 0.215 Uiso 1 1 calc R U . . .
H20B_3 H -0.108100 0.507675 0.216007 0.215 Uiso 1 1 calc R U . . .
H20C_3 H -0.063256 0.514819 0.229990 0.215 Uiso 1 1 calc R U . . .
C21_3 C -0.0648(4) 0.4503(5) 0.5671(7) 0.120(4) Uani 1 1 d D U . . .
C22_3 C -0.0395(4) 0.4896(4) 0.5937(8) 0.131(5) Uani 1 1 d D U . . .
H22_3 H -0.031360 0.512024 0.559302 0.157 Uiso 1 1 calc R U . . .
C23_3 C -0.0260(3) 0.4965(4) 0.6702(9) 0.134(5) Uani 1 1 d D U . . .
H23_3 H -0.008667 0.523523 0.688179 0.161 Uiso 1 1 calc R U . . .
C24_3 C -0.0381(4) 0.4639(5) 0.7203(7) 0.134(5) Uani 1 1 d D U . . .
C25_3 C -0.0639(4) 0.4242(4) 0.6945(8) 0.130(5) Uani 1 1 d D U . . .
H25_3 H -0.072295 0.401761 0.728910 0.155 Uiso 1 1 calc R U . . .
C26_3 C -0.0771(4) 0.4179(4) 0.6181(8) 0.117(4) Uani 1 1 d D U . . .
H26_3 H -0.094900 0.391009 0.600284 0.140 Uiso 1 1 calc R U . . .
C27_3 C -0.0306(6) 0.4402(5) 0.8444(9) 0.241(9) Uani 1 1 d D U . . .
H27A_3 H -0.057931 0.428756 0.866677 0.361 Uiso 1 1 calc R U . . .
H27B_3 H -0.010362 0.450398 0.886419 0.361 Uiso 1 1 calc R U . . .
H27C_3 H -0.028579 0.419090 0.815250 0.361 Uiso 1 1 calc R U . . .
C28_3 C -0.0665(4) 0.4229(4) 0.4372(8) 0.126(5) Uani 1 1 d D U . . .
C29_3 C -0.0846(4) 0.4129(4) 0.3637(9) 0.141(5) Uani 1 1 d D U . . .
H29_3 H -0.105859 0.418234 0.350925 0.169 Uiso 1 1 calc R U . . .
C30_3 C -0.0714(4) 0.3951(3) 0.3097(7) 0.133(5) Uani 1 1 d D U . . .
H30_3 H -0.082851 0.389049 0.258939 0.159 Uiso 1 1 calc R U . . .
C31_3 C -0.0409(3) 0.3861(3) 0.3299(7) 0.127(4) Uani 1 1 d D U . . .
C32_3 C -0.0216(3) 0.3675(3) 0.2855(6) 0.131(5) Uani 1 1 d D U . . .
C33_3 C -0.0249(4) 0.3554(4) 0.2076(7) 0.160(5) Uani 1 1 d D U . . .
H33_3 H -0.041725 0.359814 0.172554 0.192 Uiso 1 1 calc R U . . .
C34_3 C -0.0034(4) 0.3371(4) 0.1824(7) 0.162(6) Uani 1 1 d D U . . .
H34_3 H -0.005952 0.328763 0.129552 0.194 Uiso 1 1 calc R U . . .
C35_3 C 0.0217(4) 0.3303(4) 0.2311(8) 0.139(5) Uani 1 1 d D U . . .
C36_3 C 0.0270(4) 0.3449(4) 0.3073(7) 0.131(5) Uani 1 1 d D U . . .
H36_3 H 0.045487 0.342363 0.340839 0.157 Uiso 1 1 calc R U . . .
C37_3 C 0.0055(3) 0.3632(3) 0.3345(6) 0.121(4) Uani 1 1 d D U . . .
C38_3 C 0.0065(3) 0.3805(3) 0.4148(5) 0.121(4) Uani 1 1 d D U . . .
C39_3 C -0.0250(3) 0.3939(3) 0.4055(6) 0.122(4) Uani 1 1 d D U . . .
C40_3 C -0.0378(4) 0.4122(4) 0.4602(7) 0.128(5) Uani 1 1 d D U . . .
H40_3 H -0.027201 0.417266 0.511708 0.153 Uiso 1 1 calc R U . . .
C41_3 C 0.0486(3) 0.4173(3) 0.4331(6) 0.135(4) Uani 1 1 d D U . . .
H41A_3 H 0.068573 0.408141 0.438179 0.203 Uiso 1 1 calc R U . . .
H41B_3 H 0.047299 0.429898 0.481923 0.203 Uiso 1 1 calc R U . . .
H41C_3 H 0.056895 0.437199 0.390762 0.203 Uiso 1 1 calc R U . . .
C42_3 C -0.0060(4) 0.3479(3) 0.4782(6) 0.137(4) Uani 1 1 d D U . . .
H42A_3 H -0.032171 0.324103 0.464453 0.206 Uiso 1 1 calc R U . . .
H42B_3 H -0.008514 0.358968 0.528082 0.206 Uiso 1 1 calc R U . . .
H42C_3 H 0.014804 0.339849 0.482497 0.206 Uiso 1 1 calc R U . . .
C43_3 C 0.0842(4) 0.2721(5) 0.1430(10) 0.158(6) Uani 1 1 d D U . . .
H43_3 H 0.098474 0.259530 0.122106 0.189 Uiso 1 1 calc R U . . .
C44_3 C 0.0697(5) 0.2630(5) 0.2180(10) 0.176(6) Uani 1 1 d D U . . .
H44_3 H 0.072473 0.243517 0.248257 0.211 Uiso 1 1 calc R U . . .
C45_3 C 0.0510(5) 0.2835(5) 0.2477(7) 0.176(6) Uani 1 1 d D U . . .
H45_3 H 0.042898 0.279574 0.300833 0.211 Uiso 1 1 calc R U . . .
C46_3 C 0.0436(4) 0.3095(4) 0.2029(8) 0.139(5) Uani 1 1 d D U . . .
C47_3 C 0.0593(4) 0.3163(4) 0.1271(7) 0.129(4) Uani 1 1 d D U . . .
H47_3 H 0.055987 0.334691 0.094550 0.154 Uiso 1 1 calc R U . . .
N1_3 N -0.1291(3) 0.6723(4) 0.1134(6) 0.130(4) Uani 1 1 d D U . . .
N2_3 N -0.0777(3) 0.4446(3) 0.4877(7) 0.124(4) Uani 1 1 d D U . . .
N3_3 N 0.0789(3) 0.2978(4) 0.0987(6) 0.134(4) Uani 1 1 d D U . . .
O1_3 O -0.0231(3) 0.4726(3) 0.7940(6) 0.178(4) Uani 1 1 d D U . . .
C1_4 C 0.1549(4) 0.3956(6) 0.3573(11) 0.225(9) Uani 1 1 d G U . . .
H1_4 H 0.170167 0.416900 0.321385 0.270 Uiso 1 1 calc R U . . .
C2_4 C 0.1432(5) 0.4042(4) 0.4283(13) 0.215(8) Uani 1 1 d G U . . .
H2_4 H 0.150588 0.431489 0.440788 0.258 Uiso 1 1 calc R U . . .
C3_4 C 0.1208(5) 0.3731(7) 0.4809(8) 0.222(8) Uani 1 1 d G U . . .
H3_4 H 0.112863 0.378981 0.529335 0.267 Uiso 1 1 calc R U . . .
C4_4 C 0.1100(4) 0.3332(6) 0.4625(11) 0.264(10) Uani 1 1 d G U . . .
H4_4 H 0.094718 0.311883 0.498479 0.317 Uiso 1 1 calc R U . . .
C5_4 C 0.1217(5) 0.3245(5) 0.3916(13) 0.276(12) Uani 1 1 d G U . . .
H5_4 H 0.114297 0.297293 0.379077 0.332 Uiso 1 1 calc R U . . .
C6_4 C 0.1441(5) 0.3557(8) 0.3390(8) 0.245(11) Uani 1 1 d G U . . .
H6_4 H 0.152022 0.349801 0.290529 0.294 Uiso 1 1 calc R U . . .
F1_5 F -0.0734(4) 0.5597(4) 0.0219(6) 0.236(4) Uani 1 1 d . U . . .
F2_5 F -0.0298(4) 0.6234(4) -0.0167(6) 0.227(4) Uani 1 1 d . U . . .
F3_5^a F -0.0751(7) 0.6096(6) 0.0639(14) 0.207(8) Uani 0.655(15) 1 d . U P A 1
F4_5^a F -0.0910(4) 0.5886(4) -0.0598(9) 0.182(6) Uani 0.655(15) 1 d . U P A 1
F3'_5^b F -0.0567(11) 0.6061(10) 0.1030(18) 0.185(10) Uani 0.345(15) 1 d . U P A 2
F4'_5^b F -0.0915(9) 0.6117(10) 0.012(2) 0.168(8) Uani 0.345(15) 1 d . U P A 2
B1_5 B -0.0700(10) 0.5936(10) 0.005(2) 0.161(6) Uani 1 1 d . U . . .
C1_6 C -0.2727(7) 0.5667(6) 0.4517(12) 0.322(12) Uani 1 1 d G U . . .
H1_6 H -0.284919 0.538925 0.466786 0.386 Uiso 1 1 calc R U . . .
C2_6 C -0.2938(4) 0.5795(8) 0.4044(11) 0.322(13) Uani 1 1 d G U . . .
H2_6 H -0.320521 0.560527 0.387030 0.387 Uiso 1 1 calc R U . . .
C3_6 C -0.2759(8) 0.6202(10) 0.3823(9) 0.348(14) Uani 1 1 d G U . . .
H3_6 H -0.290387 0.628942 0.349954 0.418 Uiso 1 1 calc R U . . .
C4_6 C -0.2369(8) 0.6480(6) 0.4077(12) 0.328(13) Uani 1 1 d G U . . .
H4_6 H -0.224652 0.675756 0.392634 0.394 Uiso 1 1 calc R U . . .
C5_6 C -0.2157(4) 0.6351(8) 0.4551(11) 0.358(17) Uani 1 1 d G U . . .
H5_6 H -0.189050 0.654154 0.472390 0.429 Uiso 1 1 calc R U . . .
C6_6 C -0.2336(7) 0.5945(9) 0.4771(7) 0.312(13) Uani 1 1 d G U . . .
H6_6 H -0.219183 0.585739 0.509467 0.375 Uiso 1 1 calc R U . . .
 
loop_
 _atom_site_aniso_label
 _atom_site_aniso_U_11
 _atom_site_aniso_U_22
 _atom_site_aniso_U_33
 _atom_site_aniso_U_23
 _atom_site_aniso_U_13
 _atom_site_aniso_U_12
Pd1_1 0.1490(12) 0.1567(11) 0.0931(10) -0.0118(7) -0.0093(7) 0.0913(9)
C1_2 0.178(16) 0.185(16) 0.175(14) -0.053(12) -0.063(11) 0.111(14)
C2_2 0.183(16) 0.166(15) 0.268(19) -0.049(14) -0.083(14) 0.091(13)
C3_2 0.158(14) 0.162(15) 0.233(16) -0.047(13) -0.058(12) 0.090(12)
C4_2 0.112(12) 0.145(13) 0.145(12) -0.028(10) 0.001(10) 0.066(11)
C5_2 0.126(12) 0.151(13) 0.103(10) -0.007(9) -0.005(9) 0.076(11)
C6_2 0.116(11) 0.130(11) 0.127(12) -0.014(10) -0.014(10) 0.070(9)
C7_2 0.127(12) 0.127(11) 0.128(12) -0.031(9) -0.024(10) 0.063(9)
C8_2 0.124(12) 0.149(11) 0.095(10) -0.015(9) 0.008(9) 0.059(10)
C9_2 0.116(11) 0.114(10) 0.087(11) 0.001(9) 0.005(9) 0.045(9)
C10_2 0.106(11) 0.113(10) 0.100(11) 0.014(9) -0.001(9) 0.044(8)
C11_2 0.115(11) 0.113(10) 0.107(12) -0.002(8) -0.011(9) 0.043(8)
C12_2 0.123(11) 0.115(10) 0.105(12) -0.014(9) -0.001(9) 0.044(9)
C13_2 0.125(11) 0.108(10) 0.115(14) -0.011(10) 0.008(10) 0.054(9)
C14_2 0.120(11) 0.128(11) 0.083(10) -0.007(8) -0.009(8) 0.051(9)
C15_2 0.112(10) 0.116(10) 0.086(11) 0.004(8) 0.005(9) 0.051(8)
C16_2 0.139(11) 0.131(10) 0.102(10) -0.006(8) -0.010(8) 0.067(8)
C17_2 0.119(11) 0.126(11) 0.090(11) 0.003(9) -0.008(9) 0.047(9)
C18_2 0.142(12) 0.135(11) 0.100(11) 0.003(9) 0.002(9) 0.063(9)
C19_2 0.163(11) 0.170(11) 0.104(10) 0.024(8) 0.026(8) 0.094(9)
C20_2 0.179(12) 0.136(11) 0.123(10) -0.026(9) -0.033(9) 0.064(10)
C21_2 0.187(14) 0.128(13) 0.155(15) -0.032(13) -0.046(13) 0.078(11)
C22_2 0.170(15) 0.174(15) 0.171(15) -0.050(13) -0.023(12) 0.087(13)
C23_2 0.263(18) 0.215(18) 0.21(2) -0.120(16) -0.097(16) 0.109(15)
C24_2 0.39(2) 0.236(19) 0.187(18) -0.137(16) -0.168(17) 0.194(17)
C25_2 0.47(3) 0.197(19) 0.207(18) -0.081(16) -0.151(19) 0.15(2)
C26_2 0.38(2) 0.178(16) 0.141(15) -0.041(13) -0.106(16) 0.123(16)
C27_2 0.56(3) 0.34(2) 0.28(3) -0.11(2) -0.19(3) 0.24(2)
C28_2 0.131(13) 0.138(14) 0.103(10) -0.014(10) -0.026(10) 0.068(12)
C29_2 0.139(13) 0.165(15) 0.159(13) -0.049(10) -0.056(11) 0.075(12)
C30_2 0.136(13) 0.151(15) 0.204(15) -0.059(12) -0.034(11) 0.064(11)
C31_2 0.123(12) 0.126(12) 0.125(11) -0.018(9) -0.017(10) 0.066(11)
C32_2 0.109(12) 0.140(13) 0.111(10) -0.011(9) -0.011(9) 0.060(10)
C33_2 0.111(11) 0.160(13) 0.155(12) -0.017(10) -0.012(9) 0.075(11)
C34_2 0.122(12) 0.158(14) 0.137(11) -0.035(10) -0.014(10) 0.082(12)
C35_2 0.116(12) 0.158(13) 0.091(9) -0.017(9) -0.022(9) 0.073(12)
C36_2 0.108(11) 0.162(12) 0.086(9) -0.006(8) -0.003(8) 0.068(10)
C37_2 0.109(11) 0.144(12) 0.084(9) -0.004(9) 0.001(8) 0.057(11)
C38_2 0.130(11) 0.138(10) 0.111(10) -0.005(8) 0.011(8) 0.074(9)
C39_2 0.110(11) 0.122(12) 0.093(9) 0.000(8) 0.002(9) 0.050(10)
C40_2 0.107(11) 0.127(12) 0.102(10) -0.008(9) -0.009(8) 0.050(9)
C41_2 0.137(11) 0.169(11) 0.164(12) -0.044(10) -0.026(9) 0.080(9)
C42_2 0.167(12) 0.146(11) 0.162(12) -0.010(9) 0.069(10) 0.055(10)
C43_2 0.153(15) 0.168(14) 0.133(12) -0.021(10) -0.048(11) 0.079(13)
C44_2 0.169(15) 0.202(17) 0.198(16) -0.026(13) -0.049(12) 0.115(14)
C45_2 0.151(13) 0.173(15) 0.178(14) -0.052(11) -0.050(11) 0.099(12)
C46_2 0.141(13) 0.151(13) 0.105(11) -0.037(9) -0.016(10) 0.077(12)
C47_2 0.129(12) 0.149(13) 0.085(10) -0.020(9) -0.013(8) 0.080(11)
N1_2 0.141(10) 0.163(11) 0.117(8) -0.033(8) -0.020(7) 0.093(9)
N2_2 0.131(9) 0.130(10) 0.114(10) -0.016(8) -0.025(7) 0.060(8)
N3_2 0.128(10) 0.149(10) 0.095(8) -0.020(7) -0.026(7) 0.082(9)
O1_2 0.52(2) 0.299(17) 0.265(19) -0.134(15) -0.201(19) 0.255(16)
C1_3 0.221(15) 0.215(15) 0.100(13) 0.013(12) 0.020(11) 0.147(13)
C2_3 0.284(17) 0.232(17) 0.127(14) 0.004(13) 0.046(14) 0.182(14)
C3_3 0.251(16) 0.237(17) 0.112(13) 0.023(12) 0.028(11) 0.172(14)
C4_3 0.170(12) 0.203(15) 0.078(12) 0.010(11) 0.008(9) 0.118(11)
C5_3 0.163(11) 0.165(13) 0.093(12) -0.003(10) -0.011(9) 0.114(10)
C6_3 0.153(13) 0.168(13) 0.083(11) 0.012(9) 0.013(10) 0.089(11)
C7_3 0.155(12) 0.201(15) 0.101(12) 0.011(10) 0.016(10) 0.111(12)
C8_3 0.142(12) 0.189(14) 0.109(12) 0.016(10) 0.019(10) 0.089(11)
C9_3 0.133(12) 0.160(12) 0.094(10) 0.000(9) 0.004(10) 0.088(10)
C10_3 0.120(11) 0.161(12) 0.091(11) 0.014(9) 0.018(9) 0.080(10)
C11_3 0.135(12) 0.154(13) 0.127(13) 0.007(10) 0.038(10) 0.076(10)
C12_3 0.154(13) 0.175(13) 0.101(11) 0.011(10) 0.027(10) 0.092(11)
C13_3 0.154(13) 0.147(12) 0.090(11) 0.026(9) 0.020(9) 0.097(10)
C14_3 0.149(12) 0.140(11) 0.102(11) 0.011(9) 0.021(9) 0.095(9)
C15_3 0.139(12) 0.151(12) 0.077(10) 0.013(9) 0.021(9) 0.080(10)
C16_3 0.148(10) 0.156(11) 0.085(9) 0.001(8) 0.019(9) 0.086(8)
C17_3 0.135(11) 0.154(12) 0.090(11) 0.004(9) 0.017(9) 0.088(10)
C18_3 0.138(12) 0.172(13) 0.085(10) -0.010(9) 0.008(9) 0.085(10)
C19_3 0.147(11) 0.158(12) 0.121(10) 0.024(9) 0.013(9) 0.063(9)
C20_3 0.174(11) 0.178(11) 0.092(9) -0.001(8) 0.021(8) 0.099(9)
C21_3 0.148(12) 0.129(12) 0.093(12) 0.011(12) 0.027(10) 0.077(10)
C22_3 0.150(12) 0.124(12) 0.120(13) 0.019(11) 0.030(10) 0.069(10)
C23_3 0.136(11) 0.138(12) 0.119(12) 0.004(12) 0.011(10) 0.061(10)
C24_3 0.140(12) 0.149(14) 0.095(13) 0.023(13) 0.018(10) 0.060(11)
C25_3 0.140(12) 0.135(12) 0.093(12) 0.007(10) 0.038(10) 0.053(10)
C26_3 0.136(11) 0.117(11) 0.081(10) 0.010(10) 0.027(9) 0.051(9)
C27_3 0.217(15) 0.262(18) 0.147(15) -0.019(13) 0.011(12) 0.047(15)
C28_3 0.171(13) 0.127(11) 0.089(12) -0.004(9) 0.023(11) 0.081(10)
C29_3 0.196(13) 0.153(12) 0.103(12) -0.004(10) 0.037(11) 0.110(10)
C30_3 0.182(13) 0.143(11) 0.097(11) 0.019(9) 0.002(10) 0.100(10)
C31_3 0.155(12) 0.138(11) 0.112(12) 0.014(9) 0.023(11) 0.092(9)
C32_3 0.163(12) 0.164(11) 0.101(12) 0.015(10) 0.020(10) 0.110(10)
C33_3 0.194(14) 0.229(15) 0.103(12) -0.006(11) 0.008(11) 0.142(12)
C34_3 0.220(16) 0.218(15) 0.085(11) 0.000(10) 0.012(11) 0.138(12)
C35_3 0.199(14) 0.173(12) 0.084(12) -0.001(10) 0.008(11) 0.123(10)
C36_3 0.149(11) 0.171(12) 0.104(11) 0.029(10) 0.013(9) 0.104(10)
C37_3 0.148(12) 0.129(10) 0.102(12) 0.023(9) 0.028(10) 0.082(9)
C38_3 0.148(10) 0.125(10) 0.087(9) 0.014(8) 0.022(9) 0.066(8)
C39_3 0.142(11) 0.140(11) 0.086(11) 0.035(9) 0.015(10) 0.073(9)
C40_3 0.154(12) 0.138(11) 0.102(12) 0.020(9) 0.046(10) 0.080(9)
C41_3 0.143(11) 0.146(11) 0.106(9) 0.008(8) 0.016(8) 0.066(9)
C42_3 0.173(11) 0.130(10) 0.107(10) 0.018(8) 0.030(8) 0.074(9)
C43_3 0.230(15) 0.199(14) 0.111(13) 0.022(12) 0.002(12) 0.158(12)
C44_3 0.273(17) 0.208(15) 0.129(14) 0.025(12) 0.013(13) 0.182(13)
C45_3 0.243(16) 0.227(16) 0.116(13) 0.026(12) 0.003(11) 0.162(13)
C46_3 0.182(12) 0.184(13) 0.095(12) 0.011(11) 0.018(10) 0.124(10)
C47_3 0.177(13) 0.157(12) 0.081(11) 0.001(9) 0.001(9) 0.105(10)
N1_3 0.155(9) 0.170(11) 0.101(10) -0.004(8) 0.012(7) 0.109(8)
N2_3 0.160(9) 0.140(9) 0.084(9) 0.018(8) 0.011(7) 0.084(8)
N3_3 0.171(10) 0.166(11) 0.099(10) -0.005(8) 0.007(8) 0.110(8)
O1_3 0.196(9) 0.212(11) 0.098(8) 0.045(7) 0.008(7) 0.081(8)
C1_4 0.181(15) 0.33(2) 0.180(18) -0.033(18) -0.020(14) 0.138(17)
C2_4 0.198(18) 0.26(2) 0.195(19) -0.008(17) -0.024(15) 0.123(15)
C3_4 0.223(19) 0.26(2) 0.226(19) -0.046(18) -0.058(15) 0.148(19)
C4_4 0.230(18) 0.29(2) 0.28(2) -0.07(2) -0.095(18) 0.134(18)
C5_4 0.24(2) 0.31(2) 0.29(3) -0.11(2) -0.07(2) 0.141(18)
C6_4 0.161(18) 0.32(3) 0.24(2) -0.06(2) -0.016(14) 0.11(2)
F1_5 0.322(12) 0.274(11) 0.156(8) -0.009(8) -0.019(7) 0.182(10)
F2_5 0.238(10) 0.259(11) 0.155(8) -0.009(7) -0.003(7) 0.102(9)
F3_5^a 0.246(15) 0.214(11) 0.178(17) 0.010(14) 0.006(13) 0.126(12)
F4_5^a 0.213(11) 0.194(11) 0.157(12) 0.002(9) -0.034(10) 0.115(9)
F3'_5^b 0.241(18) 0.193(14) 0.139(17) 0.027(14) -0.009(14) 0.122(14)
F4'_5^b 0.216(14) 0.210(13) 0.156(16) 0.014(13) -0.024(13) 0.165(11)
B1_5 0.235(11) 0.186(10) 0.136(12) -0.003(11) 0.006(10) 0.161(9)
C1_6 0.34(3) 0.61(3) 0.143(19) -0.13(2) -0.026(19) 0.33(3)
C2_6 0.37(2) 0.60(4) 0.169(19) -0.13(2) -0.112(17) 0.37(2)
C3_6 0.32(3) 0.61(4) 0.25(2) -0.11(3) -0.07(2) 0.34(3)
C4_6 0.25(2) 0.66(4) 0.19(2) -0.10(2) -0.005(18) 0.31(2)
C5_6 0.24(2) 0.68(4) 0.16(2) -0.07(2) 0.044(17) 0.24(3)
C6_6 0.25(2) 0.68(4) 0.111(14) -0.07(2) -0.024(17) 0.32(2)
 
_geom_special_details
;
 All esds (except the esd in the dihedral angle between two l.s. planes)
 are estimated using the full covariance matrix.  The cell esds are taken
 into account individually in the estimation of esds in distances, angles
 and torsion angles; correlations between esds in cell parameters are only
 used when they are defined by crystal symmetry.  An approximate (isotropic)
 treatment of cell esds is used for estimating esds involving l.s. planes.
;
 
loop_
 _geom_bond_atom_site_label_1
 _geom_bond_atom_site_label_2
 _geom_bond_distance
 _geom_bond_site_symmetry_2
 _geom_bond_publ_flag
Pd1_1 N3_2_$1 1.972(10) 4_565 ?
Pd1_1 N1_3 1.990(10) . ?
Pd1_1 N1_2 1.996(11) . ?
Pd1_1 N3_3_$1 2.014(11) 4_565 ?
C1_2 N1_2 1.361(10) . ?
C1_2 C2_2 1.372(12) . ?
C1_2 H1_2 0.9500 . ?
C2_2 C3_2 1.385(10) . ?
C2_2 H2_2 0.9500 . ?
C3_2 C4_2 1.383(8) . ?
C3_2 H3_2 0.9500 . ?
C4_2 C5_2 1.396(9) . ?
C4_2 C6_2 1.467(9) . ?
C5_2 N1_2 1.333(8) . ?
C5_2 H5_2 0.9500 . ?
C6_2 C7_2 1.381(8) . ?
C6_2 C18_2 1.396(8) . ?
C7_2 C8_2 1.382(9) . ?
C7_2 H7_2 0.9500 . ?
C8_2 C9_2 1.388(8) . ?
C8_2 H8_2 0.9500 . ?
C9_2 C17_2 1.404(6) . ?
C9_2 C10_2 1.458(10) . ?
C10_2 C11_2 1.395(8) . ?
C10_2 C15_2 1.403(6) . ?
C11_2 C12_2 1.372(9) . ?
C11_2 H11_2 0.9500 . ?
C12_2 C13_2 1.393(11) . ?
C12_2 H12_2 0.9500 . ?
C13_2 C14_2 1.400(10) . ?
C13_2 N2_2 1.409(10) . ?
C14_2 C15_2 1.382(8) . ?
C14_2 H14_2 0.9500 . ?
C15_2 C16_2 1.521(6) . ?
C16_2 C17_2 1.523(6) . ?
C16_2 C20_2 1.538(10) . ?
C16_2 C19_2 1.545(10) . ?
C17_2 C18_2 1.388(8) . ?
C18_2 H18_2 0.9500 . ?
C19_2 H19A_2 0.9800 . ?
C19_2 H19B_2 0.9800 . ?
C19_2 H19C_2 0.9800 . ?
C20_2 H20A_2 0.9800 . ?
C20_2 H20B_2 0.9800 . ?
C20_2 H20C_2 0.9800 . ?
C21_2 C22_2 1.379(11) . ?
C21_2 C26_2 1.381(12) . ?
C21_2 N2_2 1.419(10) . ?
C22_2 C23_2 1.382(9) . ?
C22_2 H22_2 0.9500 . ?
C23_2 C24_2 1.381(11) . ?
C23_2 H23_2 0.9500 . ?
C24_2 O1_2 1.369(10) . ?
C24_2 C25_2 1.377(11) . ?
C25_2 C26_2 1.390(10) . ?
C25_2 H25_2 0.9500 . ?
C26_2 H26_2 0.9500 . ?
C27_2 O1_2 1.439(16) . ?
C27_2 H27A_2 0.9800 . ?
C27_2 H27B_2 0.9800 . ?
C27_2 H27C_2 0.9800 . ?
C28_2 C40_2 1.380(10) . ?
C28_2 C29_2 1.386(11) . ?
C28_2 N2_2 1.420(10) . ?
C29_2 C30_2 1.382(9) . ?
C29_2 H29_2 0.9500 . ?
C30_2 C31_2 1.398(8) . ?
C30_2 H30_2 0.9500 . ?
C31_2 C39_2 1.399(6) . ?
C31_2 C32_2 1.451(10) . ?
C32_2 C33_2 1.393(8) . ?
C32_2 C37_2 1.403(6) . ?
C33_2 C34_2 1.378(9) . ?
C33_2 H33_2 0.9500 . ?
C34_2 C35_2 1.390(8) . ?
C34_2 H34_2 0.9500 . ?
C35_2 C36_2 1.391(8) . ?
C35_2 C46_2 1.482(9) . ?
C36_2 C37_2 1.395(8) . ?
C36_2 H36_2 0.9500 . ?
C37_2 C38_2 1.521(6) . ?
C38_2 C39_2 1.520(6) . ?
C38_2 C42_2 1.534(10) . ?
C38_2 C41_2 1.539(10) . ?
C39_2 C40_2 1.382(8) . ?
C40_2 H40_2 0.9500 . ?
C41_2 H41A_2 0.9800 . ?
C41_2 H41B_2 0.9800 . ?
C41_2 H41C_2 0.9800 . ?
C42_2 H42A_2 0.9800 . ?
C42_2 H42B_2 0.9800 . ?
C42_2 H42C_2 0.9800 . ?
C43_2 N3_2 1.321(10) . ?
C43_2 C44_2 1.387(12) . ?
C43_2 H43_2 0.9500 . ?
C44_2 C45_2 1.388(10) . ?
C44_2 H44_2 0.9500 . ?
C45_2 C46_2 1.389(8) . ?
C45_2 H45_2 0.9500 . ?
C46_2 C47_2 1.386(9) . ?
C47_2 N3_2 1.336(8) . ?
C47_2 H47_2 0.9500 . ?
C1_3 N1_3 1.342(10) . ?
C1_3 C2_3 1.372(12) . ?
C1_3 H1_3 0.9500 . ?
C2_3 C3_3 1.389(10) . ?
C2_3 H2_3 0.9500 . ?
C3_3 C4_3 1.383(8) . ?
C3_3 H3_3 0.9500 . ?
C4_3 C5_3 1.388(9) . ?
C4_3 C6_3 1.469(9) . ?
C5_3 N1_3 1.329(8) . ?
C5_3 H5_3 0.9500 . ?
C6_3 C7_3 1.386(8) . ?
C6_3 C18_3 1.396(8) . ?
C7_3 C8_3 1.386(9) . ?
C7_3 H7_3 0.9500 . ?
C8_3 C9_3 1.388(8) . ?
C8_3 H8_3 0.9500 . ?
C9_3 C17_3 1.401(7) . ?
C9_3 C10_3 1.447(10) . ?
C10_3 C11_3 1.393(8) . ?
C10_3 C15_3 1.400(6) . ?
C11_3 C12_3 1.391(9) . ?
C11_3 H11_3 0.9500 . ?
C12_3 C13_3 1.392(11) . ?
C12_3 H12_3 0.9500 . ?
C13_3 C14_3 1.399(10) . ?
C13_3 N2_3 1.420(10) . ?
C14_3 C15_3 1.393(8) . ?
C14_3 H14_3 0.9500 . ?
C15_3 C16_3 1.522(6) . ?
C16_3 C17_3 1.520(6) . ?
C16_3 C19_3 1.542(10) . ?
C16_3 C20_3 1.546(10) . ?
C17_3 C18_3 1.387(8) . ?
C18_3 H18_3 0.9500 . ?
C19_3 H19A_3 0.9800 . ?
C19_3 H19B_3 0.9800 . ?
C19_3 H19C_3 0.9800 . ?
C20_3 H20A_3 0.9800 . ?
C20_3 H20B_3 0.9800 . ?
C20_3 H20C_3 0.9800 . ?
C21_3 C26_3 1.384(11) . ?
C21_3 C22_3 1.387(11) . ?
C21_3 N2_3 1.429(10) . ?
C22_3 C23_3 1.386(9) . ?
C22_3 H22_3 0.9500 . ?
C23_3 C24_3 1.384(10) . ?
C23_3 H23_3 0.9500 . ?
C24_3 O1_3 1.360(9) . ?
C24_3 C25_3 1.395(10) . ?
C25_3 C26_3 1.382(9) . ?
C25_3 H25_3 0.9500 . ?
C26_3 H26_3 0.9500 . ?
C27_3 O1_3 1.409(13) . ?
C27_3 H27A_3 0.9800 . ?
C27_3 H27B_3 0.9800 . ?
C27_3 H27C_3 0.9800 . ?
C28_3 C29_3 1.397(11) . ?
C28_3 C40_3 1.397(10) . ?
C28_3 N2_3 1.398(10) . ?
C29_3 C30_3 1.379(9) . ?
C29_3 H29_3 0.9500 . ?
C30_3 C31_3 1.401(8) . ?
C30_3 H30_3 0.9500 . ?
C31_3 C39_3 1.399(6) . ?
C31_3 C32_3 1.462(10) . ?
C32_3 C37_3 1.399(6) . ?
C32_3 C33_3 1.400(8) . ?
C33_3 C34_3 1.379(9) . ?
C33_3 H33_3 0.9500 . ?
C34_3 C35_3 1.386(8) . ?
C34_3 H34_3 0.9500 . ?
C35_3 C36_3 1.397(8) . ?
C35_3 C46_3 1.481(9) . ?
C36_3 C37_3 1.388(8) . ?
C36_3 H36_3 0.9500 . ?
C37_3 C38_3 1.519(6) . ?
C38_3 C39_3 1.522(6) . ?
C38_3 C42_3 1.534(9) . ?
C38_3 C41_3 1.539(10) . ?
C39_3 C40_3 1.391(8) . ?
C40_3 H40_3 0.9500 . ?
C41_3 H41A_3 0.9800 . ?
C41_3 H41B_3 0.9800 . ?
C41_3 H41C_3 0.9800 . ?
C42_3 H42A_3 0.9800 . ?
C42_3 H42B_3 0.9800 . ?
C42_3 H42C_3 0.9800 . ?
C43_3 N3_3 1.330(10) . ?
C43_3 C44_3 1.377(12) . ?
C43_3 H43_3 0.9500 . ?
C44_3 C45_3 1.387(10) . ?
C44_3 H44_3 0.9500 . ?
C45_3 C46_3 1.385(8) . ?
C45_3 H45_3 0.9500 . ?
C46_3 C47_3 1.402(9) . ?
C47_3 N3_3 1.342(8) . ?
C47_3 H47_3 0.9500 . ?
C1_4 C2_4 1.3900 . ?
C1_4 C6_4 1.3900 . ?
C1_4 H1_4 0.9500 . ?
C2_4 C3_4 1.3900 . ?
C2_4 H2_4 0.9500 . ?
C3_4 C4_4 1.3900 . ?
C3_4 H3_4 0.9500 . ?
C4_4 C5_4 1.3900 . ?
C4_4 H4_4 0.9500 . ?
C5_4 C6_4 1.3900 . ?
C5_4 H5_4 0.9500 . ?
C6_4 H6_4 0.9500 . ?
F1_5 B1_5 1.26(3) . ?
F2_5 B1_5 1.42(3) . ?
F3_5^a B1_5 1.25(3) . ?
F4_5^a B1_5 1.33(3) . ?
F3'_5^b B1_5 1.75(5) . ?
F4'_5^b B1_5 1.31(3) . ?
C1_6 C2_6 1.3900 . ?
C1_6 C6_6 1.3900 . ?
C1_6 H1_6 0.9500 . ?
C2_6 C3_6 1.3900 . ?
C2_6 H2_6 0.9500 . ?
C3_6 C4_6 1.3900 . ?
C3_6 H3_6 0.9500 . ?
C4_6 C5_6 1.3900 . ?
C4_6 H4_6 0.9500 . ?
C5_6 C6_6 1.3900 . ?
C5_6 H5_6 0.9500 . ?
C6_6 H6_6 0.9500 . ?
 
loop_
 _geom_angle_atom_site_label_1
 _geom_angle_atom_site_label_2
 _geom_angle_atom_site_label_3
 _geom_angle
 _geom_angle_site_symmetry_1
 _geom_angle_site_symmetry_3
 _geom_angle_publ_flag
N3_2 Pd1_1 N1_3 91.2(4) 4_565 . ?
N3_2 Pd1_1 N1_2 177.4(6) 4_565 . ?
N1_3 Pd1_1 N1_2 88.9(4) . . ?
N3_2 Pd1_1 N3_3_$1 88.6(4) 4_565 4_565 ?
N1_3 Pd1_1 N3_3_$1 179.3(7) . 4_565 ?
N1_2 Pd1_1 N3_3_$1 91.3(4) . 4_565 ?
N1_2 C1_2 C2_2 121.8(11) . . ?
N1_2 C1_2 H1_2 119.1 . . ?
C2_2 C1_2 H1_2 119.1 . . ?
C1_2 C2_2 C3_2 118.9(11) . . ?
C1_2 C2_2 H2_2 120.6 . . ?
C3_2 C2_2 H2_2 120.6 . . ?
C4_2 C3_2 C2_2 120.7(10) . . ?
C4_2 C3_2 H3_2 119.7 . . ?
C2_2 C3_2 H3_2 119.7 . . ?
C3_2 C4_2 C5_2 116.4(8) . . ?
C3_2 C4_2 C6_2 125.2(11) . . ?
C5_2 C4_2 C6_2 118.4(10) . . ?
N1_2 C5_2 C4_2 123.8(9) . . ?
N1_2 C5_2 H5_2 118.1 . . ?
C4_2 C5_2 H5_2 118.1 . . ?
C7_2 C6_2 C18_2 118.9(8) . . ?
C7_2 C6_2 C4_2 121.6(9) . . ?
C18_2 C6_2 C4_2 119.4(9) . . ?
C6_2 C7_2 C8_2 122.6(9) . . ?
C6_2 C7_2 H7_2 118.7 . . ?
C8_2 C7_2 H7_2 118.7 . . ?
C7_2 C8_2 C9_2 118.3(9) . . ?
C7_2 C8_2 H8_2 120.8 . . ?
C9_2 C8_2 H8_2 120.8 . . ?
C8_2 C9_2 C17_2 119.9(8) . . ?
C8_2 C9_2 C10_2 131.3(9) . . ?
C17_2 C9_2 C10_2 108.8(6) . . ?
C11_2 C10_2 C15_2 120.0(8) . . ?
C11_2 C10_2 C9_2 131.7(9) . . ?
C15_2 C10_2 C9_2 108.3(6) . . ?
C12_2 C11_2 C10_2 119.6(10) . . ?
C12_2 C11_2 H11_2 120.2 . . ?
C10_2 C11_2 H11_2 120.2 . . ?
C11_2 C12_2 C13_2 121.0(11) . . ?
C11_2 C12_2 H12_2 119.5 . . ?
C13_2 C12_2 H12_2 119.5 . . ?
C12_2 C13_2 C14_2 119.5(10) . . ?
C12_2 C13_2 N2_2 121.5(11) . . ?
C14_2 C13_2 N2_2 119.0(11) . . ?
C15_2 C14_2 C13_2 119.9(9) . . ?
C15_2 C14_2 H14_2 120.1 . . ?
C13_2 C14_2 H14_2 120.1 . . ?
C14_2 C15_2 C10_2 119.9(7) . . ?
C14_2 C15_2 C16_2 128.9(7) . . ?
C10_2 C15_2 C16_2 111.1(5) . . ?
C15_2 C16_2 C17_2 101.1(4) . . ?
C15_2 C16_2 C20_2 111.1(8) . . ?
C17_2 C16_2 C20_2 112.2(8) . . ?
C15_2 C16_2 C19_2 111.8(8) . . ?
C17_2 C16_2 C19_2 110.6(8) . . ?
C20_2 C16_2 C19_2 109.7(8) . . ?
C18_2 C17_2 C9_2 120.8(7) . . ?
C18_2 C17_2 C16_2 128.6(7) . . ?
C9_2 C17_2 C16_2 110.6(5) . . ?
C17_2 C18_2 C6_2 119.2(8) . . ?
C17_2 C18_2 H18_2 120.4 . . ?
C6_2 C18_2 H18_2 120.4 . . ?
C16_2 C19_2 H19A_2 109.5 . . ?
C16_2 C19_2 H19B_2 109.5 . . ?
H19A_2 C19_2 H19B_2 109.5 . . ?
C16_2 C19_2 H19C_2 109.5 . . ?
H19A_2 C19_2 H19C_2 109.5 . . ?
H19B_2 C19_2 H19C_2 109.5 . . ?
C16_2 C20_2 H20A_2 109.5 . . ?
C16_2 C20_2 H20B_2 109.5 . . ?
H20A_2 C20_2 H20B_2 109.5 . . ?
C16_2 C20_2 H20C_2 109.5 . . ?
H20A_2 C20_2 H20C_2 109.5 . . ?
H20B_2 C20_2 H20C_2 109.5 . . ?
C22_2 C21_2 C26_2 120.2(11) . . ?
C22_2 C21_2 N2_2 119.6(12) . . ?
C26_2 C21_2 N2_2 120.2(12) . . ?
C21_2 C22_2 C23_2 120.3(11) . . ?
C21_2 C22_2 H22_2 119.8 . . ?
C23_2 C22_2 H22_2 119.8 . . ?
C24_2 C23_2 C22_2 119.1(11) . . ?
C24_2 C23_2 H23_2 120.4 . . ?
C22_2 C23_2 H23_2 120.4 . . ?
O1_2 C24_2 C25_2 125.9(15) . . ?
O1_2 C24_2 C23_2 113.2(15) . . ?
C25_2 C24_2 C23_2 120.8(10) . . ?
C24_2 C25_2 C26_2 119.3(11) . . ?
C24_2 C25_2 H25_2 120.3 . . ?
C26_2 C25_2 H25_2 120.3 . . ?
C21_2 C26_2 C25_2 119.2(12) . . ?
C21_2 C26_2 H26_2 120.4 . . ?
C25_2 C26_2 H26_2 120.4 . . ?
O1_2 C27_2 H27A_2 109.5 . . ?
O1_2 C27_2 H27B_2 109.5 . . ?
H27A_2 C27_2 H27B_2 109.5 . . ?
O1_2 C27_2 H27C_2 109.5 . . ?
H27A_2 C27_2 H27C_2 109.5 . . ?
H27B_2 C27_2 H27C_2 109.5 . . ?
C40_2 C28_2 C29_2 120.4(10) . . ?
C40_2 C28_2 N2_2 120.5(11) . . ?
C29_2 C28_2 N2_2 118.9(11) . . ?
C30_2 C29_2 C28_2 120.3(11) . . ?
C30_2 C29_2 H29_2 119.9 . . ?
C28_2 C29_2 H29_2 119.9 . . ?
C29_2 C30_2 C31_2 119.6(10) . . ?
C29_2 C30_2 H30_2 120.2 . . ?
C31_2 C30_2 H30_2 120.2 . . ?
C30_2 C31_2 C39_2 119.8(8) . . ?
C30_2 C31_2 C32_2 131.6(9) . . ?
C39_2 C31_2 C32_2 108.6(6) . . ?
C33_2 C32_2 C37_2 119.6(8) . . ?
C33_2 C32_2 C31_2 131.6(9) . . ?
C37_2 C32_2 C31_2 108.8(6) . . ?
C34_2 C33_2 C32_2 119.0(9) . . ?
C34_2 C33_2 H33_2 120.5 . . ?
C32_2 C33_2 H33_2 120.5 . . ?
C33_2 C34_2 C35_2 122.1(9) . . ?
C33_2 C34_2 H34_2 118.9 . . ?
C35_2 C34_2 H34_2 118.9 . . ?
C34_2 C35_2 C36_2 119.0(8) . . ?
C34_2 C35_2 C46_2 120.1(9) . . ?
C36_2 C35_2 C46_2 120.8(9) . . ?
C35_2 C36_2 C37_2 119.7(8) . . ?
C35_2 C36_2 H36_2 120.2 . . ?
C37_2 C36_2 H36_2 120.2 . . ?
C36_2 C37_2 C32_2 120.5(7) . . ?
C36_2 C37_2 C38_2 129.0(7) . . ?
C32_2 C37_2 C38_2 110.6(5) . . ?
C39_2 C38_2 C37_2 101.1(4) . . ?
C39_2 C38_2 C42_2 110.9(8) . . ?
C37_2 C38_2 C42_2 111.1(8) . . ?
C39_2 C38_2 C41_2 111.1(8) . . ?
C37_2 C38_2 C41_2 110.6(8) . . ?
C42_2 C38_2 C41_2 111.6(8) . . ?
C40_2 C39_2 C31_2 119.8(7) . . ?
C40_2 C39_2 C38_2 129.2(7) . . ?
C31_2 C39_2 C38_2 110.9(5) . . ?
C28_2 C40_2 C39_2 120.1(9) . . ?
C28_2 C40_2 H40_2 120.0 . . ?
C39_2 C40_2 H40_2 120.0 . . ?
C38_2 C41_2 H41A_2 109.5 . . ?
C38_2 C41_2 H41B_2 109.5 . . ?
H41A_2 C41_2 H41B_2 109.5 . . ?
C38_2 C41_2 H41C_2 109.5 . . ?
H41A_2 C41_2 H41C_2 109.5 . . ?
H41B_2 C41_2 H41C_2 109.5 . . ?
C38_2 C42_2 H42A_2 109.5 . . ?
C38_2 C42_2 H42B_2 109.5 . . ?
H42A_2 C42_2 H42B_2 109.5 . . ?
C38_2 C42_2 H42C_2 109.5 . . ?
H42A_2 C42_2 H42C_2 109.5 . . ?
H42B_2 C42_2 H42C_2 109.5 . . ?
N3_2 C43_2 C44_2 122.1(11) . . ?
N3_2 C43_2 H43_2 118.9 . . ?
C44_2 C43_2 H43_2 118.9 . . ?
C43_2 C44_2 C45_2 119.3(10) . . ?
C43_2 C44_2 H44_2 120.3 . . ?
C45_2 C44_2 H44_2 120.3 . . ?
C44_2 C45_2 C46_2 119.4(9) . . ?
C44_2 C45_2 H45_2 120.3 . . ?
C46_2 C45_2 H45_2 120.3 . . ?
C47_2 C46_2 C45_2 116.2(8) . . ?
C47_2 C46_2 C35_2 122.3(11) . . ?
C45_2 C46_2 C35_2 121.3(10) . . ?
N3_2 C47_2 C46_2 125.0(9) . . ?
N3_2 C47_2 H47_2 117.5 . . ?
C46_2 C47_2 H47_2 117.5 . . ?
C5_2 N1_2 C1_2 118.2(10) . . ?
C5_2 N1_2 Pd1_1 121.0(10) . . ?
C1_2 N1_2 Pd1_1 120.4(11) . . ?
C13_2 N2_2 C21_2 120.8(10) . . ?
C13_2 N2_2 C28_2 120.3(10) . . ?
C21_2 N2_2 C28_2 118.7(10) . . ?
C43_2 N3_2 C47_2 117.9(10) . . ?
C43_2 N3_2 Pd1_1_$1 118.5(11) . 4_565 ?
C47_2 N3_2 Pd1_1_$1 123.5(10) . 4_565 ?
C24_2 O1_2 C27_2 115.7(16) . . ?
N1_3 C1_3 C2_3 122.5(10) . . ?
N1_3 C1_3 H1_3 118.8 . . ?
C2_3 C1_3 H1_3 118.8 . . ?
C1_3 C2_3 C3_3 118.8(10) . . ?
C1_3 C2_3 H2_3 120.6 . . ?
C3_3 C2_3 H2_3 120.6 . . ?
C4_3 C3_3 C2_3 119.8(10) . . ?
C4_3 C3_3 H3_3 120.1 . . ?
C2_3 C3_3 H3_3 120.1 . . ?
C3_3 C4_3 C5_3 116.7(8) . . ?
C3_3 C4_3 C6_3 121.9(11) . . ?
C5_3 C4_3 C6_3 121.3(11) . . ?
N1_3 C5_3 C4_3 124.4(9) . . ?
N1_3 C5_3 H5_3 117.8 . . ?
C4_3 C5_3 H5_3 117.8 . . ?
C7_3 C6_3 C18_3 119.1(9) . . ?
C7_3 C6_3 C4_3 121.3(9) . . ?
C18_3 C6_3 C4_3 119.3(9) . . ?
C8_3 C7_3 C6_3 122.1(9) . . ?
C8_3 C7_3 H7_3 118.9 . . ?
C6_3 C7_3 H7_3 118.9 . . ?
C7_3 C8_3 C9_3 118.6(9) . . ?
C7_3 C8_3 H8_3 120.7 . . ?
C9_3 C8_3 H8_3 120.7 . . ?
C8_3 C9_3 C17_3 120.1(8) . . ?
C8_3 C9_3 C10_3 130.9(9) . . ?
C17_3 C9_3 C10_3 109.0(6) . . ?
C11_3 C10_3 C15_3 120.1(8) . . ?
C11_3 C10_3 C9_3 131.3(9) . . ?
C15_3 C10_3 C9_3 108.6(6) . . ?
C12_3 C11_3 C10_3 119.1(10) . . ?
C12_3 C11_3 H11_3 120.4 . . ?
C10_3 C11_3 H11_3 120.4 . . ?
C11_3 C12_3 C13_3 120.9(11) . . ?
C11_3 C12_3 H12_3 119.5 . . ?
C13_3 C12_3 H12_3 119.5 . . ?
C12_3 C13_3 C14_3 120.2(10) . . ?
C12_3 C13_3 N2_3 120.5(10) . . ?
C14_3 C13_3 N2_3 119.3(10) . . ?
C15_3 C14_3 C13_3 118.9(9) . . ?
C15_3 C14_3 H14_3 120.5 . . ?
C13_3 C14_3 H14_3 120.5 . . ?
C14_3 C15_3 C10_3 120.7(7) . . ?
C14_3 C15_3 C16_3 128.5(7) . . ?
C10_3 C15_3 C16_3 110.8(5) . . ?
C17_3 C16_3 C15_3 101.1(4) . . ?
C17_3 C16_3 C19_3 111.2(8) . . ?
C15_3 C16_3 C19_3 112.0(8) . . ?
C17_3 C16_3 C20_3 110.8(8) . . ?
C15_3 C16_3 C20_3 110.2(7) . . ?
C19_3 C16_3 C20_3 111.1(8) . . ?
C18_3 C17_3 C9_3 120.5(7) . . ?
C18_3 C17_3 C16_3 129.0(7) . . ?
C9_3 C17_3 C16_3 110.5(5) . . ?
C17_3 C18_3 C6_3 119.6(9) . . ?
C17_3 C18_3 H18_3 120.2 . . ?
C6_3 C18_3 H18_3 120.2 . . ?
C16_3 C19_3 H19A_3 109.5 . . ?
C16_3 C19_3 H19B_3 109.5 . . ?
H19A_3 C19_3 H19B_3 109.5 . . ?
C16_3 C19_3 H19C_3 109.5 . . ?
H19A_3 C19_3 H19C_3 109.5 . . ?
H19B_3 C19_3 H19C_3 109.5 . . ?
C16_3 C20_3 H20A_3 109.5 . . ?
C16_3 C20_3 H20B_3 109.5 . . ?
H20A_3 C20_3 H20B_3 109.5 . . ?
C16_3 C20_3 H20C_3 109.5 . . ?
H20A_3 C20_3 H20C_3 109.5 . . ?
H20B_3 C20_3 H20C_3 109.5 . . ?
C26_3 C21_3 C22_3 119.4(10) . . ?
C26_3 C21_3 N2_3 122.1(12) . . ?
C22_3 C21_3 N2_3 118.5(11) . . ?
C23_3 C22_3 C21_3 120.4(10) . . ?
C23_3 C22_3 H22_3 119.8 . . ?
C21_3 C22_3 H22_3 119.8 . . ?
C24_3 C23_3 C22_3 119.7(10) . . ?
C24_3 C23_3 H23_3 120.2 . . ?
C22_3 C23_3 H23_3 120.2 . . ?
O1_3 C24_3 C23_3 116.8(13) . . ?
O1_3 C24_3 C25_3 122.7(12) . . ?
C23_3 C24_3 C25_3 120.5(9) . . ?
C26_3 C25_3 C24_3 119.0(10) . . ?
C26_3 C25_3 H25_3 120.5 . . ?
C24_3 C25_3 H25_3 120.5 . . ?
C25_3 C26_3 C21_3 121.1(10) . . ?
C25_3 C26_3 H26_3 119.5 . . ?
C21_3 C26_3 H26_3 119.5 . . ?
O1_3 C27_3 H27A_3 109.5 . . ?
O1_3 C27_3 H27B_3 109.5 . . ?
H27A_3 C27_3 H27B_3 109.5 . . ?
O1_3 C27_3 H27C_3 109.5 . . ?
H27A_3 C27_3 H27C_3 109.5 . . ?
H27B_3 C27_3 H27C_3 109.5 . . ?
C29_3 C28_3 C40_3 121.7(10) . . ?
C29_3 C28_3 N2_3 118.0(11) . . ?
C40_3 C28_3 N2_3 120.3(11) . . ?
C30_3 C29_3 C28_3 119.5(11) . . ?
C30_3 C29_3 H29_3 120.3 . . ?
C28_3 C29_3 H29_3 120.3 . . ?
C29_3 C30_3 C31_3 119.8(9) . . ?
C29_3 C30_3 H30_3 120.1 . . ?
C31_3 C30_3 H30_3 120.1 . . ?
C39_3 C31_3 C30_3 119.9(8) . . ?
C39_3 C31_3 C32_3 108.6(6) . . ?
C30_3 C31_3 C32_3 131.5(9) . . ?
C37_3 C32_3 C33_3 119.3(8) . . ?
C37_3 C32_3 C31_3 108.5(6) . . ?
C33_3 C32_3 C31_3 132.2(9) . . ?
C34_3 C33_3 C32_3 119.0(9) . . ?
C34_3 C33_3 H33_3 120.5 . . ?
C32_3 C33_3 H33_3 120.5 . . ?
C33_3 C34_3 C35_3 122.7(9) . . ?
C33_3 C34_3 H34_3 118.7 . . ?
C35_3 C34_3 H34_3 118.7 . . ?
C34_3 C35_3 C36_3 117.7(8) . . ?
C34_3 C35_3 C46_3 121.5(9) . . ?
C36_3 C35_3 C46_3 120.7(9) . . ?
C37_3 C36_3 C35_3 120.8(8) . . ?
C37_3 C36_3 H36_3 119.6 . . ?
C35_3 C36_3 H36_3 119.6 . . ?
C36_3 C37_3 C32_3 120.2(7) . . ?
C36_3 C37_3 C38_3 128.9(7) . . ?
C32_3 C37_3 C38_3 110.9(5) . . ?
C37_3 C38_3 C39_3 101.2(4) . . ?
C37_3 C38_3 C42_3 111.4(7) . . ?
C39_3 C38_3 C42_3 111.5(8) . . ?
C37_3 C38_3 C41_3 111.5(7) . . ?
C39_3 C38_3 C41_3 110.7(8) . . ?
C42_3 C38_3 C41_3 110.3(8) . . ?
C40_3 C39_3 C31_3 120.8(7) . . ?
C40_3 C39_3 C38_3 128.4(7) . . ?
C31_3 C39_3 C38_3 110.8(5) . . ?
C39_3 C40_3 C28_3 118.0(10) . . ?
C39_3 C40_3 H40_3 121.0 . . ?
C28_3 C40_3 H40_3 121.0 . . ?
C38_3 C41_3 H41A_3 109.5 . . ?
C38_3 C41_3 H41B_3 109.5 . . ?
H41A_3 C41_3 H41B_3 109.5 . . ?
C38_3 C41_3 H41C_3 109.5 . . ?
H41A_3 C41_3 H41C_3 109.5 . . ?
H41B_3 C41_3 H41C_3 109.5 . . ?
C38_3 C42_3 H42A_3 109.5 . . ?
C38_3 C42_3 H42B_3 109.5 . . ?
H42A_3 C42_3 H42B_3 109.5 . . ?
C38_3 C42_3 H42C_3 109.5 . . ?
H42A_3 C42_3 H42C_3 109.5 . . ?
H42B_3 C42_3 H42C_3 109.5 . . ?
N3_3 C43_3 C44_3 122.1(11) . . ?
N3_3 C43_3 H43_3 119.0 . . ?
C44_3 C43_3 H43_3 119.0 . . ?
C43_3 C44_3 C45_3 117.2(10) . . ?
C43_3 C44_3 H44_3 121.4 . . ?
C45_3 C44_3 H44_3 121.4 . . ?
C46_3 C45_3 C44_3 122.5(10) . . ?
C46_3 C45_3 H45_3 118.8 . . ?
C44_3 C45_3 H45_3 118.8 . . ?
C45_3 C46_3 C47_3 115.4(8) . . ?
C45_3 C46_3 C35_3 124.3(11) . . ?
C47_3 C46_3 C35_3 120.3(11) . . ?
N3_3 C47_3 C46_3 122.5(9) . . ?
N3_3 C47_3 H47_3 118.8 . . ?
C46_3 C47_3 H47_3 118.8 . . ?
C5_3 N1_3 C1_3 117.8(10) . . ?
C5_3 N1_3 Pd1_1 121.9(11) . . ?
C1_3 N1_3 Pd1_1 119.8(11) . . ?
C28_3 N2_3 C13_3 122.3(10) . . ?
C28_3 N2_3 C21_3 120.1(10) . . ?
C13_3 N2_3 C21_3 116.4(9) . . ?
C43_3 N3_3 C47_3 120.2(10) . . ?
C43_3 N3_3 Pd1_1_$1 120.5(11) . 4_565 ?
C47_3 N3_3 Pd1_1_$1 119.1(11) . 4_565 ?
C24_3 O1_3 C27_3 118.9(12) . . ?
C2_4 C1_4 C6_4 120.0 . . ?
C2_4 C1_4 H1_4 120.0 . . ?
C6_4 C1_4 H1_4 120.0 . . ?
C3_4 C2_4 C1_4 120.0 . . ?
C3_4 C2_4 H2_4 120.0 . . ?
C1_4 C2_4 H2_4 120.0 . . ?
C4_4 C3_4 C2_4 120.0 . . ?
C4_4 C3_4 H3_4 120.0 . . ?
C2_4 C3_4 H3_4 120.0 . . ?
C3_4 C4_4 C5_4 120.0 . . ?
C3_4 C4_4 H4_4 120.0 . . ?
C5_4 C4_4 H4_4 120.0 . . ?
C6_4 C5_4 C4_4 120.0 . . ?
C6_4 C5_4 H5_4 120.0 . . ?
C4_4 C5_4 H5_4 120.0 . . ?
C5_4 C6_4 C1_4 120.0 . . ?
C5_4 C6_4 H6_4 120.0 . . ?
C1_4 C6_4 H6_4 120.0 . . ?
F3_5^a B1_5 F1_5 110(3) . . ?
F1_5 B1_5 F4'_5^b 138(3) . . ?
F3_5^a B1_5 F4_5^a 121(3) . . ?
F1_5 B1_5 F4_5^a 107(3) . . ?
F3_5^a B1_5 F2_5 101(3) . . ?
F1_5 B1_5 F2_5 113(2) . . ?
F4'_5^b B1_5 F2_5 108(3) . . ?
F4_5^a B1_5 F2_5 103(2) . . ?
F1_5 B1_5 F3'_5^b 86(2) . . ?
F4'_5^b B1_5 F3'_5^b 86(3) . . ?
F2_5 B1_5 F3'_5^b 89(2) . . ?
C2_6 C1_6 C6_6 120.0 . . ?
C2_6 C1_6 H1_6 120.0 . . ?
C6_6 C1_6 H1_6 120.0 . . ?
C1_6 C2_6 C3_6 120.0 . . ?
C1_6 C2_6 H2_6 120.0 . . ?
C3_6 C2_6 H2_6 120.0 . . ?
C4_6 C3_6 C2_6 120.0 . . ?
C4_6 C3_6 H3_6 120.0 . . ?
C2_6 C3_6 H3_6 120.0 . . ?
C3_6 C4_6 C5_6 120.0 . . ?
C3_6 C4_6 H4_6 120.0 . . ?
C5_6 C4_6 H4_6 120.0 . . ?
C4_6 C5_6 C6_6 120.0 . . ?
C4_6 C5_6 H5_6 120.0 . . ?
C6_6 C5_6 H5_6 120.0 . . ?
C5_6 C6_6 C1_6 120.0 . . ?
C5_6 C6_6 H6_6 120.0 . . ?
C1_6 C6_6 H6_6 120.0 . . ?
 
_refine_diff_density_max    0.319
_refine_diff_density_min   -0.293
_refine_diff_density_rms    0.051

_shelx_res_file
;
TITL sol_a.res in P-3
    jtl4_sq.res
    created by SHELXL-2019/3 at 15:22:17 on 08-Sep-2025
REM Old TITL sol in P-3
REM SHELXT solution in P-3: R1 0.350, Rweak 0.027, Alpha 0.087
REM <I/s> 0.000 for 0 systematic absences, Orientation as input
REM Formula found by SHELXT: C271 N150 O34 Pd3
REM L.S. 10
REM ACTA
CELL 1.0332 37.913 37.913 17.18 90 90 120
ZERR 3 0.0054 0.0054 0.0034 0 0 0
LATT 1
SYMM -Y,+X-Y,+Z
SYMM +Y-X,-X,+Z
SFAC C N O Pd B F H
DISP $C  0.00860  0.00394 27.54086!source kissel
DISP $N  0.01550  0.00787 51.58525!source kissel
DISP $O  0.02512  0.01428 89.70012!source kissel
DISP $Pd -0.30916  1.99282 11857.18519!source kissel
DISP $B  0.00418  0.00170 13.64236!source kissel
DISP $F  0.03788  0.02384 146.64836!source kissel
UNIT 636 36 12 6 6 24 540
OMIT 0 0 1
OMIT -1 3 0
OMIT -2 8 0
OMIT -3 2 2
OMIT -2 6 0
OMIT 1 4 1
OMIT -1 8 1
OMIT -3 2 3
OMIT 0 1 4
OMIT -6 5 1
OMIT -2 8 3
OMIT -5 5 2
OMIT 2 9 1
OMIT -5 6 0
OMIT 1 5 4
OMIT -4 4 4
OMIT -7 7 2
OMIT -5 7 3
OMIT -3 5 3
OMIT -4 3 4
OMIT -8 19 0
OMIT -2 7 0
OMIT -8 15 0
OMIT -2 9 1
OMIT -6 6 1
OMIT -5 6 2
OMIT -7 9 0
OMIT -2 3 3
OMIT -6 6 3
PLAN 5
REM Generated by grade2 version 1.7.1rc1
REM from mol2_file (with ccdc) upload.mol2
REM using RDKit 2023.09.6

REM bonds:
REM bond C1-C2 source: Mogul_mean_2442_hits
DFIX_DOR 1.379 0.015 C1 C2
REM bond C1-N1 source: Mogul_mean_2242_hits
DFIX_DOR 1.334 0.012 C1 N1
REM bond C2-C3 source: Mogul_mean_1705_hits
DFIX_DOR 1.384 0.012 C2 C3
REM bond C3-C4 source: Mogul_mean_1223_hits
DFIX_DOR 1.393 0.009 C3 C4
REM bond C4-C5 source: Mogul_mean_538_hits
DFIX_DOR 1.392 0.011 C4 C5
REM bond C4-C6 source: Mogul_mean_947_hits
DFIX_DOR 1.485 0.011 C4 C6
REM bond C5-N1 source: Mogul_mean_2476_hits
DFIX_DOR 1.335 0.010 C5 N1
REM bond C6-C7 source: Mogul_mean_1223_hits
DFIX_DOR 1.393 0.009 C6 C7
REM bond C6-C18 source: Mogul_mean_936_hits
DFIX_DOR 1.395 0.009 C6 C18
REM bond C7-C8 source: Mogul_mean_2563_hits
DFIX_DOR 1.383 0.010 C7 C8
REM bond C8-C9 source: Mogul_mean_2128_hits
DFIX_DOR 1.395 0.009 C8 C9
REM bond C9-C10 source: Mogul_mean_2523_hits
DFIX_DOR 1.457 0.015 C9 C10
REM bond C9-C17 source: Mogul_mean_2562_hits
DFIX_DOR 1.400 0.007 C9 C17
REM bond C10-C11 source: Mogul_mean_2128_hits
DFIX_DOR 1.395 0.009 C10 C11
REM bond C10-C15 source: Mogul_mean_2562_hits
DFIX_DOR 1.400 0.007 C10 C15
REM bond C11-C12 source: Mogul_mean_2563_hits
DFIX_DOR 1.383 0.010 C11 C12
REM bond C12-C13 source: Mogul_mean_2465_hits
DFIX_DOR 1.390 0.014 C12 C13
REM bond C13-C14 source: Mogul_mean_1159_hits
DFIX_DOR 1.393 0.012 C13 C14
REM bond C13-N2 source: Mogul_mean_1998_hits
DFIX_DOR 1.423 0.014 C13 N2
REM bond C14-C15 source: Mogul_mean_1521_hits
DFIX_DOR 1.390 0.010 C14 C15
REM bond C15-C16 source: Mogul_mean_224_hits
DFIX_DOR 1.522 0.006 C15 C16
REM bond C16-C17 source: Mogul_mean_224_hits
DFIX_DOR 1.522 0.006 C16 C17
REM bond C16-C19 source: Mogul_mean_1535_hits
DFIX_DOR 1.539 0.013 C16 C19
REM bond C16-C20 source: Mogul_mean_1535_hits
DFIX_DOR 1.539 0.013 C16 C20
REM bond C17-C18 source: Mogul_mean_1521_hits
DFIX_DOR 1.390 0.010 C17 C18
REM bond C21-C22 source: Mogul_mean_2465_hits
DFIX_DOR 1.390 0.014 C21 C22
REM bond C21-C26 source: Mogul_mean_2465_hits
DFIX_DOR 1.390 0.014 C21 C26
REM bond C21-N2 source: Mogul_mean_1998_hits
DFIX_DOR 1.423 0.014 C21 N2
REM bond C22-C23 source: Mogul_mean_2563_hits
DFIX_DOR 1.383 0.010 C22 C23
REM bond C23-C24 source: Mogul_mean_2622_hits
DFIX_DOR 1.385 0.012 C23 C24
REM bond C24-C25 source: Mogul_mean_2622_hits
DFIX_DOR 1.385 0.012 C24 C25
REM bond C24-O1 source: Mogul_mean_3171_hits
DFIX_DOR 1.369 0.010 C24 O1
REM bond C25-C26 source: Mogul_mean_2563_hits
DFIX_DOR 1.383 0.010 C25 C26
REM bond C27-O1 source: Mogul_mean_3091_hits
DFIX_DOR 1.425 0.017 C27 O1
REM bond C28-C29 source: Mogul_mean_2465_hits
DFIX_DOR 1.390 0.014 C28 C29
REM bond C28-C40 source: Mogul_mean_1159_hits
DFIX_DOR 1.393 0.012 C28 C40
REM bond C28-N2 source: Mogul_mean_1998_hits
DFIX_DOR 1.423 0.014 C28 N2
REM bond C29-C30 source: Mogul_mean_2563_hits
DFIX_DOR 1.383 0.010 C29 C30
REM bond C30-C31 source: Mogul_mean_2128_hits
DFIX_DOR 1.395 0.009 C30 C31
REM bond C31-C32 source: Mogul_mean_2523_hits
DFIX_DOR 1.457 0.015 C31 C32
REM bond C31-C39 source: Mogul_mean_2562_hits
DFIX_DOR 1.400 0.007 C31 C39
REM bond C32-C33 source: Mogul_mean_2128_hits
DFIX_DOR 1.395 0.009 C32 C33
REM bond C32-C37 source: Mogul_mean_2562_hits
DFIX_DOR 1.400 0.007 C32 C37
REM bond C33-C34 source: Mogul_mean_2563_hits
DFIX_DOR 1.383 0.010 C33 C34
REM bond C34-C35 source: Mogul_mean_1223_hits
DFIX_DOR 1.393 0.009 C34 C35
REM bond C35-C36 source: Mogul_mean_936_hits
DFIX_DOR 1.395 0.009 C35 C36
REM bond C35-C46 source: Mogul_mean_947_hits
DFIX_DOR 1.485 0.011 C35 C46
REM bond C36-C37 source: Mogul_mean_1521_hits
DFIX_DOR 1.390 0.010 C36 C37
REM bond C37-C38 source: Mogul_mean_224_hits
DFIX_DOR 1.522 0.006 C37 C38
REM bond C38-C39 source: Mogul_mean_224_hits
DFIX_DOR 1.522 0.006 C38 C39
REM bond C38-C41 source: Mogul_mean_1535_hits
DFIX_DOR 1.539 0.013 C38 C41
REM bond C38-C42 source: Mogul_mean_1535_hits
DFIX_DOR 1.539 0.013 C38 C42
REM bond C39-C40 source: Mogul_mean_1521_hits
DFIX_DOR 1.390 0.010 C39 C40
REM bond C43-C44 source: Mogul_mean_2442_hits
DFIX_DOR 1.379 0.015 C43 C44
REM bond C43-N3 source: Mogul_mean_2242_hits
DFIX_DOR 1.334 0.012 C43 N3
REM bond C44-C45 source: Mogul_mean_1705_hits
DFIX_DOR 1.384 0.012 C44 C45
REM bond C45-C46 source: Mogul_mean_1223_hits
DFIX_DOR 1.393 0.009 C45 C46
REM bond C46-C47 source: Mogul_mean_538_hits
DFIX_DOR 1.392 0.011 C46 C47
REM bond C47-N3 source: Mogul_mean_2476_hits
DFIX_DOR 1.335 0.010 C47 N3

REM angles SHELX uses 1,3 distance restraints for angles,
REM these are derived by trig from the grade angle and two bond lengths:
REM angle C2-C1-N1 ang=123.2,1.0 b12=1.379,0.015 b23=1.334,0.012
REM angle C2-C1-N1 sources: Mogul_mean_1297_hits Mogul_mean_2242_hits
REM  Mogul_mean_2442_hits
DANG_DOR 2.387 0.020 C2 N1
REM angle C1-C2-C3 ang=118.9,0.9 b12=1.379,0.015 b23=1.384,0.012
REM angle C1-C2-C3 sources: Mogul_mean_1705_hits Mogul_mean_2442_hits
REM  Mogul_mean_3354_hits
DANG_DOR 2.380 0.020 C1 C3
REM angle C2-C3-C4 ang=120.6,0.6 b12=1.384,0.012 b23=1.393,0.009
REM angle C2-C3-C4 sources: Mogul_mean_1223_hits Mogul_mean_1705_hits
REM  Mogul_mean_2023_hits
DANG_DOR 2.413 0.015 C2 C4
REM angle C3-C4-C5 ang=116.8,0.6 b12=1.393,0.009 b23=1.392,0.011
REM angle C3-C4-C5 sources: Mogul_mean_1223_hits Mogul_mean_265_hits
REM  Mogul_mean_538_hits
DANG_DOR 2.372 0.014 C3 C5
REM angle C3-C4-C6 ang=121.3,1.1 b12=1.393,0.009 b23=1.485,0.011
REM angle C3-C4-C6 sources: Mogul_mean_1019_hits Mogul_mean_1223_hits
REM  Mogul_mean_947_hits
DANG_DOR 2.509 0.018 C3 C6
REM angle C5-C4-C6 ang=121.6,1.2 b12=1.392,0.011 b23=1.485,0.011
REM angle C5-C4-C6 sources: Mogul_mean_287_hits Mogul_mean_538_hits
REM  Mogul_mean_947_hits
DANG_DOR 2.511 0.020 C5 C6
REM angle C4-C5-N1 ang=124.1,0.9 b12=1.392,0.011 b23=1.335,0.010
REM angle C4-C5-N1 sources: Mogul_mean_2476_hits Mogul_mean_298_hits
REM  Mogul_mean_538_hits
DANG_DOR 2.409 0.017 C4 N1
REM angle C4-C6-C7 ang=121.3,1.1 b12=1.485,0.011 b23=1.393,0.009
REM angle C4-C6-C7 sources: Mogul_mean_1019_hits Mogul_mean_1223_hits
REM  Mogul_mean_947_hits
DANG_DOR 2.509 0.018 C4 C7
REM angle C4-C6-C18 ang=120.9,1.4 b12=1.485,0.011 b23=1.395,0.009
REM angle C4-C6-C18 sources: Mogul_mean_899_hits Mogul_mean_936_hits
REM  Mogul_mean_947_hits
DANG_DOR 2.505 0.022 C4 C18
REM angle C7-C6-C18 ang=118.3,0.9 b12=1.393,0.009 b23=1.395,0.009
REM angle C7-C6-C18 sources: Mogul_mean_1223_hits Mogul_mean_1625_hits
REM  Mogul_mean_936_hits
DANG_DOR 2.393 0.016 C7 C18
REM angle C6-C7-C8 ang=121.3,0.7 b12=1.393,0.009 b23=1.383,0.010
REM angle C6-C7-C8 sources: Mogul_mean_1223_hits Mogul_mean_1326_hits
REM  Mogul_mean_2563_hits
DANG_DOR 2.419 0.014 C6 C8
REM angle C7-C8-C9 ang=120.4,1.6 b12=1.383,0.010 b23=1.395,0.009
REM angle C7-C8-C9 sources: Mogul_mean_1677_hits Mogul_mean_2128_hits
REM  Mogul_mean_2563_hits
DANG_DOR 2.410 0.022 C7 C9
REM angle C8-C9-C10 ang=131.7,2.5 b12=1.395,0.009 b23=1.457,0.015
REM angle C8-C9-C10 sources: Mogul_mean_2128_hits Mogul_mean_2523_hits
REM  Mogul_mean_2749_hits
DANG_DOR 2.602 0.030 C8 C10
REM angle C8-C9-C17 ang=120.3,0.8 b12=1.395,0.009 b23=1.400,0.007
REM angle C8-C9-C17 sources: Mogul_mean_2128_hits Mogul_mean_2447_hits
REM  Mogul_mean_2562_hits
DANG_DOR 2.424 0.014 C8 C17
REM angle C10-C9-C17 ang=108.7,0.5 b12=1.457,0.015 b23=1.400,0.007
REM angle C10-C9-C17 sources: Mogul_mean_2434_hits Mogul_mean_2523_hits
REM  Mogul_mean_2562_hits
DANG_DOR 2.321 0.015 C10 C17
REM angle C9-C10-C11 ang=131.7,2.5 b12=1.457,0.015 b23=1.395,0.009
REM angle C9-C10-C11 sources: Mogul_mean_2128_hits Mogul_mean_2523_hits
REM  Mogul_mean_2749_hits
DANG_DOR 2.602 0.030 C9 C11
REM angle C9-C10-C15 ang=108.7,0.5 b12=1.457,0.015 b23=1.400,0.007
REM angle C9-C10-C15 sources: Mogul_mean_2434_hits Mogul_mean_2523_hits
REM  Mogul_mean_2562_hits
DANG_DOR 2.321 0.015 C9 C15
REM angle C11-C10-C15 ang=120.3,0.8 b12=1.395,0.009 b23=1.400,0.007
REM angle C11-C10-C15 sources: Mogul_mean_2128_hits Mogul_mean_2447_hits
REM  Mogul_mean_2562_hits
DANG_DOR 2.424 0.014 C11 C15
REM angle C10-C11-C12 ang=120.4,1.6 b12=1.395,0.009 b23=1.383,0.010
REM angle C10-C11-C12 sources: Mogul_mean_1677_hits Mogul_mean_2128_hits
REM  Mogul_mean_2563_hits
DANG_DOR 2.410 0.022 C10 C12
REM angle C11-C12-C13 ang=120.4,0.9 b12=1.383,0.010 b23=1.390,0.014
REM angle C11-C12-C13 sources: Mogul_mean_2077_hits Mogul_mean_2465_hits
REM  Mogul_mean_2563_hits
DANG_DOR 2.406 0.018 C11 C13
REM angle C12-C13-C14 ang=119.1,1.8 b12=1.390,0.014 b23=1.393,0.012
REM angle C12-C13-C14 sources: Mogul_mean_1159_hits Mogul_mean_1866_hits
REM  Mogul_mean_2465_hits
DANG_DOR 2.400 0.027 C12 C14
REM angle C12-C13-N2 ang=120.4,1.0 b12=1.390,0.014 b23=1.423,0.014
REM angle C12-C13-N2 sources: Mogul_mean_1923_hits Mogul_mean_1998_hits
REM  Mogul_mean_2465_hits
DANG_DOR 2.441 0.021 C12 N2
REM angle C14-C13-N2 ang=120.0,1.1 b12=1.393,0.012 b23=1.423,0.014
REM angle C14-C13-N2 sources: Mogul_mean_1159_hits Mogul_mean_1998_hits
REM  Mogul_mean_669_hits
DANG_DOR 2.439 0.021 C14 N2
REM angle C13-C14-C15 ang=120.0,1.4 b12=1.393,0.012 b23=1.390,0.010
REM angle C13-C14-C15 sources: Mogul_mean_1159_hits Mogul_mean_129_hits
REM  Mogul_mean_1521_hits
DANG_DOR 2.411 0.021 C13 C15
REM angle C10-C15-C14 ang=120.8,0.9 b12=1.400,0.007 b23=1.390,0.010
REM angle C10-C15-C14 sources: Mogul_mean_1521_hits Mogul_mean_2562_hits
REM  Mogul_mean_758_hits
DANG_DOR 2.426 0.015 C10 C14
REM angle C10-C15-C16 ang=111.1,0.4 b12=1.400,0.007 b23=1.522,0.006
REM angle C10-C15-C16 sources: Mogul_mean_199_hits Mogul_mean_224_hits
REM  Mogul_mean_2562_hits
DANG_DOR 2.410 0.009 C10 C16
REM angle C14-C15-C16 ang=128.5,0.6 b12=1.390,0.010 b23=1.522,0.006
REM angle C14-C15-C16 sources: Mogul_mean_144_hits Mogul_mean_1521_hits
REM  Mogul_mean_224_hits
DANG_DOR 2.624 0.012 C14 C16
REM angle C15-C16-C17 ang=101.1,0.3 b12=1.522,0.006 b23=1.522,0.006
REM angle C15-C16-C17 sources: Mogul_mean_114_hits Mogul_mean_224_hits
DANG_DOR 2.350 0.008 C15 C17
REM angle C15-C16-C19 ang=111.3,0.8 b12=1.522,0.006 b23=1.539,0.013
REM angle C15-C16-C19 sources: Mogul_mean_1535_hits Mogul_mean_224_hits
REM  Mogul_mean_435_hits
DANG_DOR 2.528 0.017 C15 C19
REM angle C15-C16-C20 ang=111.3,0.8 b12=1.522,0.006 b23=1.539,0.013
REM angle C15-C16-C20 sources: Mogul_mean_1535_hits Mogul_mean_224_hits
REM  Mogul_mean_435_hits
DANG_DOR 2.528 0.017 C15 C20
REM angle C17-C16-C19 ang=111.3,0.8 b12=1.522,0.006 b23=1.539,0.013
REM angle C17-C16-C19 sources: Mogul_mean_1535_hits Mogul_mean_224_hits
REM  Mogul_mean_435_hits
DANG_DOR 2.528 0.017 C17 C19
REM angle C17-C16-C20 ang=111.3,0.8 b12=1.522,0.006 b23=1.539,0.013
REM angle C17-C16-C20 sources: Mogul_mean_1535_hits Mogul_mean_224_hits
REM  Mogul_mean_435_hits
DANG_DOR 2.528 0.017 C17 C20
REM angle C19-C16-C20 ang=110.1,0.6 b12=1.539,0.013 b23=1.539,0.013
REM angle C19-C16-C20 sources: Mogul_mean_120_hits Mogul_mean_1535_hits
DANG_DOR 2.523 0.017 C19 C20
REM angle C9-C17-C16 ang=111.1,0.4 b12=1.400,0.007 b23=1.522,0.006
REM angle C9-C17-C16 sources: Mogul_mean_199_hits Mogul_mean_224_hits
REM  Mogul_mean_2562_hits
DANG_DOR 2.410 0.009 C9 C16
REM angle C9-C17-C18 ang=120.8,0.9 b12=1.400,0.007 b23=1.390,0.010
REM angle C9-C17-C18 sources: Mogul_mean_1521_hits Mogul_mean_2562_hits
REM  Mogul_mean_758_hits
DANG_DOR 2.426 0.015 C9 C18
REM angle C16-C17-C18 ang=128.5,0.6 b12=1.522,0.006 b23=1.390,0.010
REM angle C16-C17-C18 sources: Mogul_mean_144_hits Mogul_mean_1521_hits
REM  Mogul_mean_224_hits
DANG_DOR 2.624 0.012 C16 C18
REM angle C6-C18-C17 ang=120.8,1.5 b12=1.395,0.009 b23=1.390,0.010
REM angle C6-C18-C17 sources: Mogul_mean_1521_hits Mogul_mean_334_hits
REM  Mogul_mean_936_hits
DANG_DOR 2.421 0.021 C6 C17
REM angle C22-C21-C26 ang=119.4,1.6 b12=1.390,0.014 b23=1.390,0.014
REM angle C22-C21-C26 sources: Mogul_mean_2365_hits Mogul_mean_2465_hits
DANG_DOR 2.400 0.026 C22 C26
REM angle C22-C21-N2 ang=120.4,1.0 b12=1.390,0.014 b23=1.423,0.014
REM angle C22-C21-N2 sources: Mogul_mean_1923_hits Mogul_mean_1998_hits
REM  Mogul_mean_2465_hits
DANG_DOR 2.441 0.021 C22 N2
REM angle C26-C21-N2 ang=120.4,1.0 b12=1.390,0.014 b23=1.423,0.014
REM angle C26-C21-N2 sources: Mogul_mean_1923_hits Mogul_mean_1998_hits
REM  Mogul_mean_2465_hits
DANG_DOR 2.441 0.021 C26 N2
REM angle C21-C22-C23 ang=120.4,0.9 b12=1.390,0.014 b23=1.383,0.010
REM angle C21-C22-C23 sources: Mogul_mean_2077_hits Mogul_mean_2465_hits
REM  Mogul_mean_2563_hits
DANG_DOR 2.406 0.018 C21 C23
REM angle C22-C23-C24 ang=119.8,0.7 b12=1.383,0.010 b23=1.385,0.012
REM angle C22-C23-C24 sources: Mogul_mean_2563_hits Mogul_mean_2622_hits
REM  Mogul_mean_2764_hits
DANG_DOR 2.395 0.016 C22 C24
REM angle C23-C24-C25 ang=120.1,1.0 b12=1.385,0.012 b23=1.385,0.012
REM angle C23-C24-C25 sources: Mogul_mean_2526_hits Mogul_mean_2622_hits
DANG_DOR 2.401 0.019 C23 C25
REM angle C23-C24-O1 ang=119.9,4.6 b12=1.385,0.012 b23=1.369,0.010
REM angle C23-C24-O1 sources: Mogul_mean_2622_hits Mogul_mean_3171_hits
REM  Mogul_mean_3172_hits
DANG_DOR 2.384 0.057 C23 O1
REM angle C25-C24-O1 ang=119.9,4.6 b12=1.385,0.012 b23=1.369,0.010
REM angle C25-C24-O1 sources: Mogul_mean_2622_hits Mogul_mean_3171_hits
REM  Mogul_mean_3172_hits
DANG_DOR 2.384 0.057 C25 O1
REM angle C24-C25-C26 ang=119.8,0.7 b12=1.385,0.012 b23=1.383,0.010
REM angle C24-C25-C26 sources: Mogul_mean_2563_hits Mogul_mean_2622_hits
REM  Mogul_mean_2764_hits
DANG_DOR 2.395 0.016 C24 C26
REM angle C21-C26-C25 ang=120.4,0.9 b12=1.390,0.014 b23=1.383,0.010
REM angle C21-C26-C25 sources: Mogul_mean_2077_hits Mogul_mean_2465_hits
REM  Mogul_mean_2563_hits
DANG_DOR 2.406 0.018 C21 C25
REM angle C29-C28-C40 ang=119.1,1.8 b12=1.390,0.014 b23=1.393,0.012
REM angle C29-C28-C40 sources: Mogul_mean_1159_hits Mogul_mean_1866_hits
REM  Mogul_mean_2465_hits
DANG_DOR 2.400 0.027 C29 C40
REM angle C29-C28-N2 ang=120.4,1.0 b12=1.390,0.014 b23=1.423,0.014
REM angle C29-C28-N2 sources: Mogul_mean_1923_hits Mogul_mean_1998_hits
REM  Mogul_mean_2465_hits
DANG_DOR 2.441 0.021 C29 N2
REM angle C40-C28-N2 ang=120.0,1.1 b12=1.393,0.012 b23=1.423,0.014
REM angle C40-C28-N2 sources: Mogul_mean_1159_hits Mogul_mean_1998_hits
REM  Mogul_mean_669_hits
DANG_DOR 2.439 0.021 C40 N2
REM angle C28-C29-C30 ang=120.4,0.9 b12=1.390,0.014 b23=1.383,0.010
REM angle C28-C29-C30 sources: Mogul_mean_2077_hits Mogul_mean_2465_hits
REM  Mogul_mean_2563_hits
DANG_DOR 2.406 0.018 C28 C30
REM angle C29-C30-C31 ang=120.4,1.6 b12=1.383,0.010 b23=1.395,0.009
REM angle C29-C30-C31 sources: Mogul_mean_1677_hits Mogul_mean_2128_hits
REM  Mogul_mean_2563_hits
DANG_DOR 2.410 0.022 C29 C31
REM angle C30-C31-C32 ang=131.7,2.5 b12=1.395,0.009 b23=1.457,0.015
REM angle C30-C31-C32 sources: Mogul_mean_2128_hits Mogul_mean_2523_hits
REM  Mogul_mean_2749_hits
DANG_DOR 2.602 0.030 C30 C32
REM angle C30-C31-C39 ang=120.3,0.8 b12=1.395,0.009 b23=1.400,0.007
REM angle C30-C31-C39 sources: Mogul_mean_2128_hits Mogul_mean_2447_hits
REM  Mogul_mean_2562_hits
DANG_DOR 2.424 0.014 C30 C39
REM angle C32-C31-C39 ang=108.7,0.5 b12=1.457,0.015 b23=1.400,0.007
REM angle C32-C31-C39 sources: Mogul_mean_2434_hits Mogul_mean_2523_hits
REM  Mogul_mean_2562_hits
DANG_DOR 2.321 0.015 C32 C39
REM angle C31-C32-C33 ang=131.7,2.5 b12=1.457,0.015 b23=1.395,0.009
REM angle C31-C32-C33 sources: Mogul_mean_2128_hits Mogul_mean_2523_hits
REM  Mogul_mean_2749_hits
DANG_DOR 2.602 0.030 C31 C33
REM angle C31-C32-C37 ang=108.7,0.5 b12=1.457,0.015 b23=1.400,0.007
REM angle C31-C32-C37 sources: Mogul_mean_2434_hits Mogul_mean_2523_hits
REM  Mogul_mean_2562_hits
DANG_DOR 2.321 0.015 C31 C37
REM angle C33-C32-C37 ang=120.3,0.8 b12=1.395,0.009 b23=1.400,0.007
REM angle C33-C32-C37 sources: Mogul_mean_2128_hits Mogul_mean_2447_hits
REM  Mogul_mean_2562_hits
DANG_DOR 2.424 0.014 C33 C37
REM angle C32-C33-C34 ang=120.4,1.6 b12=1.395,0.009 b23=1.383,0.010
REM angle C32-C33-C34 sources: Mogul_mean_1677_hits Mogul_mean_2128_hits
REM  Mogul_mean_2563_hits
DANG_DOR 2.410 0.022 C32 C34
REM angle C33-C34-C35 ang=121.3,0.7 b12=1.383,0.010 b23=1.393,0.009
REM angle C33-C34-C35 sources: Mogul_mean_1223_hits Mogul_mean_1326_hits
REM  Mogul_mean_2563_hits
DANG_DOR 2.419 0.014 C33 C35
REM angle C34-C35-C36 ang=118.3,0.9 b12=1.393,0.009 b23=1.395,0.009
REM angle C34-C35-C36 sources: Mogul_mean_1223_hits Mogul_mean_1625_hits
REM  Mogul_mean_936_hits
DANG_DOR 2.393 0.016 C34 C36
REM angle C34-C35-C46 ang=121.3,1.1 b12=1.393,0.009 b23=1.485,0.011
REM angle C34-C35-C46 sources: Mogul_mean_1019_hits Mogul_mean_1223_hits
REM  Mogul_mean_947_hits
DANG_DOR 2.509 0.018 C34 C46
REM angle C36-C35-C46 ang=120.9,1.4 b12=1.395,0.009 b23=1.485,0.011
REM angle C36-C35-C46 sources: Mogul_mean_899_hits Mogul_mean_936_hits
REM  Mogul_mean_947_hits
DANG_DOR 2.505 0.022 C36 C46
REM angle C35-C36-C37 ang=120.8,1.5 b12=1.395,0.009 b23=1.390,0.010
REM angle C35-C36-C37 sources: Mogul_mean_1521_hits Mogul_mean_334_hits
REM  Mogul_mean_936_hits
DANG_DOR 2.421 0.021 C35 C37
REM angle C32-C37-C36 ang=120.8,0.9 b12=1.400,0.007 b23=1.390,0.010
REM angle C32-C37-C36 sources: Mogul_mean_1521_hits Mogul_mean_2562_hits
REM  Mogul_mean_758_hits
DANG_DOR 2.426 0.015 C32 C36
REM angle C32-C37-C38 ang=111.1,0.4 b12=1.400,0.007 b23=1.522,0.006
REM angle C32-C37-C38 sources: Mogul_mean_199_hits Mogul_mean_224_hits
REM  Mogul_mean_2562_hits
DANG_DOR 2.410 0.009 C32 C38
REM angle C36-C37-C38 ang=128.5,0.6 b12=1.390,0.010 b23=1.522,0.006
REM angle C36-C37-C38 sources: Mogul_mean_144_hits Mogul_mean_1521_hits
REM  Mogul_mean_224_hits
DANG_DOR 2.624 0.012 C36 C38
REM angle C37-C38-C39 ang=101.1,0.3 b12=1.522,0.006 b23=1.522,0.006
REM angle C37-C38-C39 sources: Mogul_mean_114_hits Mogul_mean_224_hits
DANG_DOR 2.350 0.008 C37 C39
REM angle C37-C38-C41 ang=111.3,0.8 b12=1.522,0.006 b23=1.539,0.013
REM angle C37-C38-C41 sources: Mogul_mean_1535_hits Mogul_mean_224_hits
REM  Mogul_mean_435_hits
DANG_DOR 2.528 0.017 C37 C41
REM angle C37-C38-C42 ang=111.3,0.8 b12=1.522,0.006 b23=1.539,0.013
REM angle C37-C38-C42 sources: Mogul_mean_1535_hits Mogul_mean_224_hits
REM  Mogul_mean_435_hits
DANG_DOR 2.528 0.017 C37 C42
REM angle C39-C38-C41 ang=111.3,0.8 b12=1.522,0.006 b23=1.539,0.013
REM angle C39-C38-C41 sources: Mogul_mean_1535_hits Mogul_mean_224_hits
REM  Mogul_mean_435_hits
DANG_DOR 2.528 0.017 C39 C41
REM angle C39-C38-C42 ang=111.3,0.8 b12=1.522,0.006 b23=1.539,0.013
REM angle C39-C38-C42 sources: Mogul_mean_1535_hits Mogul_mean_224_hits
REM  Mogul_mean_435_hits
DANG_DOR 2.528 0.017 C39 C42
REM angle C41-C38-C42 ang=110.1,0.6 b12=1.539,0.013 b23=1.539,0.013
REM angle C41-C38-C42 sources: Mogul_mean_120_hits Mogul_mean_1535_hits
DANG_DOR 2.523 0.017 C41 C42
REM angle C31-C39-C38 ang=111.1,0.4 b12=1.400,0.007 b23=1.522,0.006
REM angle C31-C39-C38 sources: Mogul_mean_199_hits Mogul_mean_224_hits
REM  Mogul_mean_2562_hits
DANG_DOR 2.410 0.009 C31 C38
REM angle C31-C39-C40 ang=120.8,0.9 b12=1.400,0.007 b23=1.390,0.010
REM angle C31-C39-C40 sources: Mogul_mean_1521_hits Mogul_mean_2562_hits
REM  Mogul_mean_758_hits
DANG_DOR 2.426 0.015 C31 C40
REM angle C38-C39-C40 ang=128.5,0.6 b12=1.522,0.006 b23=1.390,0.010
REM angle C38-C39-C40 sources: Mogul_mean_144_hits Mogul_mean_1521_hits
REM  Mogul_mean_224_hits
DANG_DOR 2.624 0.012 C38 C40
REM angle C28-C40-C39 ang=120.0,1.4 b12=1.393,0.012 b23=1.390,0.010
REM angle C28-C40-C39 sources: Mogul_mean_1159_hits Mogul_mean_129_hits
REM  Mogul_mean_1521_hits
DANG_DOR 2.411 0.021 C28 C39
REM angle C44-C43-N3 ang=123.2,1.0 b12=1.379,0.015 b23=1.334,0.012
REM angle C44-C43-N3 sources: Mogul_mean_1297_hits Mogul_mean_2242_hits
REM  Mogul_mean_2442_hits
DANG_DOR 2.387 0.020 C44 N3
REM angle C43-C44-C45 ang=118.9,0.9 b12=1.379,0.015 b23=1.384,0.012
REM angle C43-C44-C45 sources: Mogul_mean_1705_hits Mogul_mean_2442_hits
REM  Mogul_mean_3354_hits
DANG_DOR 2.380 0.020 C43 C45
REM angle C44-C45-C46 ang=120.6,0.6 b12=1.384,0.012 b23=1.393,0.009
REM angle C44-C45-C46 sources: Mogul_mean_1223_hits Mogul_mean_1705_hits
REM  Mogul_mean_2023_hits
DANG_DOR 2.413 0.015 C44 C46
REM angle C35-C46-C45 ang=121.3,1.1 b12=1.485,0.011 b23=1.393,0.009
REM angle C35-C46-C45 sources: Mogul_mean_1019_hits Mogul_mean_1223_hits
REM  Mogul_mean_947_hits
DANG_DOR 2.509 0.018 C35 C45
REM angle C35-C46-C47 ang=121.6,1.2 b12=1.485,0.011 b23=1.392,0.011
REM angle C35-C46-C47 sources: Mogul_mean_287_hits Mogul_mean_538_hits
REM  Mogul_mean_947_hits
DANG_DOR 2.511 0.020 C35 C47
REM angle C45-C46-C47 ang=116.8,0.6 b12=1.393,0.009 b23=1.392,0.011
REM angle C45-C46-C47 sources: Mogul_mean_1223_hits Mogul_mean_265_hits
REM  Mogul_mean_538_hits
DANG_DOR 2.372 0.014 C45 C47
REM angle C46-C47-N3 ang=124.1,0.9 b12=1.392,0.011 b23=1.335,0.010
REM angle C46-C47-N3 sources: Mogul_mean_2476_hits Mogul_mean_298_hits
REM  Mogul_mean_538_hits
DANG_DOR 2.409 0.017 C46 N3
REM angle C1-N1-C5 ang=117.0,1.1 b12=1.334,0.012 b23=1.335,0.010
REM angle C1-N1-C5 sources: Mogul_mean_2242_hits Mogul_mean_2476_hits
REM  Mogul_mean_2520_hits
DANG_DOR 2.275 0.019 C1 C5
REM angle C13-N2-C21 ang=119.7,2.0 b12=1.423,0.014 b23=1.423,0.014
REM angle C13-N2-C21 sources: Mogul_mean_1804_hits Mogul_mean_1998_hits
DANG_DOR 2.461 0.030 C13 C21
REM angle C13-N2-C28 ang=119.7,2.0 b12=1.423,0.014 b23=1.423,0.014
REM angle C13-N2-C28 sources: Mogul_mean_1804_hits Mogul_mean_1998_hits
DANG_DOR 2.461 0.030 C13 C28
REM angle C21-N2-C28 ang=119.7,2.0 b12=1.423,0.014 b23=1.423,0.014
REM angle C21-N2-C28 sources: Mogul_mean_1804_hits Mogul_mean_1998_hits
DANG_DOR 2.461 0.030 C21 C28
REM angle C43-N3-C47 ang=117.0,1.1 b12=1.334,0.012 b23=1.335,0.010
REM angle C43-N3-C47 sources: Mogul_mean_2242_hits Mogul_mean_2476_hits
REM  Mogul_mean_2520_hits
DANG_DOR 2.275 0.019 C43 C47
REM angle C24-O1-C27 ang=117.5,1.0 b12=1.369,0.010 b23=1.425,0.017
REM angle C24-O1-C27 sources: Mogul_mean_3091_hits Mogul_mean_3108_hits
REM  Mogul_mean_3171_hits
DANG_DOR 2.389 0.021 C24 C27

REM planes:
REM plane atom-C4, source: Mogul_sum_angles_360
FLAT_DOR C3 C4 C5 C6
REM plane atom-C6, source: Mogul_sum_angles_360
FLAT_DOR C4 C6 C7 C18
REM plane atom-C9, source: Mogul_sum_angles_361
FLAT_DOR C8 C9 C10 C17
REM plane atom-C10, source: Mogul_sum_angles_361
FLAT_DOR C9 C10 C11 C15
REM plane atom-C13, source: Mogul_sum_angles_360
FLAT_DOR C12 C13 C14 N2
REM plane atom-C15, source: Mogul_sum_angles_360
FLAT_DOR C10 C15 C14 C16
REM plane atom-C17, source: Mogul_sum_angles_360
FLAT_DOR C9 C17 C16 C18
REM plane atom-C21, source: Mogul_sum_angles_360
FLAT_DOR C22 C21 C26 N2
REM plane atom-C24, source: Mogul_sum_angles_360
FLAT_DOR C23 C24 C25 O1
REM plane atom-C28, source: Mogul_sum_angles_360
FLAT_DOR C29 C28 C40 N2
REM plane atom-C31, source: Mogul_sum_angles_361
FLAT_DOR C30 C31 C32 C39
REM plane atom-C32, source: Mogul_sum_angles_361
FLAT_DOR C31 C32 C33 C37
REM plane atom-C35, source: Mogul_sum_angles_360
FLAT_DOR C34 C35 C36 C46
REM plane atom-C37, source: Mogul_sum_angles_360
FLAT_DOR C32 C37 C36 C38
REM plane atom-C39, source: Mogul_sum_angles_360
FLAT_DOR C31 C39 C38 C40
REM plane atom-C46, source: Mogul_sum_angles_360
FLAT_DOR C35 C46 C45 C47
REM plane atom-N2, source: Mogul_sum_angles_359
FLAT_DOR C13 N2 C21 C28
REM plane ring6A, source: Mogul+_ring_tors_rmsd_1.1_136_hits
FLAT_DOR C1 N1 C5 C4 C3 C2
REM plane ring6B, source: Mogul+_ring_tors_rmsd_1.3_70_hits
FLAT_DOR C7 C8 C9 C17 C18 C6
REM plane ring6C, source: Mogul+_ring_tors_rmsd_1.3_70_hits
FLAT_DOR C11 C12 C13 C14 C15 C10
REM plane ring5A, source: Mogul+_ring_tors_rmsd_2.0_130_hits
FLAT_DOR C16 C15 C10 C9 C17
REM plane ring6D, source: Mogul+_ring_tors_rmsd_1.1_148_hits
FLAT_DOR C22 C23 C24 C25 C26 C21
REM plane ring6E, source: Mogul+_ring_tors_rmsd_1.3_70_hits
FLAT_DOR C29 C30 C31 C39 C40 C28
REM plane ring6F, source: Mogul+_ring_tors_rmsd_1.3_70_hits
FLAT_DOR C33 C34 C35 C36 C37 C32
REM plane ring5B, source: Mogul+_ring_tors_rmsd_2.0_130_hits
FLAT_DOR C38 C37 C32 C31 C39
REM plane ring6G, source: Mogul+_ring_tors_rmsd_1.1_136_hits
FLAT_DOR C43 N3 C47 C46 C45 C44
REM plane 2fold-49, source:
REM  Mogul_plane_rms_out_of_plane_torsion29.5_degs_965_hits
FLAT_DOR C3 C4 C6 C7
REM plane 2fold-54, source:
REM  Mogul_plane_rms_out_of_plane_torsion7.5_degs_3170_hits
FLAT_DOR C23 C24 O1 C27
REM plane 2fold-57, source:
REM  Mogul_plane_rms_out_of_plane_torsion29.5_degs_965_hits
FLAT_DOR C34 C35 C46 C45
DFIX_BF4 1.4185 F1 B1
DFIX_BF4 1.4185 B1 F2
DFIX_BF4 1.4185 B1 F3 B1 F3'
DFIX_BF4 1.4185 B1 F4 B1 F4'
DANG_BF4 2.3165 F1 F2
DANG_BF4 2.3165 F1 F3 F1 F3'
DANG_BF4 2.3165 F1 F4 F1 F4'
DANG_BF4 2.3165 F2 F3 F2 F3'
DANG_BF4 2.3165 F2 F4 F2 F4'
DANG_BF4 2.3165 F3 F4 F3' F4'
REM SAME_BF4 B1 > F4
SIMU 0.04 0.02
TEMP -170
SIZE 0.12 0.01 0.01
LIST 4
WPDB -2
BOND $H
L.S. 10 0  476
ACTA TABS
FMAP 2
ABIN
WGHT    0.171500   24.902905
FVAR       0.15000   0.65520
RESI 1 PD
PD1   4   -0.103999    0.686957    0.008095    11.00000    0.14904    0.15671 =
         0.09310   -0.01182   -0.00928    0.09129
RESI 0
RESI 2 DOR
C1    1   -0.039663    0.762468    0.077526    11.00000    0.17814    0.18463 =
         0.17478   -0.05285   -0.06253    0.11087
AFIX  43
H1    7   -0.056519    0.773020    0.061227    11.00000   -1.20000
AFIX   0
C2    1   -0.005245    0.786853    0.119945    11.00000    0.18259    0.16566 =
         0.26840   -0.04947   -0.08288    0.09064
AFIX  43
H2    7    0.001729    0.813954    0.132764    11.00000   -1.20000
AFIX   0
C3    1    0.019160    0.771283    0.143760    11.00000    0.15755    0.16184 =
         0.23262   -0.04709   -0.05819    0.08961
AFIX  43
H3    7    0.042170    0.787276    0.175787    11.00000   -1.20000
AFIX   0
C4    1    0.010363    0.732684    0.121379    11.00000    0.11200    0.14514 =
         0.14500   -0.02823    0.00117    0.06602
C5    1   -0.026060    0.709473    0.080916    11.00000    0.12566    0.15081 =
         0.10282   -0.00679   -0.00487    0.07619
AFIX  43
H5    7   -0.034014    0.682026    0.068909    11.00000   -1.20000
AFIX   0
C6    1    0.035641    0.714372    0.138478    11.00000    0.11566    0.13029 =
         0.12746   -0.01414   -0.01446    0.06987
C7    1    0.040182    0.689554    0.085425    11.00000    0.12745    0.12702 =
         0.12830   -0.03113   -0.02405    0.06327
AFIX  43
H7    7    0.025206    0.683016    0.038159    11.00000   -1.20000
AFIX   0
C8    1    0.065642    0.673849    0.098346    11.00000    0.12378    0.14919 =
         0.09497   -0.01531    0.00796    0.05873
AFIX  43
H8    7    0.068980    0.657711    0.059967    11.00000   -1.20000
AFIX   0
C9    1    0.086205    0.682247    0.168782    11.00000    0.11628    0.11413 =
         0.08732    0.00061    0.00519    0.04471
C10   1    0.115840    0.671698    0.198117    11.00000    0.10640    0.11330 =
         0.10023    0.01380   -0.00126    0.04428
C11   1    0.133660    0.650997    0.164031    11.00000    0.11483    0.11345 =
         0.10669   -0.00151   -0.01071    0.04300
AFIX  43
H11   7    0.127330    0.641657    0.111823    11.00000   -1.20000
AFIX   0
C12   1    0.160392    0.644201    0.206364    11.00000    0.12260    0.11482 =
         0.10495   -0.01381   -0.00136    0.04399
AFIX  43
H12   7    0.172840    0.630484    0.182799    11.00000   -1.20000
AFIX   0
C13   1    0.169546    0.657118    0.283380    11.00000    0.12482    0.10809 =
         0.11471   -0.01141    0.00842    0.05405
C14   1    0.152547    0.678862    0.317077    11.00000    0.12021    0.12839 =
         0.08263   -0.00708   -0.00873    0.05079
AFIX  43
H14   7    0.159068    0.688277    0.369211    11.00000   -1.20000
AFIX   0
C15   1    0.126273    0.686594    0.274353    11.00000    0.11167    0.11564 =
         0.08636    0.00420    0.00539    0.05101
C16   1    0.104009    0.708834    0.298970    11.00000    0.13894    0.13113 =
         0.10191   -0.00602   -0.01015    0.06720
C17   1    0.079925    0.705178    0.225527    11.00000    0.11922    0.12594 =
         0.09040    0.00327   -0.00843    0.04682
C18   1    0.054514    0.720978    0.210998    11.00000    0.14160    0.13509 =
         0.10032    0.00338    0.00203    0.06344
AFIX  43
H18   7    0.050024    0.736099    0.249927    11.00000   -1.20000
AFIX   0
C19   1    0.075015    0.687559    0.368168    11.00000    0.16281    0.17033 =
         0.10390    0.02389    0.02628    0.09414
AFIX 133
H19A  7    0.055027    0.659526    0.353677    11.00000   -1.50000
H19B  7    0.060834    0.702380    0.381622    11.00000   -1.50000
H19C  7    0.090788    0.687271    0.413111    11.00000   -1.50000
AFIX   0
C20   1    0.134199    0.753449    0.319954    11.00000    0.17858    0.13561 =
         0.12303   -0.02593   -0.03313    0.06418
AFIX 133
H20A  7    0.150435    0.754363    0.365102    11.00000   -1.50000
H20B  7    0.119122    0.767483    0.332497    11.00000   -1.50000
H20C  7    0.152277    0.766931    0.275636    11.00000   -1.50000
AFIX   0
C21   1    0.214590    0.671478    0.396273    11.00000    0.18748    0.12844 =
         0.15505   -0.03248   -0.04618    0.07751
C22   1    0.241331    0.712742    0.389461    11.00000    0.16975    0.17397 =
         0.17089   -0.04960   -0.02327    0.08743
AFIX  43
H22   7    0.246221    0.725447    0.339884    11.00000   -1.20000
AFIX   0
C23   1    0.261041    0.735692    0.454394    11.00000    0.26279    0.21517 =
         0.20578   -0.11990   -0.09719    0.10872
AFIX  43
H23   7    0.279838    0.764020    0.449678    11.00000   -1.20000
AFIX   0
C24   1    0.253045    0.716892    0.526225    11.00000    0.38724    0.23605 =
         0.18702   -0.13660   -0.16816    0.19424
C25   1    0.227896    0.675420    0.532963    11.00000    0.47314    0.19692 =
         0.20706   -0.08099   -0.15068    0.15169
AFIX  43
H25   7    0.225777    0.662141    0.581069    11.00000   -1.20000
AFIX   0
C26   1    0.205633    0.653173    0.468643    11.00000    0.38155    0.17844 =
         0.14093   -0.04096   -0.10553    0.12304
AFIX  43
H26   7    0.184500    0.625692    0.474412    11.00000   -1.20000
AFIX   0
C27   1    0.261112    0.726509    0.663267    11.00000    0.56471    0.34099 =
         0.27993   -0.11008   -0.18904    0.24167
AFIX 133
H27A  7    0.282767    0.743660    0.699960    11.00000   -1.50000
H27B  7    0.257274    0.698956    0.663494    11.00000   -1.50000
H27C  7    0.235689    0.725369    0.678796    11.00000   -1.50000
AFIX   0
C28   1    0.203724    0.617508    0.305156    11.00000    0.13143    0.13829 =
         0.10264   -0.01376   -0.02573    0.06797
C29   1    0.243992    0.627110    0.298715    11.00000    0.13926    0.16486 =
         0.15873   -0.04897   -0.05599    0.07494
AFIX  43
H29   7    0.265188    0.653215    0.314389    11.00000   -1.20000
AFIX   0
C30   1    0.253438    0.598865    0.269585    11.00000    0.13601    0.15132 =
         0.20377   -0.05882   -0.03410    0.06439
AFIX  43
H30   7    0.281058    0.605491    0.265100    11.00000   -1.20000
AFIX   0
C31   1    0.222110    0.560483    0.246755    11.00000    0.12343    0.12551 =
         0.12537   -0.01822   -0.01689    0.06626
C32   1    0.222879    0.526302    0.210518    11.00000    0.10947    0.14028 =
         0.11108   -0.01088   -0.01110    0.06041
C33   1    0.255112    0.520766    0.188209    11.00000    0.11136    0.16043 =
         0.15521   -0.01728   -0.01177    0.07517
AFIX  43
H33   7    0.282469    0.542089    0.194498    11.00000   -1.20000
AFIX   0
C34   1    0.246736    0.483904    0.156878    11.00000    0.12212    0.15794 =
         0.13692   -0.03471   -0.01412    0.08235
AFIX  43
H34   7    0.268756    0.479868    0.143303    11.00000   -1.20000
AFIX   0
C35   1    0.207112    0.452434    0.144495    11.00000    0.11626    0.15792 =
         0.09147   -0.01654   -0.02161    0.07254
C36   1    0.174823    0.458017    0.165758    11.00000    0.10816    0.16191 =
         0.08555   -0.00578   -0.00259    0.06802
AFIX  43
H36   7    0.147547    0.436825    0.157853    11.00000   -1.20000
AFIX   0
C37   1    0.182684    0.494874    0.198734    11.00000    0.10925    0.14426 =
         0.08438   -0.00415    0.00076    0.05683
C38   1    0.152689    0.507916    0.225538    11.00000    0.13016    0.13765 =
         0.11130   -0.00465    0.01075    0.07363
C39   1    0.181512    0.550773    0.254818    11.00000    0.10974    0.12206 =
         0.09298    0.00037    0.00225    0.05036
C40   1    0.172621    0.579343    0.284459    11.00000    0.10660    0.12750 =
         0.10249   -0.00754   -0.00947    0.05001
AFIX  43
H40   7    0.145069    0.572694    0.290585    11.00000   -1.20000
AFIX   0
C41   1    0.127082    0.508547    0.156582    11.00000    0.13678    0.16853 =
         0.16393   -0.04413   -0.02613    0.07999
AFIX 133
H41A  7    0.145204    0.524845    0.114162    11.00000   -1.50000
H41B  7    0.110661    0.520544    0.173320    11.00000   -1.50000
H41C  7    0.109081    0.480652    0.138364    11.00000   -1.50000
AFIX   0
C42   1    0.125681    0.480604    0.291706    11.00000    0.16686    0.14588 =
         0.16166   -0.00998    0.06911    0.05548
AFIX 133
H42A  7    0.109756    0.492157    0.313451    11.00000   -1.50000
H42B  7    0.142841    0.478934    0.332531    11.00000   -1.50000
H42C  7    0.107189    0.453272    0.271413    11.00000   -1.50000
AFIX   0
C43   1    0.183841    0.339779    0.049909    11.00000    0.15317    0.16849 =
         0.13306   -0.02068   -0.04823    0.07864
AFIX  43
H43   7    0.178105    0.314057    0.030066    11.00000   -1.20000
AFIX   0
C44   1    0.220773    0.364107    0.086913    11.00000    0.16895    0.20229 =
         0.19844   -0.02649   -0.04897    0.11549
AFIX  43
H44   7    0.240394    0.355572    0.090480    11.00000   -1.20000
AFIX   0
C45   1    0.228771    0.401040    0.118670    11.00000    0.15105    0.17297 =
         0.17825   -0.05214   -0.05014    0.09878
AFIX  43
H45   7    0.253928    0.418041    0.144181    11.00000   -1.20000
AFIX   0
C46   1    0.199637    0.412922    0.112804    11.00000    0.14097    0.15068 =
         0.10524   -0.03705   -0.01574    0.07745
C47   1    0.164538    0.386921    0.072016    11.00000    0.12937    0.14872 =
         0.08542   -0.02036   -0.01270    0.07993
AFIX  43
H47   7    0.144782    0.395099    0.065344    11.00000   -1.20000
AFIX   0
N1    2   -0.050326    0.723572    0.058147    11.00000    0.14078    0.16273 =
         0.11697   -0.03292   -0.01961    0.09254
N2    2    0.195091    0.648278    0.328824    11.00000    0.13073    0.13047 =
         0.11425   -0.01587   -0.02488    0.06011
N3    2    0.156383    0.351227    0.041372    11.00000    0.12782    0.14910 =
         0.09476   -0.01984   -0.02626    0.08159
O1    3    0.272283    0.743460    0.586232    11.00000    0.52486    0.29905 =
         0.26500   -0.13354   -0.20081    0.25478
RESI 0
RESI 3 DOR
C1    1   -0.142174    0.695534    0.147603    11.00000    0.22091    0.21451 =
         0.10031    0.01276    0.01963    0.14739
AFIX  43
H1    7   -0.141826    0.717025    0.118544    11.00000   -1.20000
AFIX   0
C2    1   -0.156035    0.689388    0.222943    11.00000    0.28357    0.23161 =
         0.12662    0.00395    0.04556    0.18168
AFIX  43
H2    7   -0.164566    0.706672    0.245971    11.00000   -1.20000
AFIX   0
C3    1   -0.157362    0.657423    0.264924    11.00000    0.25120    0.23700 =
         0.11180    0.02327    0.02761    0.17231
AFIX  43
H3    7   -0.168623    0.651459    0.315856    11.00000   -1.20000
AFIX   0
C4    1   -0.142231    0.634312    0.232308    11.00000    0.16999    0.20305 =
         0.07822    0.00959    0.00751    0.11790
C5    1   -0.129068    0.642957    0.155666    11.00000    0.16268    0.16455 =
         0.09324   -0.00322   -0.01101    0.11353
AFIX  43
H5    7   -0.119391    0.626806    0.131787    11.00000   -1.20000
AFIX   0
C6    1   -0.142419    0.600554    0.274588    11.00000    0.15317    0.16784 =
         0.08312    0.01171    0.01263    0.08881
C7    1   -0.170908    0.579415    0.332159    11.00000    0.15544    0.20098 =
         0.10130    0.01104    0.01585    0.11093
AFIX  43
H7    7   -0.192454    0.584960    0.340240    11.00000   -1.20000
AFIX   0
C8    1   -0.168965    0.550442    0.378322    11.00000    0.14247    0.18880 =
         0.10922    0.01555    0.01920    0.08874
AFIX  43
H8    7   -0.188951    0.536140    0.417159    11.00000   -1.20000
AFIX   0
C9    1   -0.137177    0.542781    0.366566    11.00000    0.13329    0.15985 =
         0.09366   -0.00032    0.00352    0.08801
C10   1   -0.126714    0.515667    0.406599    11.00000    0.12035    0.16145 =
         0.09085    0.01405    0.01821    0.07952
C11   1   -0.144431    0.490074    0.470381    11.00000    0.13476    0.15441 =
         0.12684    0.00706    0.03770    0.07606
AFIX  43
H11   7   -0.167474    0.488586    0.495443    11.00000   -1.20000
AFIX   0
C12   1   -0.127935    0.466733    0.496877    11.00000    0.15446    0.17472 =
         0.10088    0.01137    0.02696    0.09218
AFIX  43
H12   7   -0.139840    0.449260    0.540394    11.00000   -1.20000
AFIX   0
C13   1   -0.094219    0.468627    0.460495    11.00000    0.15354    0.14704 =
         0.09020    0.02604    0.02004    0.09710
C14   1   -0.075368    0.495441    0.398350    11.00000    0.14882    0.13972 =
         0.10191    0.01109    0.02101    0.09518
AFIX  43
H14   7   -0.051523    0.497888    0.375033    11.00000   -1.20000
AFIX   0
C15   1   -0.092132    0.518491    0.371225    11.00000    0.13928    0.15113 =
         0.07733    0.01304    0.02139    0.08018
C16   1   -0.077292    0.549340    0.305135    11.00000    0.14836    0.15561 =
         0.08487    0.00147    0.01867    0.08619
C17   1   -0.108476    0.563370    0.307798    11.00000    0.13491    0.15371 =
         0.09025    0.00395    0.01732    0.08799
C18   1   -0.110809    0.592359    0.262334    11.00000    0.13759    0.17231 =
         0.08454   -0.01050    0.00803    0.08508
AFIX  43
H18   7   -0.091030    0.606548    0.223107    11.00000   -1.20000
AFIX   0
C19   1   -0.033908    0.585086    0.319944    11.00000    0.14712    0.15772 =
         0.12087    0.02362    0.01287    0.06283
AFIX 133
H19A  7   -0.015199    0.574549    0.326919    11.00000   -1.50000
H19B  7   -0.033850    0.599739    0.366980    11.00000   -1.50000
H19C  7   -0.025102    0.603686    0.275346    11.00000   -1.50000
AFIX   0
C20   1   -0.079703    0.528121    0.226891    11.00000    0.17413    0.17802 =
         0.09226   -0.00098    0.02088    0.09942
AFIX 133
H20A  7   -0.069281    0.548415    0.185066    11.00000   -1.50000
H20B  7   -0.108100    0.507675    0.216007    11.00000   -1.50000
H20C  7   -0.063256    0.514819    0.229990    11.00000   -1.50000
AFIX   0
C21   1   -0.064810    0.450290    0.567149    11.00000    0.14769    0.12949 =
         0.09275    0.01074    0.02714    0.07682
C22   1   -0.039511    0.489650    0.593716    11.00000    0.15011    0.12362 =
         0.12019    0.01915    0.03029    0.06941
AFIX  43
H22   7   -0.031360    0.512024    0.559302    11.00000   -1.20000
AFIX   0
C23   1   -0.026047    0.496530    0.670205    11.00000    0.13589    0.13846 =
         0.11862    0.00379    0.01085    0.06076
AFIX  43
H23   7   -0.008667    0.523523    0.688179    11.00000   -1.20000
AFIX   0
C24   1   -0.038062    0.463863    0.720256    11.00000    0.14036    0.14881 =
         0.09525    0.02297    0.01845    0.06013
C25   1   -0.063901    0.424168    0.694479    11.00000    0.13984    0.13497 =
         0.09327    0.00710    0.03816    0.05336
AFIX  43
H25   7   -0.072295    0.401761    0.728910    11.00000   -1.20000
AFIX   0
C26   1   -0.077100    0.417937    0.618111    11.00000    0.13627    0.11654 =
         0.08121    0.00990    0.02683    0.05148
AFIX  43
H26   7   -0.094900    0.391009    0.600284    11.00000   -1.20000
AFIX   0
C27   1   -0.030565    0.440242    0.844429    11.00000    0.21707    0.26194 =
         0.14748   -0.01877    0.01071    0.04744
AFIX 133
H27A  7   -0.057931    0.428756    0.866677    11.00000   -1.50000
H27B  7   -0.010362    0.450398    0.886419    11.00000   -1.50000
H27C  7   -0.028579    0.419090    0.815250    11.00000   -1.50000
AFIX   0
C28   1   -0.066524    0.422888    0.437242    11.00000    0.17092    0.12687 =
         0.08912   -0.00437    0.02310    0.08127
C29   1   -0.084607    0.412868    0.363672    11.00000    0.19617    0.15272 =
         0.10346   -0.00384    0.03712    0.10985
AFIX  43
H29   7   -0.105859    0.418234    0.350925    11.00000   -1.20000
AFIX   0
C30   1   -0.071373    0.395129    0.309694    11.00000    0.18224    0.14331 =
         0.09745    0.01895    0.00213    0.09970
AFIX  43
H30   7   -0.082851    0.389049    0.258939    11.00000   -1.20000
AFIX   0
C31   1   -0.040944    0.386094    0.329917    11.00000    0.15451    0.13834 =
         0.11179    0.01353    0.02270    0.09188
C32   1   -0.021551    0.367526    0.285490    11.00000    0.16322    0.16428 =
         0.10129    0.01454    0.01975    0.10965
C33   1   -0.024897    0.355436    0.207576    11.00000    0.19450    0.22906 =
         0.10343   -0.00631    0.00763    0.14177
AFIX  43
H33   7   -0.041725    0.359814    0.172554    11.00000   -1.20000
AFIX   0
C34   1   -0.003411    0.337079    0.182395    11.00000    0.22030    0.21812 =
         0.08474   -0.00029    0.01217    0.13833
AFIX  43
H34   7   -0.005952    0.328763    0.129552    11.00000   -1.20000
AFIX   0
C35   1    0.021746    0.330270    0.231078    11.00000    0.19880    0.17288 =
         0.08420   -0.00052    0.00850    0.12262
C36   1    0.026986    0.344929    0.307257    11.00000    0.14884    0.17050 =
         0.10422    0.02938    0.01278    0.10365
AFIX  43
H36   7    0.045487    0.342363    0.340839    11.00000   -1.20000
AFIX   0
C37   1    0.005506    0.363197    0.334509    11.00000    0.14825    0.12930 =
         0.10151    0.02296    0.02752    0.08231
C38   1    0.006488    0.380512    0.414764    11.00000    0.14774    0.12493 =
         0.08735    0.01432    0.02185    0.06624
C39   1   -0.025043    0.393874    0.405454    11.00000    0.14233    0.13982 =
         0.08638    0.03548    0.01523    0.07259
C40   1   -0.037757    0.412187    0.460224    11.00000    0.15375    0.13751 =
         0.10212    0.01986    0.04594    0.08037
AFIX  43
H40   7   -0.027201    0.417266    0.511708    11.00000   -1.20000
AFIX   0
C41   1    0.048641    0.417275    0.433069    11.00000    0.14346    0.14642 =
         0.10637    0.00817    0.01595    0.06579
AFIX 133
H41A  7    0.068573    0.408141    0.438179    11.00000   -1.50000
H41B  7    0.047299    0.429898    0.481923    11.00000   -1.50000
H41C  7    0.056895    0.437199    0.390762    11.00000   -1.50000
AFIX   0
C42   1   -0.005973    0.347915    0.478175    11.00000    0.17269    0.13046 =
         0.10706    0.01803    0.02990    0.07441
AFIX 133
H42A  7   -0.032171    0.324103    0.464453    11.00000   -1.50000
H42B  7   -0.008514    0.358968    0.528082    11.00000   -1.50000
H42C  7    0.014804    0.339849    0.482497    11.00000   -1.50000
AFIX   0
C43   1    0.084227    0.272062    0.142960    11.00000    0.23044    0.19912 =
         0.11055    0.02212    0.00181    0.15766
AFIX  43
H43   7    0.098474    0.259530    0.122106    11.00000   -1.20000
AFIX   0
C44   1    0.069739    0.263003    0.218047    11.00000    0.27337    0.20815 =
         0.12877    0.02476    0.01302    0.18238
AFIX  43
H44   7    0.072473    0.243517    0.248257    11.00000   -1.20000
AFIX   0
C45   1    0.050990    0.283508    0.247743    11.00000    0.24334    0.22738 =
         0.11582    0.02603    0.00252    0.16205
AFIX  43
H45   7    0.042898    0.279574    0.300833    11.00000   -1.20000
AFIX   0
C46   1    0.043612    0.309504    0.202947    11.00000    0.18220    0.18414 =
         0.09476    0.01103    0.01834    0.12420
C47   1    0.059327    0.316303    0.127073    11.00000    0.17666    0.15727 =
         0.08148    0.00120    0.00088    0.10546
AFIX  43
H47   7    0.055987    0.334691    0.094550    11.00000   -1.20000
AFIX   0
N1    2   -0.129096    0.672328    0.113439    11.00000    0.15462    0.17015 =
         0.10097   -0.00418    0.01188    0.10910
N2    2   -0.077700    0.444554    0.487733    11.00000    0.16015    0.13965 =
         0.08407    0.01796    0.01110    0.08389
N3    2    0.078904    0.297808    0.098698    11.00000    0.17068    0.16566 =
         0.09947   -0.00537    0.00710    0.11019
O1    3   -0.023119    0.472566    0.794022    11.00000    0.19634    0.21242 =
         0.09764    0.04542    0.00796    0.08143
RESI 0
RESI 4 BEN
AFIX  66
C1    1    0.154852    0.395582    0.357334    11.00000    0.18140    0.32700 =
         0.18016   -0.03341   -0.01989    0.13761
AFIX  43
H1    7    0.170167    0.416900    0.321385    11.00000   -1.20000
AFIX  65
C2    1    0.143221    0.404248    0.428261    11.00000    0.19771    0.26409 =
         0.19463   -0.00787   -0.02397    0.12327
AFIX  43
H2    7    0.150588    0.431489    0.440788    11.00000   -1.20000
AFIX  65
C3    1    0.120812    0.373057    0.480859    11.00000    0.22262    0.25596 =
         0.22583   -0.04581   -0.05800    0.14821
AFIX  43
H3    7    0.112863    0.378981    0.529335    11.00000   -1.20000
AFIX  65
C4    1    0.110034    0.333200    0.462530    11.00000    0.22977    0.28665 =
         0.28240   -0.06527   -0.09549    0.13387
AFIX  43
H4    7    0.094718    0.311883    0.498479    11.00000   -1.20000
AFIX  65
C5    1    0.121664    0.324533    0.391604    11.00000    0.24057    0.30762 =
         0.28640   -0.11445   -0.06765    0.14142
AFIX  43
H5    7    0.114297    0.297293    0.379077    11.00000   -1.20000
AFIX  65
C6    1    0.144073    0.355724    0.339005    11.00000    0.16145    0.31634 =
         0.24375   -0.06248   -0.01646    0.10915
AFIX  43
H6    7    0.152022    0.349801    0.290529    11.00000   -1.20000
AFIX   0
RESI 5
F1    6   -0.073403    0.559669    0.021936    11.00000    0.32164    0.27360 =
         0.15638   -0.00900   -0.01874    0.18184
F2    6   -0.029772    0.623412   -0.016728    11.00000    0.23755    0.25869 =
         0.15511   -0.00877   -0.00267    0.10188
PART 1 21.0
F3    6   -0.075146    0.609644    0.063929    21.00000    0.24555    0.21414 =
         0.17775    0.01036    0.00620    0.12643
F4    6   -0.091022    0.588632   -0.059849    21.00000    0.21260    0.19441 =
         0.15672    0.00209   -0.03434    0.11548
PART 2 -21.0
F3'   6   -0.056696    0.606052    0.103045   -21.00000    0.24050    0.19342 =
         0.13946    0.02651   -0.00882    0.12151
F4'   6   -0.091521    0.611682    0.012383   -21.00000    0.21592    0.21015 =
         0.15650    0.01446   -0.02432    0.16502
PART 0
B1    5   -0.069950    0.593636    0.004972    11.00000    0.23481    0.18592 =
         0.13625   -0.00333    0.00567    0.16148
RESI 0
RESI 6 BEN
AFIX  66
C1    1   -0.272685    0.566700    0.451734    11.00000    0.34300    0.60777 =
         0.14339   -0.12796   -0.02638    0.33394
AFIX  43
H1    7   -0.284919    0.538925    0.466786    11.00000   -1.20000
AFIX  65
C2    1   -0.293833    0.579532    0.404357    11.00000    0.36535    0.60335 =
         0.16853   -0.12728   -0.11200    0.36954
AFIX  43
H2    7   -0.320521    0.560527    0.387030    11.00000   -1.20000
AFIX  65
C3    1   -0.275933    0.620172    0.382334    11.00000    0.31936    0.61291 =
         0.24815   -0.10808   -0.07030    0.33514
AFIX  43
H3    7   -0.290387    0.628942    0.349954    11.00000   -1.20000
AFIX  65
C4    1   -0.236885    0.647980    0.407686    11.00000    0.24740    0.65872 =
         0.19490   -0.09509   -0.00540    0.31390
AFIX  43
H4    7   -0.224652    0.675756    0.392634    11.00000   -1.20000
AFIX  65
C5    1   -0.215737    0.635149    0.455063    11.00000    0.24325    0.67505 =
         0.16303   -0.07318    0.04379    0.23565
AFIX  43
H5    7   -0.189050    0.654154    0.472390    11.00000   -1.20000
AFIX  65
C6    1   -0.233637    0.594509    0.477087    11.00000    0.25490    0.67974 =
         0.11141   -0.07483   -0.02354    0.31529
AFIX  43
H6    7   -0.219183    0.585739    0.509467    11.00000   -1.20000
RESI 0
REM #####

REM <hkl>
REM sol_a_sq.hkl
REM </hkl>
AFIX   0
HKLF 4


REM  sol_a.res in P-3
REM wR2 = 0.2523, GooF = S = 1.094, Restrained GooF = 1.066 for all data
REM R1 = 0.0704 for 4743 Fo > 4sig(Fo) and 0.0944 for all 6629 data
REM 1076 parameters refined using 1234 restraints

END

WGHT      0.1728     24.7224

REM Highest difference peak  0.319,  deepest hole -0.293,  1-sigma level  0.051
Q1    1  -0.1412  0.6595  0.0466  11.00000  0.05    0.23
Q2    1  -0.0793  0.6796  0.0415  11.00000  0.05    0.22
Q3    1  -0.2543  0.6242  0.4035  11.00000  0.05    0.21
Q4    1   0.0864  0.3054  0.5420  11.00000  0.05    0.20
Q5    1  -0.2365  0.6392  0.3234  11.00000  0.05    0.20
;
_shelx_res_checksum   53309

_shelx_hkl_file
;
   0   0   1 2581.54  226.74
   0   0   1 2869.67  251.99
   0   0  -1 2699.94  237.07
   0   0  -1 2653.40  233.04
   0   0   2  807.59   71.04
   0   0   2  678.71   59.75
   0   0  -2  798.69   70.22
   0   0  -2  684.26   60.23
   0   0   3 3835.35  336.93
   0   0   3 3673.83  322.76
   0   0  -3 3904.47  342.95
   0   0  -3 3617.02  317.76
   0   0   4  767.89   67.69
   0   0   4  821.96   72.55
   0   0  -4  801.43   70.77
   0   0  -4  770.63   67.96
   0   0   5  218.60   20.05
   0   0   5  237.62   21.83
   0   0  -5  181.91   16.77
   0   0   6 1092.29   96.43
   0   0   6 1142.94  100.74
   0   0  -6 1116.93   98.62
   0   0  -6 1076.55   94.86
   0   0   7  530.95   47.02
   0   0   7  568.94   50.71
   0   0  -7  564.63   50.03
   0   0  -7  591.52   52.63
   0   0   8   49.96    8.01
   0   0   8   49.62    6.50
   0   0  -8   45.85    6.09
   0   0  -8   47.29    8.21
   0   0  -9  449.51   40.11
   0   0  -9  401.67   36.34
   0   0  10  700.14   61.94
   0   0  10  715.88   63.79
   0   0 -10  745.99   65.98
   0   0 -10  737.78   65.91
   0   0  11   22.65    5.13
   0   0 -11   40.45    7.25
   0   0 -11    9.72    9.38
   0   0  12   11.50    5.27
   0   0  12   21.15    8.76
   0   0 -12    3.08    4.65
   0   0 -12   13.28    6.36
   0   0  13  193.14   18.20
   0   0 -13  215.31   20.33
   0   0 -13  190.26   18.07
   1   0 -13    6.09    5.54
  -1   1 -13   12.46    6.09
  -1   1 -13    7.46    6.30
   0  -1 -13    7.60    5.75
   0  -1 -13    5.13    6.16
  -1   0  13    9.99    5.34
  -1   0  13    1.16    9.31
   1  -1  13   16.43    6.36
   1  -1  13   -4.86    9.72
   0   1  13    5.13    5.34
   0   1  13   12.52    9.86
   1   0 -12   -0.48    9.99
   1   0 -12    6.36    5.00
  -1   1 -12    3.01    6.09
  -1   1 -12   -2.60    4.65
   0  -1 -12    0.07    4.79
   0  -1 -12    2.81    6.36
  -1   0  12    4.59    5.20
  -1   0  12   14.03    8.35
   1  -1  12   14.58    8.42
   1  -1  12   -0.68    5.13
   0   1  12    7.25    5.54
   0   1  12   15.26    9.10
   1   0 -11   -8.76    5.54
   1   0 -11    8.83    8.97
  -1   1 -11   -0.21    5.95
  -1   1 -11  -10.74    8.97
   0  -1 -11   -7.12    6.50
  -1   0  11  -10.88    9.24
  -1   0  11    5.34    4.59
   1  -1  11   -0.68    4.72
   1  -1  11   14.71    9.44
   0   1  11  -22.38   11.02
   0   1  11   -6.09    4.79
   1   0 -10    3.83    8.28
   1   0 -10   10.27    4.11
  -1   1 -10    0.55    8.35
  -1   1 -10    8.76    4.38
   0  -1 -10    6.09    4.31
   0  -1 -10   -1.44    7.94
   0  -1 -10    6.02    5.75
   1  -1  10   -1.16    6.91
   1  -1  10   11.84    4.59
   0   1  10    9.86    7.80
   0   1  10   14.10    4.93
   1   0  -9   -4.59    4.38
   1   0  -9    0.27    6.78
  -1   1  -9    9.10    6.91
   0  -1  -9   11.29    6.91
   0  -1  -9   -4.45    4.52
  -1   0   9   -8.08    6.71
  -1   0   9   -1.64    4.31
   1  -1   9   -3.01    4.52
   0   1   9   -7.32    7.32
   0   1   9    1.71    4.38
   1   0  -8  247.89   22.45
   1   0  -8  268.21   24.91
  -1   1  -8  234.61   21.28
  -1   1  -8  253.43   23.68
   0  -1  -8  264.11   24.57
   0  -1  -8  247.48   22.45
  -1   0   8  250.28   22.65
  -1   0   8  250.56   23.20
   1  -1   8  266.57   24.30
   0   1   8  259.52   24.23
   0   1   8  258.09   23.41
   1   0  -7    0.21    4.38
   1   0  -7    2.05    5.89
  -1   1  -7   -5.00    5.68
  -1   1  -7    0.62    4.38
   0  -1  -7    2.60    6.02
   0  -1  -7    3.42    4.52
  -1   0   7   10.81    4.52
  -1   0   7   -6.50    6.16
   1  -1   7    3.63    6.23
   1  -1   7    5.06    4.17
   0   1   7   -2.81    4.31
   0   1   7   -0.41    6.57
   1   0  -6   99.17    9.99
   1   0  -6   91.50   10.95
  -1   1  -6   97.18    9.72
   0  -1  -6   83.02   10.47
   0  -1  -6   95.34    9.79
  -1   0   6   90.96   10.20
  -1   0   6  100.61   10.47
   1  -1   6   83.77    9.58
   0   1   6   94.72   10.81
   0   1   6   97.80   10.33
   1   0  -5   -4.93    4.38
   1   0  -5    9.10    6.57
  -1   1  -5    1.44    4.17
  -1   1  -5   -0.34    6.23
   0  -1  -5    7.05    6.71
   0  -1  -5    1.30    4.38
  -1   0   5   -0.27    5.20
  -1   0   5   -2.53    5.41
   1  -1   5   -2.46    5.00
   1  -1   5    3.15    5.34
   0   1   5   -1.03    5.61
   0   1   5    9.31    5.27
   1   0  -4  163.09   15.33
   1   0  -4  187.52   17.25
  -1   1  -4  166.99   15.47
  -1   1  -4  165.21   15.67
   0  -1  -4  165.42   15.74
   0  -1  -4  162.48   15.06
  -1   0   4  190.47   17.52
  -1   0   4  173.22   16.29
   1  -1   4  166.92   15.47
   1  -1   4  170.35   16.01
   0   1   4  158.30   14.78
   0   1   4  151.66   14.37
   1   0  -3  929.41   81.85
   1   0  -3  893.13   78.64
  -1   1  -3  897.24   78.98
   0  -1  -3  893.82   78.71
   0  -1  -3  933.51   82.20
  -1   0   3  888.34   78.23
  -1   0   3  934.20   82.26
   1  -1   3  890.40   78.43
   0   1   3  863.71   76.04
   0   1   3  934.88   82.33
   1   0  -2  461.01   40.65
   1   0  -2  430.76   37.98
  -1   1  -2  418.30   36.89
  -1   1  -2  415.02   36.62
   0  -1  -2  473.46   41.75
   0  -1  -2  395.85   34.90
  -1   0   2  423.02   37.30
  -1   0   2  490.92   43.25
   1  -1   2  460.80   40.58
   1  -1   2  435.00   38.39
   0   1   2  459.91   40.58
   0   1   2  408.86   36.07
   1   0  -1 1108.03   97.32
   1   0  -1 1184.00  104.03
  -1   1  -1 1122.41   98.62
  -1   1  -1 1185.37  104.10
   0  -1  -1 1134.73   99.72
   0  -1  -1 1060.81   93.21
  -1   0   1 1236.70  108.68
  -1   0   1 1092.98   96.02
   1  -1   1 1084.76   95.34
   1  -1   1 1253.13  110.05
   0   1   1 1109.40   97.46
   0   1   1 1106.67   97.25
   1   0   0  219.83   19.30
  -1   1   0  262.53   23.06
   0  -1   0  232.83   20.46
  -1   0   0  190.12   16.70
   1  -1   0  222.50   19.57
   0   1   0  279.51   24.57
   1   0   1   97.05    8.62
   1   0   1   94.86    8.49
  -1   1   1  122.16   10.88
  -1   1   1  129.83   11.57
   0  -1   1  135.10   11.98
   0  -1   1  108.27    9.65
  -1   0  -1  104.78    9.38
  -1   0  -1   97.46    8.69
   1  -1  -1  134.42   11.91
   1  -1  -1  122.10   10.88
   0   1  -1  120.45   10.68
   0   1  -1  128.80   11.43
   1   0   2   71.04    6.84
   1   0   2   69.26    6.71
  -1   1   2   78.91    7.53
  -1   1   2   80.90    7.60
   0  -1   2   84.93    7.94
   0  -1   2   80.62    7.60
  -1   0  -2   68.71    6.57
  -1   0  -2   76.04    7.32
   1  -1  -2   77.06    7.39
   1  -1  -2   82.20    7.67
   0   1  -2   87.74    8.21
   0   1  -2   86.23    8.08
   1   0   3 1026.59   90.34
  -1   1   3 1088.87   95.82
  -1   1   3 1019.06   89.72
   0  -1   3 1009.48   88.83
   0  -1   3 1059.44   93.28
  -1   0  -3 1029.33   90.61
   1  -1  -3 1039.59   91.50
   1  -1  -3 1065.60   93.76
   0   1  -3 1051.23   92.53
   0   1  -3 1043.02   91.78
   1   0   4  114.98   11.50
   1   0   4  121.14   11.70
  -1   1   4  130.10   12.46
  -1   1   4  124.42   12.25
   0  -1   4   89.18    9.03
   0  -1   4  113.81   11.36
  -1   0  -4  119.70   11.98
  -1   0  -4  119.36   11.50
   1  -1  -4  117.44   11.91
   1  -1  -4  118.26   11.36
   0   1  -4  111.35   11.02
   0   1  -4  115.94   11.22
   1   0   5  141.87   13.89
   1   0   5  156.04   14.85
  -1   1   5  168.02   16.08
  -1   1   5  174.11   16.36
   0  -1   5  164.60   15.54
   0  -1   5  140.23   13.55
  -1   0  -5  150.22   14.10
  -1   0  -5  166.17   16.15
   1  -1  -5  155.36   14.51
   1  -1  -5  174.11   16.90
   0   1  -5  138.66   13.07
   0   1  -5  161.38   15.81
   1   0   6   -5.89    5.61
   1   0   6    5.13    6.23
  -1   1   6   12.25    6.50
  -1   1   6    4.59    5.20
   0  -1   6    2.67    5.75
   0  -1   6    4.17    5.27
  -1   0  -6  -11.84    7.46
  -1   0  -6    1.92    4.45
   1  -1  -6    3.90    7.19
   1  -1  -6    5.54    4.45
   0   1  -6    9.65    4.45
   0   1  -6  -13.55    7.05
   1   0   7    7.60    6.84
   1   0   7    2.40    4.24
  -1   1   7    8.14    6.30
  -1   1   7   -3.83    4.24
   0  -1   7   -2.40    4.11
   0  -1   7    8.28    6.16
  -1   0  -7    9.99    6.09
  -1   0  -7    6.02    4.59
   1  -1  -7   18.20    6.36
   1  -1  -7    5.13    4.52
   0   1  -7   10.74    4.45
   0   1  -7   16.70    5.89
   1   0   8   54.61    6.91
   1   0   8   47.09    8.49
  -1   1   8   60.36    7.19
  -1   1   8   50.58    7.94
   0  -1   8   59.61    8.49
   0  -1   8   59.54    7.05
  -1   0  -8   58.38    6.84
  -1   0  -8   50.23    8.28
   1  -1  -8   63.72    7.25
   1  -1  -8   59.88    8.97
   0   1  -8   60.71    8.69
   0   1  -8   57.56    6.71
   1   0   9  249.53   22.72
  -1   1   9  251.31   22.86
  -1   1   9  291.42   26.97
   0  -1   9  254.32   23.06
  -1   0  -9  256.17   23.95
   1  -1  -9  278.27   25.12
   1  -1  -9  282.59   26.28
   0   1  -9  280.60   26.01
   1   0  10    1.92    4.52
   1   0  10   -1.37    7.60
  -1   1  10  -10.47    7.87
  -1   1  10    3.56    4.72
   0  -1  10   -6.30    6.91
   0  -1  10   -0.89    4.45
  -1   0 -10   -9.17    5.89
   1  -1 -10   -4.45    4.31
   1  -1 -10   -1.37    8.14
   0   1 -10  -11.77    8.35
   0   1 -10   -1.64    4.17
   1   0  11   15.40    5.20
  -1   1  11    9.03    4.79
  -1   1  11    9.10    9.72
   0  -1  11    2.60    4.59
  -1   0 -11   17.45    6.50
   1  -1 -11   13.28    6.02
   1  -1 -11   15.60    5.34
   1  -1 -11   16.70    8.69
   0   1 -11   17.93    9.24
   1   0  12   17.11    5.20
   1   0  12    7.80    8.76
  -1   1  12    4.17    8.69
  -1   1  12   12.05    5.68
   0  -1  12    6.23    8.01
   0  -1  12   11.22    5.00
  -1   0 -12   14.37    4.93
  -1   0 -12   13.21    6.23
   1  -1 -12    3.63    5.06
   1  -1 -12   12.94    6.91
   0   1 -12    8.62    4.72
   0   1 -12    3.35    9.03
   1   0  13   33.26    6.57
   1   0  13    5.27    9.86
  -1   1  13   15.19    5.54
  -1   1  13   23.61    9.44
   0  -1  13   22.52    9.65
   0  -1  13   11.91    5.54
  -1   0 -13   14.44    6.43
  -1   0 -13    9.86    6.02
   1  -1 -13   22.24    5.95
   1  -1 -13   11.50    6.30
   0   1 -13   19.78    5.75
   0   1 -13    9.31    6.36
   2  -1 -13   -3.22    6.16
   2  -1 -13    0.96    5.34
  -1   2 -13   14.17    6.36
  -1   2 -13    5.41    5.54
  -1  -1 -13    0.62    5.61
  -1  -1 -13    2.40    6.09
  -2   1  13   -9.65    8.90
  -2   1  13    2.05    5.41
   1  -2  13    8.01    6.02
   1  -2  13    3.76    9.51
   1   1  13   -2.67    9.99
   1   1  13    1.23    5.48
   2  -1 -12   -3.35    4.65
   2  -1 -12  -19.71   11.29
  -1   2 -12    2.81    4.59
  -1   2 -12   -1.44    8.76
  -1  -1 -12    3.63    5.13
  -1  -1 -12    4.38    6.09
  -2   1  12   -0.07    8.76
  -2   1  12   -3.83    5.68
   1  -2  12    8.21    7.94
   1  -2  12   -1.16    4.72
   1   1  12    2.67    9.72
   1   1  12   -6.36    5.27
   2  -1 -11    7.39    4.86
   2  -1 -11   12.73    8.49
  -1   2 -11    2.46    8.90
  -1   2 -11   -1.16    4.72
  -1  -1 -11   -1.03    6.43
   1  -2  11   -1.92    8.21
   1  -2  11    2.67    4.86
   1   1  11   19.09    5.34
   2  -1 -10   91.85   12.46
   2  -1 -10   60.77    7.05
  -1   2 -10   64.61   10.47
  -1   2 -10   61.80    7.05
  -1  -1 -10   59.54    7.19
  -2   1  10   60.77    9.31
  -2   1  10   70.83    8.14
   1  -2  10   50.44    8.21
   1  -2  10   63.85    7.39
   1   1  10   60.43    9.65
   1   1  10   59.47    7.25
   2  -1  -9   35.18    5.34
   2  -1  -9   31.35    7.60
  -1   2  -9   13.69    7.39
  -1  -1  -9   38.94    6.98
  -1  -1  -9   12.39    5.00
  -2   1   9   23.41    5.00
  -2   1   9   24.16    7.39
   1  -2   9   26.14    5.06
   1   1   9   25.80    5.48
   2  -1  -8    7.19    4.38
   2  -1  -8   14.03    7.46
  -1   2  -8    8.35    3.83
  -1   2  -8   13.89    6.50
  -1  -1  -8    8.14    4.38
  -1  -1  -8    3.63    6.02
  -2   1   8   -0.07    6.30
  -2   1   8   10.13    4.93
   1  -2   8    6.02    5.95
   1  -2   8    6.71    4.52
   1   1   8    8.35    4.93
   1   1   8    5.89    7.80
   2  -1  -7   92.26   10.33
   2  -1  -7   69.26    7.67
  -1   2  -7   93.90   10.13
  -1   2  -7   70.56    7.73
  -1  -1  -7   84.39    9.65
  -1  -1  -7   74.60    8.21
  -1  -1  -7   54.20    7.73
  -2   1   7   72.89    7.87
  -2   1   7   84.32    9.72
   1  -2   7   75.42    8.97
   1  -2   7   75.21    8.08
   1   1   7   76.04    8.14
   1   1   7   92.53   10.95
   2  -1  -6   -4.04    4.65
   2  -1  -6    6.02    6.98
  -1   2  -6   -4.79    4.17
  -1  -1  -6    3.83    4.72
  -1  -1  -6   -4.04    6.98
  -2   1   6    3.56    5.00
  -2   1   6  -17.18    6.50
   1  -2   6    0.41    5.48
   1   1   6    1.51    6.43
   1   1   6   -0.96    5.48
   2  -1  -5  529.79   46.95
   2  -1  -5  544.98   48.59
  -1   2  -5  508.09   45.31
  -1   2  -5  506.04   44.83
  -1  -1  -5  528.22   46.81
  -1  -1  -5  486.54   43.46
  -2   1   5  578.11   51.26
  -2   1   5  507.14   45.10
   1  -2   5  539.03   47.77
   1  -2   5  483.18   42.91
   1   1   5  426.38   38.12
   1   1   5  532.53   47.29
   2  -1  -4 3055.82  268.56
   2  -1  -4 3105.78  272.87
  -1   2  -4 3093.46  271.77
  -1   2  -4 2962.74  260.34
  -1  -1  -4 3000.38  263.70
  -1  -1  -4 3001.07  263.70
  -2   1   4 3105.10  272.87
  -2   1   4 3133.84  275.40
   1  -2   4 3049.66  267.94
   1  -2   4 3081.83  270.81
   1   1   4 2668.45  234.47
   1   1   4 3042.13  267.32
   2  -1  -3  405.44   35.93
   2  -1  -3  461.21   40.86
  -1   2  -3  430.28   38.12
  -1  -1  -3  389.56   34.56
  -2   1   3  391.68   34.77
  -2   1   3  482.36   42.77
   1  -2   3  440.68   39.01
   1   1   3  419.60   37.23
   1   1   3  453.75   40.24
   2  -1  -2   32.85    3.97
  -1   2  -2   40.72    4.45
  -1   2  -2   28.95    3.76
  -1  -1  -2   29.63    4.04
  -2   1   2   29.36    3.76
  -2   1   2   23.89    3.63
   1  -2   2   31.89    3.83
   1  -2   2   31.14    3.83
   1   1   2   46.74    4.79
   1   1   2   28.20    3.97
   2  -1  -1  348.56   30.73
   2  -1  -1  322.01   28.40
  -1   2  -1  372.79   32.78
  -1   2  -1  399.00   35.11
  -1  -1  -1  332.41   29.29
  -1  -1  -1  331.25   29.22
  -2   1   1  324.40   28.61
  -2   1   1  349.31   30.80
   1  -2   1  388.19   34.15
   1  -2   1  369.09   32.51
   1   1   1  321.67   28.33
   1   1   1  350.82   30.87
   2  -1   0  504.06   44.28
  -1   2   0  576.47   50.65
  -1   2   0  587.14   51.60
  -1  -1   0  515.96   45.38
  -1  -1   0  566.54   49.82
  -2   1   0  519.39   45.65
   1  -2   0  580.43   50.99
   1  -2   0  584.27   51.33
   1   1   0  554.43   48.73
   1   1   0  532.73   46.81
   2  -1   1  806.90   70.90
   2  -1   1  846.60   74.39
  -1   2   1 1002.64   88.08
  -1   2   1 1047.81   92.05
  -1  -1   1  912.30   80.14
  -1  -1   1  917.09   80.62
  -2   1  -1  859.60   75.49
  -2   1  -1  846.60   74.39
   1  -2  -1 1078.61   94.79
   1  -2  -1 1017.01   89.38
   1   1  -1  898.61   78.98
   1   1  -1  945.83   83.15
   2  -1   2  707.66   62.28
   2  -1   2  729.56   64.20
  -1   2   2  838.38   73.78
  -1   2   2  778.84   68.58
  -1  -1   2  793.90   69.81
  -1  -1   2  770.63   67.82
  -2   1  -2  746.67   65.70
  -2   1  -2  734.36   64.68
   1  -2  -2  767.21   67.55
   1  -2  -2  779.53   68.64
   1   1  -2  788.42   69.33
   1   1  -2  797.32   70.22
   2  -1   3  106.22   10.20
  -1   2   3  102.73   10.06
  -1   2   3  125.65   12.11
  -1  -1   3  112.38   10.95
  -1  -1   3  107.93   10.40
  -2   1  -3  106.49   10.13
   1  -2  -3  109.30   10.88
   1  -2  -3  113.13   10.88
   1   1  -3  106.29   10.27
   1   1  -3  115.73   11.22
   2  -1   4  547.17   48.52
   2  -1   4  519.04   45.92
  -1   2   4  519.25   45.99
  -1   2   4  509.19   45.17
  -1  -1   4  583.72   51.67
  -1  -1   4  534.31   47.29
  -2   1  -4  546.90   48.46
  -2   1  -4  521.10   46.13
   1  -2  -4  553.61   49.00
   1  -2  -4  549.91   48.80
   1   1  -4  588.24   52.08
   1   1  -4  543.55   48.11
   2  -1   5   41.61    6.71
   2  -1   5   33.60    5.89
  -1   2   5   28.13    6.36
  -1   2   5   34.49    6.30
  -1  -1   5   28.27    5.27
  -1  -1   5   24.02    6.02
  -2   1  -5   37.23    7.25
  -2   1  -5   30.73    5.13
   1  -2  -5   34.84    7.80
   1  -2  -5   29.98    5.34
   1   1  -5   37.57    6.71
   1   1  -5   21.01    4.86
   2  -1   6   61.32    8.28
  -1   2   6   55.85    8.49
  -1   2   6   42.84    6.57
  -1  -1   6   45.24    6.64
   1  -2  -6   73.02    9.86
   1   1  -6   50.85    6.50
   1   1  -6   74.26    9.79
  -1   2   7    3.22    4.45
  -1   2   7   10.06    6.64
  -1  -1   7    3.63    5.61
  -1  -1   7   -0.62    4.24
  -2   1  -7    0.00    4.24
  -2   1  -7    1.57    5.75
   1  -2  -7   -1.57    6.02
   1  -2  -7   -0.14    4.38
   1   1  -7   -3.35    3.97
   1   1  -7    3.35    5.75
   2  -1   8  203.13   19.44
   2  -1   8  173.90   16.22
  -1   2   8  162.41   15.33
  -1   2   8  181.91   17.79
  -1  -1   8  178.01   17.18
  -1  -1   8  183.49   16.97
  -2   1  -8  180.95   16.77
  -2   1  -8  188.41   18.27
   1  -2  -8  176.92   16.36
   1  -2  -8  152.00   15.67
   1   1  -8  195.53   18.62
   1   1  -8  173.56   16.01
   2  -1   9  281.49   26.55
   2  -1   9  230.09   21.01
  -1   2   9  227.29   20.74
  -1   2   9  270.27   25.32
  -1  -1   9  247.27   23.20
  -1  -1   9  238.03   21.63
  -2   1  -9  222.02   20.60
  -2   1  -9  280.19   26.42
   1  -2  -9  243.44   22.11
   1  -2  -9  263.35   24.57
   1   1  -9  228.31   20.74
   1   1  -9  258.09   24.02
   2  -1  10   46.27    8.90
   2  -1  10   30.46    5.61
  -1   2  10   23.47    8.14
  -1   2  10   42.02    6.36
  -1  -1  10   30.39    7.73
  -1  -1  10   40.04    6.02
  -2   1 -10   44.42    8.83
  -2   1 -10   37.92    5.68
  -2   1 -10   29.70    6.30
   1  -2 -10   39.97    6.98
   1  -2 -10   32.78    5.48
   1   1 -10   30.59    4.93
   1   1 -10   34.43    8.90
   2  -1  11   36.27    6.23
   2  -1  11   27.92    9.38
  -1   2  11   31.00    5.89
  -1   2  11   33.06   10.54
  -1  -1  11   10.13    9.24
  -1  -1  11   29.16    5.41
  -2   1 -11   42.02    7.25
  -2   1 -11   19.85    5.20
   1  -2 -11   30.87    6.30
   1  -2 -11   31.82    6.71
   2  -1  12   21.70    9.03
   2  -1  12   34.70    6.43
  -1   2  12   26.14    9.72
  -1   2  12   23.95    6.36
  -1  -1  12   19.30    5.68
  -1  -1  12   23.61    8.49
  -2   1 -12   37.09    7.46
  -2   1 -12   18.48    5.00
   1  -2 -12   29.91    6.16
   1  -2 -12   32.85    8.08
   1   1 -12   33.40    5.75
   1   1 -12   24.98   10.20
   2  -1  13   11.43    9.51
   2  -1  13   15.33    6.30
  -1   2  13   11.09    9.44
  -1   2  13    9.31    5.54
  -1  -1  13   12.73    5.34
  -1  -1  13   16.90    9.51
  -2   1 -13   13.41    6.16
  -2   1 -13   15.26    6.09
   1  -2 -13   16.29    6.36
   1  -2 -13   16.29    5.75
   1   1 -13   13.00    8.69
   1   1 -13    9.92    5.34
   2   0 -13   42.50    9.65
   2   0 -13   65.02    7.87
   2   0 -13   76.45    9.51
  -2   2 -13   56.12    7.94
  -2   2 -13   65.70    8.35
   0  -2 -13   50.99    7.46
   0  -2 -13   65.84    8.83
  -2   0  13   45.58   10.06
  -2   0  13   63.10    7.94
   2  -2  13   34.43   10.27
   2  -2  13   66.93    8.76
   0   2  13   67.55    8.42
   0   2  13   45.79   10.88
   2   0 -12   38.12   11.29
  -2   2 -12   44.49    6.16
  -2   2 -12   42.64    7.53
   0  -2 -12   59.82    7.87
   0  -2 -12   52.77    8.55
  -2   0  12   49.76    7.39
  -2   0  12   50.30    9.44
   2  -2  12   45.03    6.84
   2  -2  12   44.14    9.51
   0   2  12   63.24   11.36
   0   2  12   63.58    8.42
   2   0 -11   95.61   12.39
   2   0 -11  114.16   11.50
  -2   2 -11  118.06   12.18
  -2   2 -11   90.13    9.38
  -2   2 -11   90.96   12.39
   0  -2 -11  100.06   11.63
   0  -2 -11  126.89   13.35
  -2   0  11  106.42   10.88
  -2   0  11  112.51   13.62
   2  -2  11   88.22   11.77
   2  -2  11   93.15    9.79
   0   2  11  100.20   10.47
   0   2  11   98.96   14.37
   2   0 -10  -14.24    8.69
   2   0 -10   -5.34    3.97
  -2   2 -10   -8.28    7.73
  -2   2 -10   -0.14    3.97
   0  -2 -10    5.20    5.68
   0  -2 -10   -3.22    4.31
  -2   0  10   -4.79    4.93
  -2   0  10    4.24    7.05
   2  -2  10    4.79    4.31
   2  -2  10    3.97    6.71
   2   0  -9  254.66   23.00
   2   0  -9  296.82   27.44
  -2   2  -9  253.09   23.06
  -2   2  -9  284.37   26.49
   0  -2  -9  251.72   23.20
   0  -2  -9  248.98   22.65
  -2   0   9  259.59   23.47
  -2   0   9  272.39   25.32
   2  -2   9  251.04   22.79
   2  -2   9  257.13   23.95
   0   2   9  288.81   27.03
   0   2   9  263.77   23.95
   2   0  -8  651.41   58.04
   2   0  -8  590.08   52.22
  -2   2  -8  595.77   52.77
  -2   2  -8  676.39   60.16
   0  -2  -8  611.99   54.20
   0  -2  -8  602.06   53.59
  -2   0   8  622.32   55.16
  -2   0   8  630.87   56.05
   2  -2   8  610.07   54.00
   2  -2   8  662.63   58.86
   0   2   8  684.39   60.91
   0   2   8  659.89   58.45
   2   0  -7   20.87    6.02
   2   0  -7   17.45    4.38
  -2   2  -7   16.84    4.59
  -2   2  -7   25.46    6.36
   0  -2  -7   17.18    6.02
   0  -2  -7   10.74    4.72
   0  -2  -7   14.30    5.95
  -2   0   7   29.70    6.30
  -2   0   7   16.70    4.45
   2  -2   7   26.42    6.57
   2  -2   7   11.22    4.38
   0   2   7   14.51    7.05
   0   2   7   12.39    4.65
   2   0  -6   10.13    7.12
   2   0  -6    4.31    4.79
  -2   2  -6    7.32    4.24
   0  -2  -6    9.58    7.05
   0  -2  -6    0.27    4.79
  -2   0   6    2.46    6.30
  -2   0   6    9.44    5.13
   2  -2   6   12.32    5.68
   0   2   6    2.19    5.61
   0   2   6    6.16    6.64
   2   0  -5  291.35   26.55
   2   0  -5  264.04   23.82
  -2   2  -5  246.04   22.17
  -2   2  -5  287.38   26.21
   0  -2  -5  294.84   27.03
   0  -2  -5  251.31   22.79
  -2   0   5  284.71   25.87
  -2   0   5  268.90   24.30
   2  -2   5  270.27   24.43
   2  -2   5  273.21   24.78
   0   2   5  287.38   26.35
   0   2   5  263.63   24.02
   2   0  -4    1.44    5.20
   2   0  -4    4.86    4.59
  -2   2  -4   -0.96    5.20
   0  -2  -4    7.67    4.72
   0  -2  -4    6.23    4.79
  -2   0   4    5.75    5.13
  -2   0   4    3.97    4.24
   2  -2   4  -14.85    5.20
   2  -2   4    7.32    4.52
   0   2   4   -0.07    5.89
   0   2   4    6.98    4.79
   2   0  -3   91.37    9.10
   2   0  -3  109.78   10.81
  -2   2  -3   94.72    9.10
   0  -2  -3   82.61    8.42
  -2   0   3  104.64   10.47
  -2   0   3   95.27    9.44
   2  -2   3  114.16   10.88
   0   2   3  106.08   10.61
   0   2   3  103.48   10.33
   2   0  -2    3.01    3.08
   2   0  -2    9.86    3.15
  -2   2  -2    4.65    2.46
  -2   2  -2    9.92    2.46
   0  -2  -2    9.03    2.81
   0  -2  -2    6.57    3.42
  -2   0   2    9.92    3.01
  -2   0   2    6.43    3.22
   2  -2   2    6.50    2.26
   2  -2   2    0.48    2.40
   0   2   2    5.20    3.29
   0   2   2    8.49    2.60
   2   0  -1 3073.61  269.99
   2   0  -1 2978.48  261.58
  -2   2  -1 3472.62  305.03
  -2   2  -1 3424.71  300.79
   0  -2  -1 3006.54  264.04
   0  -2  -1 2733.47  240.09
  -2   0   1 3027.76  265.96
  -2   0   1 3137.26  275.54
   2  -2   1 3779.91  331.93
   2  -2   1 3294.67  289.36
   0   2   1 3075.67  270.13
   0   2   1 3282.35  288.27
   2   0   0  178.28   15.74
   2   0   0  233.17   20.53
  -2   2   0  226.95   19.98
   0  -2   0  207.03   18.27
   0  -2   0  198.00   17.45
  -2   0   0  166.17   14.65
  -2   0   0  179.45   15.81
   2  -2   0  215.86   18.96
   0   2   0  185.27   16.36
   0   2   0  237.69   20.94
   2   0   1 1401.64  123.12
   2   0   1 1259.97  110.67
  -2   2   1 1616.54  142.01
  -2   2   1 1554.94  136.61
   0  -2   1 1407.80  123.67
   0  -2   1 1555.63  136.67
  -2   0  -1 1285.29  112.86
  -2   0  -1 1470.08  129.15
   2  -2  -1 1678.82  147.49
   2  -2  -1 1540.57  135.30
   0   2  -1 1372.21  120.59
   0   2  -1 1507.04  132.43
   2   0   2  422.20   37.23
   2   0   2  416.25   36.75
  -2   2   2  458.27   40.45
  -2   2   2  493.65   43.53
   0  -2   2  492.70   43.46
   0  -2   2  476.95   42.09
  -2   0  -2  386.68   34.15
  -2   0  -2  389.08   34.29
   2  -2  -2  481.61   42.43
   2  -2  -2  484.48   42.77
   0   2  -2  512.00   45.17
   0   2  -2  466.55   41.13
   2   0   3   14.30    4.65
  -2   2   3    4.52    4.52
  -2   2   3   30.04    4.86
   0  -2   3   17.32    4.52
   0  -2   3   20.53    4.45
  -2   0  -3   22.11    4.38
   2  -2  -3   17.18    4.24
   2  -2  -3   17.86    5.13
   0   2  -3   25.87    4.59
   0   2  -3   17.59    4.79
   2   0   4    4.31    4.59
   2   0   4    5.48    5.82
  -2   2   4   14.30    4.79
  -2   2   4    0.41    5.34
   0  -2   4   -0.89    4.31
   0  -2   4    2.26    5.27
  -2   0  -4    0.27    4.72
  -2   0  -4    1.30    4.72
  -2   0  -4    6.36    5.34
   2  -2  -4   13.62    5.89
   2  -2  -4    6.71    4.45
   0   2  -4    6.43    4.52
   0   2  -4    7.60    5.06
   2   0   5  328.85   29.50
   2   0   5  324.20   29.29
  -2   2   5  349.79   31.55
  -2   2   5  355.41   31.89
   0  -2   5  326.39   29.22
   0  -2   5  325.16   29.29
  -2   0  -5  338.02   30.59
  -2   0  -5  319.13   28.54
   2  -2  -5  324.20   29.02
   2  -2  -5  386.00   34.90
   0   2  -5  345.69   31.07
   0   2  -5  323.58   28.95
   2   0   6   -0.27    6.16
  -2   2   6    6.36    5.13
   0  -2   6    8.08    5.13
   0  -2   6    7.25    5.95
  -2   0  -6    8.83    4.59
   2  -2  -6    8.69    7.32
   0   2  -6    0.34    4.38
   0   2  -6   -8.28    6.16
   2   0   7    3.01    6.84
   2   0   7    8.42    4.17
  -2   2   7   15.47    6.50
  -2   2   7   12.39    4.31
   0  -2   7   10.27    4.24
   0  -2   7    2.87    5.54
  -2   0  -7    5.48    4.52
  -2   0  -7   19.09    5.89
  -2   0  -7    4.38    5.68
   2  -2  -7    4.93    6.16
   2  -2  -7   -1.30    4.24
   0   2  -7    4.72    5.54
   0   2  -7    9.17    4.17
   2   0   8   54.41    7.12
   2   0   8   34.90    8.14
  -2   2   8   44.62    7.80
   0  -2   8   31.76    6.91
   0  -2   8   41.54    6.02
  -2   0  -8   47.02    6.09
  -2   0  -8   55.92    8.01
   2  -2  -8   50.85    6.43
   0   2  -8   53.38    8.01
   0   2  -8   52.70    6.16
   2   0   9    2.05    4.93
  -2   2   9    1.98    4.31
  -2   2   9   -4.72    6.98
   0  -2   9    2.46    4.38
   2  -2  -9    5.48    4.45
   2  -2  -9    0.89    6.84
   0   2  -9   -1.71    6.57
   2   0  10   12.18    7.87
   2   0  10   10.81    5.06
  -2   2  10   15.60    5.00
  -2   2  10   26.21    7.87
   0  -2  10   13.89    4.72
   0  -2  10   11.09    6.64
  -2   0 -10   11.77    4.79
  -2   0 -10   11.22    5.82
   2  -2 -10   31.48    9.24
   2  -2 -10   16.90    4.79
   2   0  11    8.55   10.68
   2   0  11   -5.54    5.27
  -2   2  11  -10.95    9.31
  -2   2  11   10.95    5.00
   0  -2  11    2.12    4.72
  -2   0 -11   -1.16    5.75
  -2   0 -11   -2.46    6.02
   2  -2 -11    6.57    5.68
   2  -2 -11    0.82    5.13
   2  -2 -11   -2.40    7.80
   0   2 -11  -11.16    9.24
   2   0  12    2.26    5.54
   2   0  12  -11.29    9.10
  -2   2  12   -7.67    9.44
   0  -2  12   -0.07    7.53
   0  -2  12    6.30    4.86
  -2   0 -12   -3.29    5.00
  -2   0 -12   -0.75    6.16
   2  -2 -12   -4.86    7.94
   2  -2 -12   -6.23    4.65
   0   2 -12    0.14    4.52
   0   2 -12    1.57    8.76
   2   0  13    2.05    9.99
   2   0  13   -5.61    6.16
  -2   2  13    7.05    5.54
  -2   2  13    0.07    9.03
   0  -2  13    6.84    9.44
   0  -2  13    3.90    5.27
  -2   0 -13    2.19    6.23
  -2   0 -13   -3.29    5.95
   2  -2 -13   -0.55    6.16
   2  -2 -13   -3.63    5.41
   0   2 -13    7.87    8.49
   0   2 -13    3.63    5.20
   3  -2 -13   -7.39    7.39
   3  -2 -13    6.50    5.41
  -1   3 -13   -1.16    5.20
  -1   3 -13   -5.89    8.55
  -2  -1 -13    1.10    6.43
  -2  -1 -13   -1.71    6.23
  -3   2  13    0.75    5.54
  -3   2  13   -6.50    9.10
   1  -3  13   10.40    9.58
   1  -3  13    5.00    5.48
   2   1  13   -2.40   10.06
   2   1  13    3.29    6.30
   3  -2 -12    5.48    4.45
  -1   3 -12    3.56    9.03
  -1   3 -12   -2.53    4.38
  -2  -1 -12   -3.42    5.41
  -2  -1 -12   -7.39    5.95
  -3   2  12   -7.32    9.44
   1  -3  12    0.41    4.79
   1  -3  12   -4.38    7.94
   2   1  12    1.98    5.68
   2   1  12   -3.35   10.20
   3  -2 -11   20.81    9.10
   3  -2 -11   12.25    4.79
  -1   3 -11    8.90    8.90
  -1   3 -11    9.86    4.79
  -2  -1 -11   19.85    6.30
  -3   2  11   20.46    9.31
  -3   2  11   12.18    4.86
   1  -3  11   15.40    5.00
   1  -3  11   10.95    8.21
   2   1  11   15.06    5.82
   3  -2 -10   -3.29    9.03
   3  -2 -10    8.49    4.31
  -1   3 -10    1.23    3.97
  -1   3 -10   -5.13    8.01
  -2  -1 -10    6.23    5.82
  -2  -1 -10    8.01    4.72
  -3   2  10   -3.76    7.05
  -3   2  10   -0.82    4.93
   1  -3  10    5.27    4.52
   1  -3  10    4.79    6.43
   2   1  10    3.70    8.49
   2   1  10    2.26    5.13
   3  -2  -9   85.69    8.90
   3  -2  -9   85.41   10.47
  -1   3  -9   53.18    8.97
  -2  -1  -9   78.71    9.58
  -3   2   9   84.18   10.40
  -3   2   9   79.25    8.42
   1  -3   9   75.49    8.14
   2   1   9   76.58    8.76
   3  -2  -8   52.01    6.43
  -1   3  -8   37.98    7.12
  -1   3  -8   40.86    5.41
  -2  -1  -8   43.19    7.32
  -2  -1  -8   39.97    5.82
  -3   2   8   53.45    8.14
   1  -3   8   45.72    7.05
   1  -3   8   41.06    5.82
   3  -2  -7   13.96    4.52
   3  -2  -7   11.70    6.23
  -1   3  -7    9.92    4.38
  -1   3  -7    6.78    5.41
  -2  -1  -7   17.25    6.02
  -2  -1  -7    2.67    4.72
  -3   2   7   17.11    6.30
  -3   2   7    9.58    4.11
   2   1   7   14.30    7.25
   2   1   7   20.33    5.13
   3  -2  -6   86.58    9.65
  -1   3  -6  104.23   10.27
  -2  -1  -6  104.03   10.68
  -2  -1  -6  128.19   13.21
  -3   2   6  103.89   10.20
   1  -3   6   92.80   10.27
   2   1   6  116.21   12.11
   2   1   6   79.46    9.99
   3  -2  -5  268.76   24.23
  -1   3  -5  261.03   23.47
  -1   3  -5  357.66   32.10
  -2  -1  -5  266.64   24.09
  -3   2   5  361.09   32.51
  -3   2   5  303.60   27.38
   1  -3   5  341.38   30.66
   1  -3   5  273.89   24.64
   2   1   5  305.24   27.65
   2   1   5  358.28   32.37
   3  -2  -4 1641.18  144.34
   3  -2  -4 1794.48  157.82
  -1   3  -4 1669.92  146.87
  -1   3  -4 1699.35  149.47
  -2  -1  -4 1564.53  137.56
  -2  -1  -4 1425.59  125.38
  -3   2   4 1702.77  149.81
  -3   2   4 1754.79  154.40
   1  -3   4 1758.21  154.60
   1  -3   4 1671.29  146.94
   2   1   4 1628.17  143.18
   2   1   4 1692.51  148.92
   3  -2  -3 1819.80  160.01
  -1   3  -3 1961.47  172.40
  -1   3  -3 2107.93  185.27
  -2  -1  -3 1804.75  158.64
  -2  -1  -3 1975.16  173.56
  -3   2   3 1991.59  175.07
   1  -3   3 2092.19  183.90
   1  -3   3 1914.25  168.29
   2   1   3 1665.82  146.46
   2   1   3 1839.65  161.72
   3  -2  -2  164.12   14.78
   3  -2  -2  161.52   14.58
  -1   3  -2  187.93   16.84
  -1   3  -2  188.07   16.90
  -2  -1  -2  191.36   17.25
  -2  -1  -2  152.14   13.82
  -3   2   2  165.55   14.92
  -3   2   2  161.38   14.65
   1  -3   2  195.39   17.52
   1  -3   2  193.00   17.32
   2   1   2  156.11   13.96
   2   1   2  178.76   16.08
   3  -2  -1  219.21   19.44
   3  -2  -1  206.55   18.27
  -1   3  -1  224.21   19.85
  -2  -1  -1  172.19   15.33
  -2  -1  -1  189.71   16.84
  -3   2   1  226.12   20.05
  -3   2   1  193.48   17.18
   1  -3   1  222.02   19.64
   1  -3   1  261.30   23.06
   2   1   1  195.26   17.32
   3  -2   0  269.79   23.75
  -1   3   0  196.35   17.32
  -1   3   0  221.47   19.57
  -2  -1   0  182.66   16.15
  -2  -1   0  210.73   18.68
  -3   2   0  228.38   20.12
   1  -3   0  233.72   20.60
   1  -3   0  224.28   19.78
   2   1   0  218.18   19.30
   2   1   0  186.50   16.49
   3  -2   1   50.99    4.65
  -2  -1   1   50.17    5.13
  -3   2  -1   58.38    5.27
   1  -3  -1   66.93    6.30
   1  -3  -1   46.88    4.65
   2   1  -1   68.17    6.57
   2   1  -1   46.40    4.72
   3  -2   2 1504.30  132.16
   3  -2   2 1389.32  122.03
  -1   3   2 1827.33  160.56
  -1   3   2 1478.98  129.97
  -2  -1   2 1498.82  131.75
  -2  -1   2 1704.83  149.81
  -3   2  -2 1541.26  135.37
  -3   2  -2 1576.16  138.52
   1  -3  -2 1506.35  132.36
   1  -3  -2 1812.96  159.33
   2   1  -2 1481.03  130.17
   2   1  -2 1654.18  145.43
   3  -2   3  622.66   54.96
   3  -2   3  661.12   58.24
  -1   3   3  782.95   69.06
  -2  -1   3  759.68   67.00
  -3   2  -3  715.88   63.10
  -3   2  -3  604.94   53.45
   1  -3  -3  838.38   73.85
   2   1  -3  678.78   59.95
   3  -2   4  811.69   71.52
  -1   3   4  907.51   80.07
  -1   3   4  879.45   77.54
  -2  -1   4  899.29   79.32
  -2  -1   4  852.76   75.15
  -3   2  -4  854.12   75.35
   1  -3  -4  840.44   74.12
   1  -3  -4  815.80   72.00
   2   1  -4  838.38   73.91
   2   1  -4  876.02   77.27
   3  -2   5   86.99    9.17
   3  -2   5   84.11    9.44
  -1   3   5   87.88   10.47
  -1   3   5   70.56    8.21
  -2  -1   5   82.67    8.83
  -2  -1   5   93.76   10.27
  -3   2  -5   79.05    8.21
  -3   2  -5   86.37    9.99
   1  -3  -5   89.31    9.44
   1  -3  -5   67.14    8.42
   2   1  -5   83.50    9.72
   2   1  -5   87.19    9.03
   3  -2   6   -3.83    5.82
   3  -2   6  -14.78    4.65
  -1   3   6    2.60    5.06
  -2  -1   6    4.24    4.52
  -3   2  -6   -7.46    6.98
  -3   2  -6    6.30    4.24
   1  -3  -6    2.60    6.98
   1  -3  -6    3.70    6.09
   2   1  -6   10.06    6.16
   3  -2   7  205.52   18.75
   3  -2   7  222.77   20.81
  -1   3   7  212.92   19.44
  -1   3   7  230.02   21.63
  -2  -1   7  206.14   18.82
  -2  -1   7  204.63   19.16
  -3   2  -7  216.68   19.78
  -3   2  -7  216.88   20.26
   1  -3  -7  231.12   21.35
   1  -3  -7  214.49   19.64
   2   1  -7  203.33   18.55
   2   1  -7  207.23   19.44
   3  -2   8  522.74   46.68
   3  -2   8  502.28   44.55
  -1   3   8  559.22   50.10
  -2  -1   8  520.41   46.40
  -2  -1   8  550.18   48.87
  -3   2  -8  506.73   44.96
  -3   2  -8  524.79   47.02
   1  -3  -8  526.64   46.74
   2   1  -8  569.48   50.99
   2   1  -8  499.74   44.28
   3  -2   9   25.25    7.39
   3  -2   9   24.57    5.00
  -1   3   9   18.41    4.86
  -1   3   9   33.19    8.42
  -2  -1   9   16.08    4.59
  -2  -1   9   16.56    6.78
  -3   2  -9   11.91    7.73
  -3   2  -9   15.54    4.79
   1  -3  -9   16.43    6.09
   1  -3  -9   23.06    5.00
   2   1  -9   13.76    6.91
   2   1  -9   15.81    4.38
   3  -2  10   50.17    9.10
   3  -2  10   45.31    6.36
  -1   3  10   52.90    9.65
  -1   3  10   48.66    6.91
  -2  -1  10   45.17    8.55
  -2  -1  10   46.13    6.64
  -3   2 -10   41.41    6.43
  -3   2 -10   47.57    6.36
  -3   2 -10   39.90    8.49
   1  -3 -10   48.46    6.64
   1  -3 -10   42.57    7.25
   2   1 -10   43.87    5.75
   2   1 -10   62.14   10.20
   3  -2  11    2.67    8.28
   3  -2  11    1.51    5.48
  -2  -1  11    0.68    8.62
  -2  -1  11   16.01    5.00
  -3   2 -11    7.46    4.38
   1  -3 -11   16.08    5.75
   1  -3 -11   19.85    6.09
   2   1 -11   16.36    8.83
   2   1 -11   20.46    5.54
   3  -2  12   53.18    9.99
   3  -2  12   57.49    7.73
  -1   3  12   44.55   11.09
  -2  -1  12   49.55    7.32
  -2  -1  12   47.77    9.38
  -3   2 -12   45.31    6.23
  -3   2 -12   47.09    7.46
   1  -3 -12   53.38    7.39
   2   1 -12   25.46   10.88
   2   1 -12   49.48    6.71
   3  -2  13    4.45    6.23
  -1   3  13   -7.39    9.31
  -1   3  13    4.65    5.61
  -2  -1  13   16.36    9.17
  -2  -1  13    3.49    5.20
  -3   2 -13   -1.85    5.61
   1  -3 -13    5.00    6.36
   1  -3 -13    6.23    5.82
   2   1 -13    5.20    5.00
   2   1 -13    8.55    8.49
   3  -1 -13    7.32    5.34
   3  -1 -13   -7.46    8.83
   3  -1 -13  -10.74    6.30
  -2   3 -13    1.23    5.54
  -2   3 -13   -7.87    5.27
  -1  -2 -13  -10.06    6.36
  -1  -2 -13   -3.76    6.16
  -3   1  13    3.35    8.83
  -3   1  13   -2.74    5.27
   2  -3  13    8.55    9.44
   2  -3  13    3.83    6.09
   1   2  13   -3.56   10.40
   1   2  13    1.10    5.54
   3  -1 -12    5.00    4.52
  -2   3 -12   -8.35    9.58
  -2   3 -12   11.50    4.52
  -1  -2 -12    5.82    5.54
  -1  -2 -12    9.72    6.30
  -3   1  12  -11.98    8.97
   2  -3  12    4.72    7.87
   2  -3  12    4.24    4.72
   1   2  12    6.30    5.89
   1   2  12   -3.90    9.72
   3  -1 -11    5.20    8.69
   3  -1 -11   -0.14    4.72
  -2   3 -11    5.68    9.03
  -2   3 -11   -1.51    4.31
  -1  -2 -11    5.75    6.43
  -1  -2 -11  -18.96    8.01
  -3   1  11    2.94    4.79
  -3   1  11   -1.10    8.69
   2  -3  11    0.55    4.79
   2  -3  11  -13.07    7.60
   1   2  11   -2.26    5.20
   1   2  11  -30.25   11.50
   3  -1 -10    8.35    4.24
   3  -1 -10    7.53    8.90
  -2   3 -10    0.07    8.01
  -2   3 -10    7.25    4.04
  -1  -2 -10   18.82    6.16
  -1  -2 -10    1.71    4.59
  -3   1  10    2.12    4.93
  -3   1  10    2.60    6.78
   2  -3  10    4.79    4.38
   2  -3  10    7.60    6.64
   1   2  10    5.82    5.13
   1   2  10    5.41    8.76
   3  -1  -9   12.11    7.12
   3  -1  -9   21.28    4.52
  -2   3  -9   25.53    7.94
  -2   3  -9   24.64    4.72
  -1  -2  -9   21.42    5.20
  -1  -2  -9   37.44    6.78
  -3   1   9   33.33    5.34
  -3   1   9   27.85    7.19
   2  -3   9   12.25    6.71
   2  -3   9   33.81    5.41
   3  -1  -8   34.22    5.13
  -1  -2  -8   41.47    7.32
  -1  -2  -8   45.99    6.43
  -3   1   8   44.76    7.53
   2  -3   8   45.03    5.95
   2  -3   8   47.02    7.05
   1   2   8   47.70    6.71
   1   2   8   51.95    9.10
   3  -1  -7   80.42    9.38
   3  -1  -7   93.49    9.44
  -2   3  -7   93.01    9.24
  -2   3  -7   86.10    9.65
  -1  -2  -7   86.85    9.17
  -1  -2  -7  106.22   11.36
  -3   1   7   91.85    9.24
  -3   1   7   76.79    9.24
   2  -3   7   87.05    8.90
   2  -3   7   81.44    9.17
   1   2   7   91.85   10.74
   1   2   7   84.66    8.97
   3  -1  -6   48.04    7.25
  -2   3  -6   35.45    5.41
  -1  -2  -6   29.43    6.98
  -1  -2  -6   32.23    6.23
  -3   1   6   36.89    5.41
   1   2   6   35.79    8.83
   1   2   6   45.38    7.39
   3  -1  -5  587.28   51.95
   3  -1  -5  635.87   56.46
  -2   3  -5  640.66   56.60
  -2   3  -5  609.73   54.07
  -1  -2  -5  585.36   51.95
  -1  -2  -5  570.72   50.58
  -3   1   5  620.13   54.96
  -3   1   5  662.77   58.65
   2  -3   5  634.30   56.05
   2  -3   5  578.86   51.26
   1   2   5  658.39   58.38
   1   2   5  610.00   54.20
   3  -1  -4  673.24   59.61
   3  -1  -4  631.83   55.85
  -2   3  -4  640.80   56.67
  -2   3  -4  619.99   54.75
  -1  -2  -4  548.47   48.52
  -1  -2  -4  580.50   51.33
  -3   1   4  637.79   56.33
  -3   1   4  659.00   58.31
   2  -3   4  637.10   56.33
   2  -3   4  614.45   54.27
   1   2   4  613.76   54.27
   1   2   4  621.70   55.09
   3  -1  -3 2114.78  185.88
  -2   3  -3 2200.33  193.34
  -1  -2  -3 1893.03  166.38
  -1  -2  -3 2048.39  180.00
  -3   1   3 2077.82  182.66
   2  -3   3 2160.63  189.92
   1   2   3 2016.91  177.33
   1   2   3 1921.09  168.91
   3  -1  -2   61.73    6.30
   3  -1  -2   54.82    5.95
  -2   3  -2   77.54    7.32
  -2   3  -2   65.02    6.43
  -1  -2  -2   59.54    6.16
  -1  -2  -2   59.88    6.36
  -3   1   2   65.02    6.57
  -3   1   2   60.09    6.36
   2  -3   2   67.76    6.57
   2  -3   2   66.25    6.43
   1   2   2   60.30    6.09
   1   2   2   53.52    5.41
   3  -1  -1  494.20   43.53
   3  -1  -1  471.96   41.54
  -2   3  -1  645.25   56.74
  -2   3  -1  591.73   52.01
  -1  -2  -1  485.10   42.71
  -1  -2  -1  488.38   42.98
  -3   1   1  524.52   46.20
  -3   1   1  474.90   41.82
   2  -3   1  622.59   54.75
   2  -3   1  607.47   53.38
   1   2   1  491.74   43.32
   1   2   1  500.50   44.07
   3  -1   0  310.92   27.38
   3  -1   0  295.93   26.08
  -2   3   0  352.53   31.00
  -2   3   0  338.30   29.77
  -1  -2   0  329.60   29.02
  -1  -2   0  355.47   31.35
  -3   1   0  260.48   22.93
  -3   1   0  293.54   25.87
   2  -3   0  341.85   30.04
   2  -3   0  337.00   29.63
   1   2   0  311.26   27.44
   1   2   0  371.90   32.78
   3  -1   1 1198.37  105.26
   3  -1   1 1159.36  101.84
  -2   3   1 1491.30  130.99
  -2   3   1 1324.30  116.35
  -1  -2   1 1197.01  105.19
  -1  -2   1 1266.81  111.28
  -3   1  -1 1216.17  106.83
  -3   1  -1 1238.75  108.82
   2  -3  -1 1369.47  120.32
   2  -3  -1 1424.22  125.18
   1   2  -1 1310.61  115.18
   1   2  -1 1168.95  102.73
   3  -1   2  222.84   19.85
   3  -1   2  253.09   22.45
  -2   3   2  314.34   27.92
  -2   3   2  290.53   25.87
  -1  -2   2  295.93   26.28
  -1  -2   2  258.77   23.13
  -3   1  -2  275.19   24.36
  -3   1  -2  293.40   25.94
   2  -3  -2  248.50   22.24
   2  -3  -2  302.64   26.83
   1   2  -2  248.98   22.24
   1   2  -2  316.67   28.13
   3  -1   3 1017.69   89.59
  -2   3   3 1124.46   98.96
  -1  -2   3 1233.96  108.54
  -1  -2   3 1107.35   97.53
  -3   1  -3 1071.08   94.24
   2  -3  -3 1093.66   96.29
   1   2  -3 1203.17  105.88
   1   2  -3 1169.63  103.00
   3  -1   4  107.52   11.29
   3  -1   4  112.17   10.95
  -2   3   4  151.80   14.78
  -2   3   4  117.44   11.57
  -1  -2   4  140.23   13.55
  -1  -2   4  129.76   12.32
  -3   1  -4  119.50   11.91
  -3   1  -4  108.82   10.81
   2  -3  -4  138.32   13.21
   2  -3  -4  138.52   13.82
   1   2  -4  136.26   13.21
   1   2  -4  119.77   11.57
   3  -1   5   39.63    6.84
   3  -1   5   42.77    6.43
  -2   3   5   37.98    6.91
  -2   3   5   46.88    6.98
  -1  -2   5   49.76    6.50
  -1  -2   5   43.87    6.91
  -3   1  -5   36.75    5.34
  -3   1  -5   28.47    6.84
   2  -3  -5   40.11    8.14
   2  -3  -5   43.87    6.02
   1   2  -5   45.44    6.09
   1   2  -5   41.54    6.91
  -2   3   6  139.41   13.21
  -1  -2   6  139.41   14.03
  -1  -2   6  133.05   12.73
  -3   1  -6  131.20   12.52
   2  -3  -6  131.34   13.14
   1   2  -6  140.03   13.35
   1   2  -6  136.26   13.62
   3  -1   7   -2.40    6.50
   3  -1   7    2.87    4.11
  -2   3   7    2.60    4.24
  -2   3   7    2.12    6.64
  -1  -2   7    2.67    4.24
  -1  -2   7    2.19    5.41
  -3   1  -7    1.92    4.59
  -3   1  -7   -8.28    5.75
  -3   1  -7   -2.26    5.06
   2  -3  -7   -1.10    4.31
   2  -3  -7    4.17    5.95
   1   2  -7    6.78    3.97
   1   2  -7   -5.00    5.54
   3  -1   8  259.93   24.16
   3  -1   8  259.04   23.47
  -2   3   8  258.09   24.09
  -1  -2   8  249.60   23.13
  -1  -2   8  252.95   22.93
  -3   1  -8  247.55   22.86
   2  -3  -8  237.01   21.56
   1   2  -8  235.98   21.35
   1   2  -8  252.82   23.47
   3  -1   9   13.69    5.13
   3  -1   9   -3.97    7.46
  -2   3   9   20.12    7.67
  -2   3   9    8.21    4.45
  -3   1  -9    7.87    5.13
  -3   1  -9   18.89    6.36
   2  -3  -9   11.91    4.65
   2  -3  -9   17.86    6.02
   2  -3  -9    5.54    7.05
   1   2  -9    7.32    4.17
   1   2  -9    3.70    6.57
   3  -1  10   17.18    5.13
   3  -1  10   14.99    8.08
  -2   3  10   17.32    5.41
  -2   3  10   23.13    7.80
  -1  -2  10   12.94    6.91
  -1  -2  10   21.63    5.20
  -3   1 -10   29.16    5.75
  -3   1 -10   10.95    4.93
   2  -3 -10   18.34    5.00
   2  -3 -10   28.81    6.71
   1   2 -10   17.59    8.14
   1   2 -10   18.27    4.38
   3  -1  11    1.16    9.79
   3  -1  11    4.59    5.48
  -2   3  11   10.74    5.13
  -2   3  11    5.48    9.99
  -1  -2  11   10.61    4.72
  -1  -2  11    0.07    9.24
  -3   1 -11    5.54    5.89
  -3   1 -11   13.69    5.48
   2  -3 -11    6.30    5.34
   2  -3 -11   16.56    6.09
   1   2 -11   -3.42    6.50
   1   2 -11   -1.51    9.51
   3  -1  12   21.70    5.95
   3  -1  12   16.22    9.17
  -2   3  12   19.37   10.88
  -1  -2  12    8.55    5.41
  -1  -2  12   26.69    8.42
  -3   1 -12    9.31    4.79
  -3   1 -12   14.37    6.43
   2  -3 -12   17.59    5.27
   1   2 -12   26.21    9.58
   1   2 -12   18.55    4.86
   3  -1  13    2.40    6.23
   3  -1  13   -2.05    9.79
  -2   3  13   -7.25    9.24
  -2   3  13   -3.22    5.61
  -1  -2  13    4.38    5.27
  -1  -2  13    2.19    9.03
  -3   1 -13    0.07    5.75
  -3   1 -13    3.01    5.54
   2  -3 -13   -3.22    5.48
   2  -3 -13   -3.90    6.64
   1   2 -13    3.42    4.86
   1   2 -13   -4.04    8.49
   3   0 -13  -10.74    9.38
   3   0 -13   -9.58    5.13
  -3   3 -13    1.51    5.89
   0  -3 -13    1.16    6.30
   0  -3 -13   -2.74    6.30
  -3   0  13    5.89    9.10
  -3   0  13   -0.82    5.54
   3  -3  13   -1.98    6.09
   0   3  13   -4.45    5.61
   0   3  13   14.99   10.27
   3   0 -12    1.23    4.45
  -3   3 -12   -1.37    4.24
  -3   3 -12    7.73    5.68
   0  -3 -12   -9.92    6.16
   0  -3 -12   -8.21    6.98
  -3   0  12   14.92    8.76
   3  -3  12   -6.09    5.27
   3  -3  12   -5.61    7.80
   0   3  12    6.23    9.92
   0   3  12  -11.84    6.30
   3   0 -11    2.33    4.65
   3   0 -11    7.67    8.55
  -3   3 -11    7.25    4.24
  -3   3 -11   -4.72    9.99
   0  -3 -11    5.61    6.84
   0  -3 -11    5.82    5.89
  -3   0  11   -6.43    5.00
  -3   0  11    6.36    8.55
   3  -3  11    1.71    5.27
   3  -3  11    0.62    7.73
   0   3  11    5.54    5.48
   0   3  11    0.48   11.09
   3   0 -10   13.96    4.45
   3   0 -10   23.13    8.97
  -3   3 -10   11.63    4.24
  -3   3 -10   19.30    8.28
   0  -3 -10   10.54    4.79
   0  -3 -10   11.91    6.02
  -3   0  10   13.69    7.05
  -3   0  10   14.24    5.27
   3  -3  10   13.48    4.59
   3  -3  10   18.34    7.19
   0   3  10   13.07    5.54
   0   3  10    0.07    9.38
   3   0  -9   11.98    4.11
   3   0  -9   19.92    7.05
  -3   3  -9   -9.58    7.46
  -3   3  -9    0.62    3.90
   0  -3  -9    5.61    5.89
   0  -3  -9    0.89    4.72
  -3   0   9    9.79    4.31
   3  -3   9   -3.70    4.45
   3  -3   9    7.46    5.95
   0   3   9   -2.33    8.14
   0   3   9    7.46    4.72
   3   0  -8    2.12    3.90
  -3   3  -8    7.19    6.78
  -3   3  -8    0.27    4.17
   0  -3  -8    1.57    4.65
  -3   0   8    0.07    5.89
   3  -3   8   -3.76    4.17
   3  -3   8    4.31    5.61
   0   3   8    6.78    7.12
   3   0  -7  160.90   15.54
   3   0  -7  163.64   15.13
  -3   3  -7  171.17   16.56
   0  -3  -7  152.14   14.44
   0  -3  -7  176.98   16.90
  -3   0   7  160.22   15.47
  -3   0   7  162.41   15.06
   3  -3   7  159.94   14.78
   3  -3   7  144.48   14.30
   0   3   7  165.55   15.54
   0   3   7  153.10   15.40
   3   0  -6  172.40   16.63
  -3   3  -6  160.83   15.95
  -3   3  -6  175.00   16.08
   0  -3  -6  209.15   19.64
  -3   0   6  178.22   16.43
   3  -3   6  168.36   15.54
   3  -3   6  143.65   13.96
   0   3   6  190.12   17.93
   3   0  -5   28.81    6.78
   3   0  -5   39.42    5.75
  -3   3  -5   33.74    5.00
   0  -3  -5   26.08    5.54
  -3   0   5   19.16    6.02
  -3   0   5   29.63    5.54
   0   3   5   25.53    7.39
   0   3   5   50.78    7.80
   3   0  -4   22.17    5.06
   3   0  -4   33.33    6.16
  -3   3  -4   29.43    5.95
   0  -3  -4   16.77    5.13
   0  -3  -4   15.40    4.86
  -3   0   4   32.23    5.34
  -3   0   4   29.70    6.16
   3  -3   4   26.83    5.13
   0   3   4   31.41    6.71
   0   3   4   13.28    5.41
   3   0  -3  378.13   33.67
  -3   3  -3  330.36   29.36
  -3   3  -3  370.19   32.78
   0  -3  -3  335.70   29.84
  -3   0   3  365.33   32.51
   3  -3   3  361.98   32.10
   3  -3   3  352.87   31.35
   0   3   3  345.55   30.80
   3   0  -2  338.57   30.04
   3   0  -2  286.08   25.53
  -3   3  -2  289.50   25.60
  -3   3  -2  338.09   29.84
   0  -3  -2  378.95   33.60
   0  -3  -2  363.21   32.17
  -3   0   2  306.06   27.24
  -3   0   2  305.17   27.17
   3  -3   2  314.82   27.79
   3  -3   2  296.41   26.21
   0   3   2  346.92   30.80
   0   3   2  335.15   29.63
   3   0  -1   77.40    7.32
   3   0  -1   72.61    7.05
  -3   3  -1   90.75    8.08
  -3   3  -1   80.07    7.19
   0  -3  -1   80.07    7.53
   0  -3  -1   84.52    7.80
  -3   0   1   77.06    7.32
  -3   0   1   78.57    7.39
   3  -3   1   82.06    7.32
   3  -3   1   81.72    7.32
   0   3   1   83.91    7.80
   0   3   1   94.04    8.62
   3   0   0   99.65    8.97
  -3   3   0   96.70    8.62
   0  -3   0   99.24    9.17
   0  -3   0   98.48    8.83
  -3   0   0   88.70    8.01
   3  -3   0  111.49    9.86
   3  -3   0   90.07    8.01
   0   3   0  124.42   11.22
   0   3   0   88.36    8.14
   3   0   1   35.93    3.70
   3   0   1   40.65    4.17
  -3   3   1   46.20    4.65
  -3   3   1   52.29    5.13
   0  -3   1   48.73    4.93
   0  -3   1   39.97    4.31
  -3   0  -1   42.64    4.31
  -3   0  -1   36.96    3.90
   3  -3  -1   52.70    5.27
   3  -3  -1   48.52    4.72
   0   3  -1   43.32    4.45
   0   3  -1   48.46    5.00
   3   0   2   12.32    3.56
   3   0   2   21.97    3.22
  -3   3   2   14.10    3.42
  -3   3   2   16.29    3.76
   0  -3   2   10.74    3.49
   0  -3   2   13.82    3.63
  -3   0  -2   25.80    3.76
  -3   0  -2   12.05    3.35
   3  -3  -2   16.77    3.97
   3  -3  -2   21.15    3.56
   0   3  -2   12.39    3.70
   0   3  -2   18.82    3.83
   3   0   3  793.21   69.95
   3   0   3  697.40   61.53
  -3   3   3  742.57   65.50
   0  -3   3  856.86   75.49
   0  -3   3  788.42   69.53
  -3   0  -3  711.77   62.69
   3  -3  -3  891.08   78.57
   0   3  -3  772.68   68.17
   0   3  -3  904.77   79.73
   3   0   4   62.21    7.53
  -3   3   4   73.78    8.21
  -3   3   4   52.84    7.25
   0  -3   4   53.11    7.12
   0  -3   4   77.34    8.21
  -3   0  -4   62.35    7.32
  -3   0  -4   73.02    8.08
   3  -3  -4   48.80    7.67
   3  -3  -4   76.38    8.08
   0   3  -4   79.60    8.42
   0   3  -4   58.58    7.39
   3   0   5   67.69    8.35
   3   0   5   72.61    9.38
  -3   3   5   72.61    8.97
  -3   3   5   76.45    8.83
   0  -3   5   88.56    9.65
   0  -3   5   68.92    7.73
  -3   0  -5   70.01    8.01
  -3   0  -5   46.40    7.05
   3  -3  -5   62.35    7.19
   3  -3  -5   85.55   10.68
   0   3  -5   85.14    9.51
   0   3  -5   68.85    7.60
   3   0   6   -4.59    6.43
  -3   3   6    2.40    4.17
   0  -3   6   -2.60    4.52
   0  -3   6    1.16    5.95
  -3   0  -6    4.04    4.72
   3  -3  -6    2.87    5.54
   0   3  -6    0.27    5.89
   0   3  -6    2.87    4.38
   3   0   7   -1.92    6.84
   3   0   7   -0.75    4.72
  -3   3   7   10.06    6.43
  -3   3   7   10.74    4.31
   0  -3   7    5.27    4.24
   0  -3   7   15.06    5.61
  -3   0  -7   13.48    5.54
  -3   0  -7    3.70    4.93
   3  -3  -7    8.76    4.31
   3  -3  -7    5.13    6.30
   0   3  -7   -8.90    5.82
   0   3  -7   11.50    4.04
   3   0   8  104.44   11.84
   3   0   8  120.52   11.98
  -3   3   8  111.08   12.25
   0  -3   8  100.26   11.02
   0  -3   8  112.65   11.16
  -3   0  -8  120.59   12.52
  -3   0  -8   99.17   10.13
   3  -3  -8  116.76   11.43
   0   3  -8  106.70   11.57
   0   3  -8  121.62   11.57
   3   0   9   50.03    6.98
  -3   3   9   55.71    6.71
  -3   3   9   68.37    9.51
   0  -3   9   50.65    6.43
  -3   0  -9   46.81    7.53
   3  -3  -9   50.03    6.43
   3  -3  -9   61.87    9.03
   0   3  -9   51.12    8.35
   3   0  10   29.43    8.90
   3   0  10   20.05    5.54
  -3   3  10    6.36    5.13
  -3   3  10   30.25    7.94
   0  -3  10   12.73    4.79
   0  -3  10   15.60    6.71
  -3   0 -10   18.48    5.48
  -3   0 -10   19.09    5.13
   3  -3 -10   22.24    5.06
   3  -3 -10   15.13    9.31
   0   3 -10   15.47    4.38
   0   3 -10   14.17    8.08
   3   0  11   -3.63    5.75
   3   0  11   -2.74   10.33
  -3   3  11    5.75    9.65
  -3   3  11   -3.76    4.86
   0  -3  11    0.89    4.79
  -3   0 -11   -9.44    5.75
  -3   0 -11   -5.41    5.68
   3  -3 -11    0.48    6.02
   3  -3 -11    0.00    4.93
   0   3 -11    6.78    9.03
   3   0  12    0.96    5.54
   3   0  12    4.86   10.40
  -3   3  12   -1.10    9.79
   0  -3  12   -2.19    7.80
   0  -3  12   -4.04    5.00
  -3   0 -12    9.86    6.16
  -3   0 -12    2.33    5.41
   3  -3 -12    6.64    4.59
   0   3 -12    1.10    8.49
   0   3 -12   -5.34    4.31
   3   0  13    8.42   10.20
   3   0  13   -2.46    6.43
  -3   3  13  -11.09    9.58
  -3   3  13   -6.91    5.61
   0  -3  13    4.52    9.58
   0  -3  13   -0.82    5.68
  -3   0 -13    2.67    5.75
  -3   0 -13   -2.12    6.02
   3  -3 -13    6.43    5.68
   3  -3 -13    0.48    6.43
   0   3 -13    0.14    8.76
   0   3 -13   -1.78    5.27
   4  -3 -12   72.61    9.92
   4  -3 -12   76.04   11.98
   4  -3 -12   63.72    7.53
  -1   4 -12   67.48    7.60
  -1   4 -12   63.58   11.36
  -3  -1 -12   73.91    9.38
  -3  -1 -12   75.08    8.90
  -4   3  12   74.87    8.97
  -4   3  12   61.66   11.29
   1  -4  12   72.82    8.42
   1  -4  12   68.92   10.54
   3   1  12   63.44   12.80
   3   1  12   70.36    8.90
   4  -3 -11   74.94   11.50
   4  -3 -11   60.43    7.32
  -1   4 -11   79.39   11.84
  -1   4 -11   60.23    7.46
  -3  -1 -11   59.34    8.28
  -4   3  11   71.93    8.21
  -4   3  11   53.93   10.47
   1  -4  11   59.27   10.33
   1  -4  11   62.96    7.67
   3   1  11   64.20    8.49
   4  -3 -10   93.56    9.51
  -1   4 -10   86.03    8.76
  -1   4 -10  112.65   12.87
  -3  -1 -10   84.80    9.10
  -3  -1 -10   74.53    9.03
  -4   3  10   90.00   11.02
   1  -4  10   85.28    8.97
   1  -4  10  102.32   11.43
   3   1  10  105.19   13.62
   3   1  10   96.36   10.33
   4  -3  -9  114.23   11.16
   4  -3  -9  125.59   13.48
  -1   4  -9  125.72   13.48
  -3  -1  -9   97.32   10.74
  -4   3   9  130.58   13.82
  -4   3   9  107.59   10.61
   1  -4   9  106.42   10.54
   3   1   9  111.08   11.36
   4  -3  -8   93.08   11.16
   4  -3  -8   93.49    9.51
  -1   4  -8   93.35   10.68
  -1   4  -8   79.87    8.21
  -3  -1  -8   91.37   10.54
  -3  -1  -8   89.79    9.44
  -4   3   8  106.42   11.77
  -4   3   8   81.85    8.69
   1  -4   8   88.22    9.03
   1  -4   8  100.47   10.54
   3   1   8  100.20   10.54
   3   1   8   90.48   11.22
   4  -3  -7  330.84   30.04
   4  -3  -7  279.92   25.12
  -1   4  -7  280.67   25.19
  -1   4  -7  317.56   28.74
  -3  -1  -7  291.55   26.35
  -3  -1  -7  248.16   22.79
  -4   3   7  326.87   29.63
  -4   3   7  280.05   25.19
   1  -4   7  315.98   28.54
   1  -4   7  277.93   24.98
   4  -3  -6  235.57   21.76
   4  -3  -6  215.72   19.71
  -1   4  -6  217.50   20.26
  -1   4  -6  229.96   20.81
  -3  -1  -6  235.64   21.90
  -3  -1  -6  219.76   20.26
  -4   3   6  214.01   20.12
  -4   3   6  237.62   21.49
   1  -4   6  217.50   19.85
   1  -4   6  238.17   21.97
   3   1   6  238.79   21.76
   3   1   6  238.03   22.52
   4  -3  -5   33.88    5.41
   4  -3  -5   27.38    7.87
  -1   4  -5   39.42    5.61
  -1   4  -5   42.23    6.71
  -3  -1  -5   32.58    6.30
  -3  -1  -5   41.20    6.30
  -4   3   5   24.64    5.95
  -4   3   5   39.63    6.98
   1  -4   5   37.50    5.54
   1  -4   5   33.19    6.09
   3   1   5   36.48    7.80
   3   1   5   45.44    7.12
   4  -3  -4   40.93    7.19
   4  -3  -4   54.82    6.50
  -1   4  -4   41.06    6.23
  -1   4  -4   54.34    6.64
  -3  -1  -4   38.87    5.95
  -3  -1  -4   48.11    6.23
  -4   3   4   41.27    6.57
  -4   3   4   61.12    7.39
   1  -4   4   34.43    6.09
   1  -4   4   48.46    6.09
   3   1   4   30.73    6.91
   3   1   4   38.87    6.16
   4  -3  -3  417.69   37.23
  -1   4  -3  437.33   38.81
  -3  -1  -3  317.22   28.33
  -3  -1  -3  306.68   27.38
  -4   3   3  351.78   31.35
   1  -4   3  387.91   34.43
   1  -4   3  409.68   36.34
   3   1   3  315.30   27.99
   3   1   3  348.36   30.93
   4  -3  -2  370.33   32.85
   4  -3  -2  411.66   36.41
  -1   4  -2  460.73   40.72
  -1   4  -2  452.73   40.04
  -3  -1  -2  369.78   32.65
  -3  -1  -2  441.64   39.01
  -4   3   2  411.59   36.41
  -4   3   2  417.21   36.89
   1  -4   2  500.09   44.14
   1  -4   2  461.35   40.79
   3   1   2  421.93   37.30
   3   1   2  377.51   33.33
   4  -3  -1 1225.75  107.72
   4  -3  -1 1282.55  112.72
  -1   4  -1 1611.75  141.60
  -1   4  -1 1320.20  116.00
  -3  -1  -1 1091.61   95.95
  -3  -1  -1 1177.84  103.55
  -4   3   1 1228.49  108.00
  -4   3   1 1334.57  117.31
   1  -4   1 1352.36  118.81
   1  -4   1 1487.87  130.72
   3   1   1 1236.70  108.68
   3   1   1 1040.96   91.50
   4  -3   0  556.82   48.93
   4  -3   0  603.91   53.11
  -1   4   0  618.90   54.48
  -1   4   0  614.45   54.07
  -3  -1   0  561.61   49.41
  -3  -1   0  546.22   48.11
  -4   3   0  595.49   52.36
  -4   3   0  595.01   52.29
   1  -4   0  607.95   53.52
   1  -4   0  599.19   52.70
   3   1   0  532.73   46.88
   3   1   0  513.36   45.24
   4  -3   1   45.99    4.17
  -1   4   1   56.87    5.75
  -1   4   1   41.88    4.52
  -3  -1   1   50.37    5.41
   1  -4  -1   62.07    6.23
   1  -4  -1   41.88    4.52
   3   1  -1   49.55    5.13
   3   1  -1   63.44    6.43
   4  -3   2 2076.45  182.39
   4  -3   2 1926.57  169.25
  -1   4   2 2190.06  192.38
  -3  -1   2 2197.59  193.14
  -4   3  -2 1959.42  172.13
  -4   3  -2 1997.06  175.41
   1  -4  -2 2377.59  208.88
   3   1  -2 2105.20  185.06
   4  -3   3 1177.84  103.62
   4  -3   3 1064.92   93.63
  -1   4   3 1260.65  110.94
  -1   4   3 1203.17  106.01
  -3  -1   3 1185.37  104.37
  -3  -1   3 1147.73  101.02
  -4   3  -3 1102.56   96.98
  -4   3  -3 1152.52  101.43
   1  -4  -3 1143.62  100.61
   1  -4  -3 1237.38  108.89
   3   1  -3 1131.30   99.58
   3   1  -3 1200.43  105.67
   4  -3   4    7.87    4.79
  -1   4   4    1.85    6.30
  -3  -1   4    6.50    5.41
  -3  -1   4   11.50    4.72
  -4   3  -4   15.67    5.54
   1  -4  -4   31.07    5.89
   3   1  -4    8.55    4.59
   3   1  -4   16.01    5.75
   4  -3   5  113.13   11.50
   4  -3   5  107.52   10.68
  -1   4   5  117.99   12.32
  -1   4   5  124.56   13.21
  -3  -1   5  108.68   11.43
  -3  -1   5  105.60   10.68
  -4   3  -5  124.90   12.80
  -4   3  -5  101.77    9.92
   1  -4  -5  102.86   11.02
   1  -4  -5  100.40   10.33
   3   1  -5   93.76    9.65
   3   1  -5  107.72   11.43
   4  -3   6  196.35   18.34
   4  -3   6  183.97   16.84
  -1   4   6  210.04   19.23
  -3  -1   6  197.86   18.14
  -4   3  -6  175.68   16.22
  -4   3  -6  202.58   19.30
   1  -4  -6  165.69   15.60
   3   1  -6  231.19   21.42
   4  -3   7   49.21    6.09
  -1   4   7   51.74    8.21
  -1   4   7   63.31    7.32
  -3  -1   7   58.65    6.84
  -3  -1   7   50.85    7.19
  -4   3  -7   57.49    7.87
   1  -4  -7   71.52    8.62
   1  -4  -7   61.46    7.25
   3   1  -7   46.88    7.46
   3   1  -7   58.86    6.64
   4  -3   8  110.26   10.88
   4  -3   8  123.33   12.73
  -1   4   8  120.04   13.21
  -3  -1   8  118.81   12.32
  -4   3  -8  115.87   12.39
  -4   3  -8  128.67   12.32
   1  -4  -8  125.52   12.25
   3   1  -8  133.46   12.66
   4  -3   9   -6.91    4.59
   4  -3   9   -0.55    6.57
  -1   4   9    9.10    4.72
  -1   4   9   13.41    8.14
  -3  -1   9   11.09    4.31
  -3  -1   9    7.87    6.71
  -4   3  -9  -10.06    7.32
  -4   3  -9    4.11    4.31
   1  -4  -9   12.05    5.89
   1  -4  -9    6.50    4.65
   3   1  -9    7.67    6.78
   3   1  -9   12.32    4.11
   4  -3  10    8.83    4.93
   4  -3  10   14.85    7.05
  -1   4  10   11.36    9.03
  -1   4  10   -6.30    5.48
  -3  -1  10    2.94    6.91
  -3  -1  10    2.87    5.00
  -4   3 -10    8.35    7.46
  -4   3 -10    6.43    4.17
  -4   3 -10   13.89    5.34
   1  -4 -10    5.95    4.79
   1  -4 -10   14.17    6.57
   3   1 -10    8.08    4.17
   3   1 -10    0.48    8.49
   4  -3  11    9.58    8.01
  -1   4  11    6.78    5.61
  -1   4  11   -4.72   10.81
  -4   3 -11    0.82    4.24
   1  -4 -11   -2.94    5.82
   1  -4 -11   -0.89    5.41
   3   1 -11    0.68    4.45
   3   1 -11   -6.09    8.55
   4  -3  12    0.68    8.28
   4  -3  12   -0.89    5.41
  -1   4  12    4.24   10.95
  -3  -1  12   16.01    8.28
  -4   3 -12   12.05    4.45
  -4   3 -12    0.41    5.34
   1  -4 -12   -5.06    5.48
   3   1 -12    2.05    4.59
   4  -2 -13    8.28    8.83
  -2   4 -13   18.75    9.10
   2  -4  13    6.02    6.02
   2   2  13   13.82    6.16
   4  -2 -12  -15.81   10.20
   4  -2 -12   11.91    4.72
  -2   4 -12    4.59    4.17
  -2   4 -12   22.31    9.72
  -2  -2 -12    9.65    5.68
  -2  -2 -12    3.15    5.89
  -4   2  12  -10.88    9.10
  -4   2  12   -8.69    5.68
   2  -4  12    7.53    4.86
   2  -4  12    8.55    7.87
   2   2  12   -0.41   10.06
   2   2  12    9.31    5.82
   4  -2 -11   95.54   12.66
   4  -2 -11   99.92   10.27
  -2   4 -11   84.04   12.32
  -2   4 -11  100.33   10.06
  -2  -2 -11   99.58   11.09
  -2  -2 -11   93.01   11.63
  -4   2  11   92.67    9.72
  -4   2  11   81.24   11.57
   2  -4  11   86.10   11.22
   2  -4  11   91.09    9.65
   2   2  11   49.96   13.21
   2   2  11   87.88    9.79
   4  -2 -10    7.05    4.11
  -2   4 -10   18.75    8.14
  -2   4 -10    8.08    4.11
  -2  -2 -10   -2.12    6.02
  -4   2  10    1.64    6.84
   2  -4  10   12.32    4.59
   2  -4  10   10.61    6.71
   2   2  10   14.85    9.65
   2   2  10    6.98    5.20
   4  -2  -9   58.31    8.83
   4  -2  -9   63.99    7.05
  -2   4  -9   63.37    7.12
  -2   4  -9   62.35    9.31
  -2  -2  -9   66.80    8.55
  -2  -2  -9   56.60    7.32
  -4   2   9   61.73    7.12
  -4   2   9   65.63    9.03
   2  -4   9   50.03    7.94
   2  -4   9   66.52    7.53
   2   2   9   55.57   10.27
   2   2   9   65.56    7.87
   4  -2  -8  374.98   34.08
   4  -2  -8  400.37   35.66
  -2   4  -8  373.68   33.26
  -2   4  -8  364.71   32.99
  -2  -2  -8  368.27   32.99
  -2  -2  -8  380.59   34.36
  -4   2   8  352.67   31.96
  -4   2   8  353.35   31.62
   2  -4   8  379.77   33.88
   2  -4   8  359.79   32.37
   2   2   8  331.45   30.66
   2   2   8  382.71   34.36
   4  -2  -7  512.20   45.72
   4  -2  -7  464.84   41.27
  -2   4  -7  507.62   45.24
  -2   4  -7  461.62   40.93
  -2  -2  -7  397.02   35.66
  -2  -2  -7  509.39   45.31
  -4   2   7  523.36   46.61
  -4   2   7  462.24   41.06
   2  -4   7  506.11   45.03
   2  -4   7  460.46   40.86
   2   2   7  551.90   49.48
   2   2   7  475.45   42.23
   4  -2  -6   -2.40    5.48
   4  -2  -6   -0.82    4.52
  -2   4  -6   -2.74    4.11
  -2  -2  -6   -8.76    5.61
  -2  -2  -6    2.05    6.30
  -4   2   6   -7.46    6.23
  -4   2   6    3.83    4.11
   2  -4   6   -2.46    5.61
   2   2   6   -5.00    5.89
   2   2   6   -5.75    8.01
   4  -2  -5  -15.06    7.25
   4  -2  -5    3.15    4.38
  -2   4  -5   -2.87    5.20
  -2   4  -5    5.54    4.04
  -2  -2  -5    7.32    5.61
  -2  -2  -5   -5.75    5.00
  -4   2   5   -4.24    5.27
  -4   2   5   -3.15    5.61
   2  -4   5    7.05    4.24
   2  -4   5   -1.78    5.27
   2   2   5    7.53    6.09
   2   2   5    2.46    7.12
   4  -2  -4  595.29   52.63
   4  -2  -4  574.41   50.92
  -2   4  -4  558.67   49.48
  -2   4  -4  596.72   52.70
  -2  -2  -4  487.15   43.12
  -2  -2  -4  515.08   45.65
  -4   2   4  605.07   53.52
  -4   2   4  645.38   57.15
   2  -4   4  597.96   52.84
   2  -4   4  585.16   51.81
   2   2   4  521.65   46.27
   2   2   4  501.39   44.69
   4  -2  -3  489.21   43.39
  -2   4  -3  507.00   44.83
  -2  -2  -3  451.56   39.97
  -4   2   3  502.76   44.49
   2  -4   3  475.45   42.09
   2   2   3  410.16   36.41
   4  -2  -2  114.50   10.68
  -2   4  -2  138.80   12.66
  -2   4  -2  112.38   10.47
  -2  -2  -2  117.03   10.95
  -4   2   2  101.15    9.72
  -4   2   2  104.78    9.92
   2  -4   2  114.50   10.61
   2  -4   2  138.93   12.66
   2   2   2  120.32   11.02
   4  -2  -1 1578.21  138.66
   4  -2  -1 1611.75  141.60
  -2   4  -1 1976.53  173.63
  -2   4  -1 2066.19  181.50
  -2  -2  -1 1641.86  144.27
  -2  -2  -1 1676.08  147.21
  -4   2   1 1570.68  138.04
  -4   2   1 1534.41  134.83
   2  -4   1 1942.31  170.62
   2   2   1 1617.22  142.08
   2   2   1 1913.57  168.09
   4  -2   0  284.98   25.12
   4  -2   0  294.36   25.94
  -2   4   0  355.13   31.28
  -2   4   0  347.47   30.59
  -2  -2   0  308.80   27.31
  -2  -2   0  337.75   29.77
  -4   2   0  301.41   26.55
  -4   2   0  289.36   25.46
   2  -4   0  376.42   33.12
   2  -4   0  334.40   29.50
   2   2   0  328.78   29.02
   2   2   0  321.53   28.47
   4  -2   1   42.71    4.04
  -2   4   1   54.14    5.61
  -2  -2   1   54.20    5.61
  -2  -2   1   36.20    4.38
  -4   2  -1   42.64    4.11
   2  -4  -1   49.28    5.06
   2   2  -1   55.09    5.61
   2   2  -1   37.16    4.38
   4  -2   2 6338.18  556.69
   4  -2   2 5969.29  524.25
  -2   4   2 7028.73  617.26
  -2  -2   2 6681.74  586.80
  -4   2  -2 6156.81  540.74
  -4   2  -2 6320.38  555.11
   2  -4  -2 7165.61  629.23
   2   2  -2 6919.23  607.67
   4  -2   3  313.93   28.06
   4  -2   3  338.36   30.11
  -2   4   3  388.05   34.56
  -2  -2   3  389.90   34.70
  -4   2  -3  360.06   31.89
  -4   2  -3  359.17   31.89
   2  -4  -3  472.98   41.82
   2   2  -3  347.26   31.07
   4  -2   4  178.35   16.43
  -2   4   4  192.18   17.93
  -2   4   4  157.07   15.26
  -2  -2   4  164.12   15.60
  -2  -2   4  203.68   18.62
  -4   2  -4  142.29   13.76
   2  -4  -4  179.72   16.63
   2   2  -4  196.28   18.00
   2   2  -4  157.34   14.99
   4  -2   5  252.06   23.13
   4  -2   5  278.62   25.19
  -2   4   5  341.44   30.87
  -2   4   5  308.94   28.27
  -2  -2   5  307.98   27.92
  -2  -2   5  333.44   29.91
  -4   2  -5  291.48   26.08
  -4   2  -5  294.02   26.76
   2  -4  -5  375.60   33.67
   2  -4  -5  314.00   28.20
   2   2  -5  310.17   27.79
   2   2  -5  312.49   28.40
   4  -2   6   23.34    6.30
   4  -2   6   16.08    4.52
  -2   4   6   37.16    8.08
  -2   4   6   26.97    5.20
  -2  -2   6   23.54    5.00
  -4   2  -6   28.33    5.13
  -4   2  -6   11.22    6.84
   2  -4  -6   21.28    5.41
   2  -4  -6   23.95    5.20
   2   2  -6   23.47    6.36
   4  -2   7   11.84    4.38
   4  -2   7   -2.81    6.50
  -2   4   7   24.64    6.98
  -2   4   7    8.83    4.52
  -2  -2   7   18.62    5.75
  -2  -2   7   21.76    4.72
  -4   2  -7   13.41    5.27
  -4   2  -7    0.68    5.95
   2  -4  -7   14.78    4.79
   2  -4  -7    5.00    5.61
   2   2  -7   20.12    6.30
   2   2  -7   16.70    4.17
   4  -2   8   86.37   10.27
   4  -2   8   73.16    8.21
  -2   4   8   78.64   10.33
  -2   4   8   72.20    8.35
  -2  -2   8   86.30    9.86
  -4   2  -8   74.53    8.83
  -4   2  -8   69.40    7.73
   2  -4  -8   65.70    7.53
   2  -4  -8   72.34    9.31
   2   2  -8   67.21    7.32
   4  -2   9  159.74   15.19
   4  -2   9  165.28   16.43
  -2   4   9  166.03   15.54
  -2   4   9  162.54   16.77
  -2  -2   9  152.89   14.37
  -2  -2   9  185.68   18.00
  -4   2  -9  132.09   13.35
  -4   2  -9  163.71   15.33
   2  -4  -9  154.33   14.58
   2  -4  -9  144.20   14.30
   2   2  -9  158.16   14.71
   2   2  -9  161.31   16.08
   4  -2  10   -2.60    7.60
   4  -2  10    3.22    4.79
  -2   4  10   14.92    8.28
  -2   4  10   -0.75    5.54
  -2  -2  10   -0.55    7.25
  -2  -2  10    2.05    5.13
  -4   2 -10   -0.89    5.06
  -4   2 -10   -0.68    4.72
   2  -4 -10    5.95    4.72
   2  -4 -10   -4.65    6.43
   2   2 -10   -1.64    3.83
   2   2 -10    2.19    8.01
   4  -2  11    3.63    8.83
  -2   4  11   10.88    5.27
  -2   4  11    8.83   10.06
  -2  -2  11   16.22    5.00
  -2  -2  11    5.61    8.83
  -4   2 -11   11.98    5.06
   2  -4 -11    9.17    6.09
   2  -4 -11   12.87    5.48
   2   2 -11   10.74    9.58
   2   2 -11    4.45    5.61
   4  -2  12   25.19    6.09
   4  -2  12   13.76    8.76
  -2   4  12    6.43   11.02
  -2   4  12   13.55    7.25
  -2  -2  12   20.67    8.35
  -2  -2  12   16.29    6.02
  -4   2 -12   19.98    5.82
  -4   2 -12   10.61    4.52
   2  -4 -12   23.41    5.75
   2   2 -12   23.34    5.20
   2   2 -12    9.79    9.99
   4  -2  13    5.48    6.71
  -2   4  13   -9.92    6.16
  -2  -2  13   -3.29    5.82
   2   2 -13    3.42    8.76
   4  -1 -12   26.97    5.20
   4  -1 -12    6.09   10.88
  -3   4 -12   21.70    4.72
  -3   4 -12   18.82    9.03
  -1  -3 -12   21.35    6.84
  -1  -3 -12   20.81    6.43
  -4   1  12   21.90    6.36
  -4   1  12   25.12    9.44
   3  -4  12    5.68    8.01
   3  -4  12   26.62    5.54
   1   3  12    8.42    6.30
   1   3  12    5.13   10.13
   4  -1 -11   93.76    9.79
   4  -1 -11   87.33   12.18
  -3   4 -11   89.59    9.24
  -1  -3 -11   93.69   10.81
  -4   1  11   87.19   11.70
  -4   1  11   94.93    9.92
   3  -4  11   89.18   11.29
   1   3  11   93.08   10.13
   1   3  11  128.60   17.52
   4  -1 -10   80.42    8.42
  -3   4 -10   78.23    8.14
  -3   4 -10   89.45   11.57
  -1  -3 -10   80.48    9.65
  -1  -3 -10   76.52    8.55
  -4   1  10   79.12    9.99
   3  -4  10   87.94   10.54
   3  -4  10   81.85    8.69
   1   3  10   86.23    9.72
   1   3  10   85.48   12.66
   4  -1  -9  223.66   20.33
   4  -1  -9  240.43   22.65
  -3   4  -9  232.76   22.17
  -3   4  -9  219.49   19.92
  -1  -3  -9  243.78   22.45
  -1  -3  -9  243.64   22.24
  -4   1   9  231.67   21.08
  -4   1   9  238.79   22.45
   3  -4   9  224.41   21.01
   3  -4   9  227.97   20.81
   1   3   9  226.19   22.04
   1   3   9  256.17   23.34
   4  -1  -8  356.57   32.37
   4  -1  -8  370.53   33.06
  -3   4  -8  394.28   35.59
  -3   4  -8  359.10   31.96
  -1  -3  -8  382.10   34.15
  -4   1   8  372.24   33.26
  -4   1   8  371.49   33.60
   3  -4   8  367.66   32.78
   3  -4   8  350.48   31.55
   1   3   8  351.85   32.17
   4  -1  -7  265.41   24.36
   4  -1  -7  255.14   22.93
  -3   4  -7  223.32   20.19
  -3   4  -7  249.74   22.93
  -1  -3  -7  250.28   23.00
  -1  -3  -7  279.51   25.32
  -4   1   7  238.58   21.56
  -4   1   7  263.90   24.16
   3  -4   7  238.37   21.49
   3  -4   7  247.82   22.72
   1   3   7  300.93   27.85
   1   3   7  277.73   25.12
   4  -1  -6  562.44   50.03
   4  -1  -6  561.41   49.76
  -3   4  -6  561.34   50.03
  -3   4  -6  553.74   49.00
  -1  -3  -6  634.30   56.33
  -4   1   6  571.74   50.58
  -4   1   6  539.44   48.11
   3  -4   6  546.69   48.39
   3  -4   6  539.58   47.98
   1   3   6  595.29   52.84
   4  -1  -5  -10.47    6.30
  -3   4  -5    4.79    5.20
  -1  -3  -5   13.69    5.89
  -1  -3  -5   -0.75    5.06
  -4   1   5   -5.41    4.86
  -4   1   5   -2.81    5.89
   3  -4   5   -7.19    4.59
   3  -4   5   -4.31    5.34
   1   3   5   14.44    6.23
   1   3   5    3.35    7.25
   4  -1  -4  239.74   21.97
   4  -1  -4  210.11   19.16
  -3   4  -4  219.90   20.05
  -4   1   4  241.11   22.11
  -4   1   4  184.58   17.04
   3  -4   4  168.36   15.47
   4  -1  -3  120.18   11.70
  -3   4  -3  136.67   12.66
  -3   4  -3  187.59   17.11
  -4   1   3  132.02   12.46
   3  -4   3  123.26   11.50
   1   3   3  127.84   12.11
   4  -1  -2 1285.98  113.06
  -3   4  -2 1451.60  127.57
  -3   4  -2 1500.19  131.81
  -1  -3  -2 1139.52  100.20
  -4   1   2 1308.56  115.05
   3  -4   2 1538.52  135.24
   3  -4   2 1424.91  125.24
   1   3   2 1406.43  123.60
   4  -1  -1 1307.19  114.91
   4  -1  -1 1138.15  100.06
  -3   4  -1 1629.54  143.18
  -3   4  -1 1466.66  128.87
  -1  -3  -1 1277.76  112.31
  -1  -3  -1 1330.46  116.96
  -4   1   1 1235.33  108.54
  -4   1   1 1249.70  109.85
   3  -4   1 1545.36  135.72
   3  -4   1 1546.73  135.85
   1   3   1 1332.52  117.10
   1   3   1 1242.18  109.16
   4  -1   0 2170.21  190.60
   4  -1   0 1933.41  169.80
  -3   4   0 2102.46  184.65
  -3   4   0 2296.83  201.69
  -1  -3   0 2474.77  217.36
  -1  -3   0 2099.72  184.44
  -4   1   0 2059.34  180.89
  -4   1   0 1940.94  170.48
   3  -4   0 2109.99  185.33
   3  -4   0 2279.72  200.25
   1   3   0 1830.75  160.83
   1   3   0 2578.80  226.53
   4  -1   1 2435.76  213.94
   4  -1   1 2101.77  184.58
  -3   4   1 2574.01  226.12
  -3   4   1 2176.37  191.15
  -1  -3   1 1947.10  171.10
  -1  -3   1 2036.07  178.90
  -4   1  -1 2101.09  184.58
  -4   1  -1 2174.32  190.95
   3  -4  -1 2166.11  190.26
   3  -4  -1 2492.56  218.94
   1   3  -1 1999.12  175.68
   1   3  -1 2040.86  179.31
   4  -1   2  466.00   41.06
   4  -1   2  567.77   50.03
  -1  -3   2  557.23   49.21
  -4   1  -2  519.46   45.79
  -4   1  -2  467.78   41.27
   3  -4  -2  610.48   53.79
   3  -4  -2  686.45   60.50
   1   3  -2  543.75   48.04
   4  -1   3 3369.27  296.00
  -3   4   3 3524.63  309.69
  -1  -3   3 3656.03  321.25
  -4   1  -3 3294.67  289.43
   3  -4  -3 3672.46  322.69
   1   3  -3 3777.86  331.93
   4  -1   4 3831.24  336.65
   4  -1   4 3858.61  338.98
  -3   4   4 4005.76  351.92
  -3   4   4 4352.75  382.44
  -1  -3   4 3862.04  339.32
  -1  -3   4 4312.37  378.88
  -4   1  -4 3810.02  334.74
  -4   1  -4 3825.08  336.04
   3  -4  -4 4049.56  355.82
   3  -4  -4 4114.58  361.50
   1   3  -4 3873.67  340.35
   1   3  -4 4011.23  352.39
   4  -1   5  101.97   11.09
   4  -1   5   66.39    9.51
  -3   4   5   75.49    9.17
  -3   4   5   77.47    9.03
  -1  -3   5   76.93    8.97
  -1  -3   5   96.16    9.92
  -4   1  -5   87.60    9.58
  -4   1  -5   82.33    8.76
   3  -4  -5   61.87    9.44
   3  -4  -5   88.49    9.10
   1   3  -5   82.74    9.58
   1   3  -5   91.30    9.38
   4  -1   6  198.68   18.75
  -3   4   6  188.35   18.14
  -3   4   6  203.27   18.62
  -1  -3   6  190.26   17.52
  -1  -3   6  206.07   19.57
  -4   1  -6  178.83   16.63
   3  -4  -6  204.84   19.09
   3  -4  -6  159.60   14.99
   1   3  -6  183.28   17.11
   1   3  -6  212.50   19.85
   4  -1   7  408.99   36.82
   4  -1   7  386.48   34.49
  -3   4   7  365.06   32.58
  -3   4   7  415.56   37.44
  -1  -3   7  372.45   33.47
  -1  -3   7  372.31   33.19
  -4   1  -7  414.13   37.03
   3  -4  -7  390.38   35.18
   3  -4  -7  371.63   33.12
   1   3  -7  373.54   33.26
   1   3  -7  400.64   36.00
   4  -1   8  362.25   32.44
   4  -1   8  366.70   33.33
  -3   4   8  336.59   30.18
  -3   4   8  378.81   34.49
  -1  -3   8  370.80   33.54
  -1  -3   8  368.82   33.06
  -4   1  -8  343.70   30.80
  -4   1  -8  344.11   31.07
   3  -4  -8  353.08   32.23
   3  -4  -8  353.01   31.62
   1   3  -8  337.06   30.11
   1   3  -8  339.05   30.93
   4  -1   9  165.90   15.74
   4  -1   9  168.09   17.11
  -3   4   9  152.55   14.37
  -3   4   9  173.43   17.45
  -1  -3   9  176.16   17.32
  -1  -3   9  147.21   13.89
  -4   1  -9  152.55   14.92
  -4   1  -9  153.24   14.51
   3  -4  -9  162.89   16.15
   3  -4  -9  156.25   14.71
   3  -4  -9  167.81   16.15
   1   3  -9  168.29   15.60
   1   3  -9  163.02   16.22
   4  -1  10   89.04    9.58
   4  -1  10   88.63   11.70
  -3   4  10   91.44   11.50
  -1  -3  10   88.15    9.31
  -1  -3  10   84.66   10.47
  -4   1 -10   87.88    9.44
  -4   1 -10   76.24    8.69
   3  -4 -10   89.93    9.38
   1   3 -10   73.91    7.94
   1   3 -10   97.39   12.39
   4  -1  11   55.37   10.88
   4  -1  11   45.72    7.32
  -3   4  11   58.45    7.39
  -3   4  11   70.63   11.84
  -1  -3  11   63.24   10.95
  -1  -3  11   45.79    6.43
  -4   1 -11   53.38    8.14
  -4   1 -11   53.38    7.32
   3  -4 -11   56.53    7.46
   3  -4 -11   57.08    8.14
   1   3 -11   48.32   10.68
   1   3 -11   67.07    8.90
   4  -1  12   52.22   11.22
   4  -1  12   49.28    7.39
  -3   4  12   55.92   12.18
  -3   4  12   74.80    9.24
  -1  -3  12   52.97    9.38
  -1  -3  12   67.55    8.35
  -4   1 -12   55.85    7.46
  -4   1 -12   68.99    8.62
   3  -4 -12   60.43    7.67
   3  -4 -12   58.72    9.44
   1   3 -12   55.85   10.47
   1   3 -12   60.77    7.12
   4   0 -12  -10.33   10.95
   4   0 -12    1.92    4.38
  -4   4 -12    3.97    5.41
  -4   4 -12    4.04    4.24
   0  -4 -12   -4.11    6.23
   4  -4  12   14.24    8.21
   4  -4  12    6.23    5.27
   0   4  12   14.85   10.54
   4   0 -11   -3.76    8.83
   4   0 -11    0.96    4.45
  -4   4 -11    5.61    4.31
   0  -4 -11    7.73    5.75
   0  -4 -11   -0.96    5.68
  -4   0  11    9.17    5.06
  -4   0  11   13.82    8.28
   4  -4  11   -5.34    7.39
   0   4  11  -18.96   11.91
   0   4  11   -3.01    5.68
   4   0 -10   -5.34    4.04
  -4   4 -10   -1.03    3.83
  -4   4 -10   -0.48    7.87
   0  -4 -10    0.96    4.79
   0  -4 -10    1.98    6.36
  -4   0  10    5.75    6.57
   4  -4  10   -8.83    4.38
   4  -4  10   -3.63    6.71
   0   4  10   -6.16    5.68
   0   4  10    1.92    9.86
   4   0  -9   37.64    7.80
   4   0  -9   40.45    5.48
  -4   4  -9   16.36    8.28
  -4   4  -9   32.99    4.79
   0  -4  -9   42.57    6.91
   0  -4  -9   35.45    6.02
  -4   0   9   32.58    5.27
  -4   0   9   33.74    7.32
   4  -4   9   25.53    6.43
   0   4   9   32.99    8.83
   0   4   9   36.41    5.95
   4   0  -8   18.62    4.38
   4   0  -8   19.71    6.64
  -4   4  -8   26.35    7.05
  -4   4  -8   18.48    4.11
   0  -4  -8   25.80    5.34
  -4   0   8   27.79    5.00
  -4   0   8   27.10    6.57
   4  -4   8   27.99    4.93
   4  -4   8   30.87    6.23
   0   4   8   32.30    8.08
   4   0  -7   43.39    5.61
   4   0  -7   47.29    7.67
  -4   4  -7   44.90    7.05
   0  -4  -7   34.63    6.57
   0  -4  -7   41.13    6.30
  -4   0   7   39.15    6.71
  -4   0   7   41.82    5.75
   4  -4   7   36.82    5.20
   0   4   7   37.50    5.82
   0   4   7   44.96    8.49
   4   0  -6   61.73    7.25
   4   0  -6   46.20    7.12
  -4   4  -6   65.36    7.32
   0  -4  -6   67.14    7.73
   0  -4  -6   40.04    6.71
  -4   0   6   62.55    7.12
  -4   0   6   37.57    7.46
   4  -4   6   42.23    6.64
   4  -4   6   48.87    5.89
   0   4   6   54.61    6.78
   4   0  -5    4.93    4.59
  -4   4  -5    7.87    3.97
  -4   4  -5    8.28    6.02
   0  -4  -5    7.80    5.20
  -4   0   5    1.10    5.89
   4  -4   5    2.26    4.45
   4  -4   5   -1.57    5.00
   0   4   5    7.67    7.32
   0   4   5  -20.94    6.64
   4   0  -4 4786.65  420.56
   4   0  -4 4599.81  404.13
  -4   4  -4 4626.51  406.46
   0  -4  -4 4840.72  425.21
   0  -4  -4 4333.58  380.73
  -4   0   4 4780.49  420.01
  -4   0   4 4697.00  412.69
   4  -4   4 4621.03  405.98
   0   4   4 4640.88  407.69
   0   4   4 4587.49  403.04
   4   0  -3 2443.97  214.83
   4   0  -3 2498.72  219.62
  -4   4  -3 2880.62  253.09
  -4   4  -3 2276.30  199.98
   0  -4  -3 2305.72  202.65
   0  -4  -3 2526.10  222.02
  -4   0   3 2429.60  213.53
  -4   0   3 2496.67  219.49
   4  -4   3 2407.70  211.55
   4  -4   3 2575.38  226.33
   0   4   3 2508.30  220.37
   0   4   3 2184.59  192.04
   4   0  -2  993.06   87.47
   4   0  -2  782.95   68.99
  -4   4  -2  911.61   80.14
  -4   4  -2  850.70   74.80
   0  -4  -2  801.43   70.56
   0  -4  -2  850.70   74.94
  -4   0   2  870.55   76.72
  -4   0   2  960.21   84.59
   4  -4   2 1011.53   88.90
   4  -4   2  802.79   70.63
   0   4   2  935.57   82.33
   0   4   2  758.99   66.80
   4   0  -1   24.64    3.63
   4   0  -1   36.68    4.79
   0  -4  -1   38.46    4.59
  -4   0   1   26.42    3.97
   4  -4   1   27.99    2.74
   0   4   1   41.82    4.79
   4   0   0    1.37    2.05
   4   0   0    7.12    2.60
  -4   4   0    1.03    1.37
   0  -4   0   -2.12    2.87
   0  -4   0    5.95    2.33
  -4   0   0    2.81    2.26
  -4   0   0    6.57    2.81
   4  -4   0    1.37    1.44
   4  -4   0    1.78    1.44
   0   4   0    0.96    2.94
   0   4   0    1.30    2.94
   4   0   1   13.89    2.81
   4   0   1   13.76    2.94
  -4   4   1   20.67    3.08
  -4   4   1   20.33    3.22
   0  -4   1   19.03    3.35
   0  -4   1   14.24    3.22
  -4   0  -1   14.99    2.94
  -4   0  -1   15.33    3.15
   4  -4  -1   21.22    3.01
   4  -4  -1   25.94    3.56
   0   4  -1   21.42    3.70
   0   4  -1   12.52    2.67
   4   0   2  384.70   34.01
   4   0   2  316.94   28.06
   0  -4   2  384.90   34.15
  -4   0  -2  336.04   29.70
  -4   0  -2  315.78   27.92
   4  -4  -2  456.29   40.31
   0   4  -2  382.10   33.88
   4   0   3 1975.85  173.63
   4   0   3 2054.55  180.61
  -4   4   3 1903.30  167.33
  -4   4   3 2116.15  186.09
   0  -4   3 2049.08  180.13
  -4   0  -3 1785.58  156.93
  -4   0  -3 2250.97  197.86
   4  -4  -3 2082.61  183.08
   4  -4  -3 1969.69  173.22
   0   4  -3 1995.01  175.41
   4   0   4  219.49   20.53
   4   0   4  262.19   23.68
  -4   4   4  255.55   23.34
  -4   4   4  292.03   26.28
   0  -4   4  256.37   23.27
   0  -4   4  309.48   27.72
  -4   0  -4  265.75   23.89
  -4   0  -4  258.36   23.41
   4  -4  -4  242.41   22.45
   4  -4  -4  292.92   26.28
   0   4  -4  257.06   23.41
   0   4  -4  307.29   27.51
   4   0   5   48.59    7.12
   4   0   5   57.15    8.76
  -4   4   5   57.76    8.01
   0  -4   5   36.34    5.68
   0  -4   5   60.16    7.60
  -4   0  -5   34.15    5.82
   4  -4  -5   42.09    5.82
   0   4  -5   36.75    5.54
   0   4  -5   54.20    7.60
   4   0   6  -16.22    7.60
  -4   4   6   -1.51    6.30
  -4   4   6    7.12    4.24
   0  -4   6   12.73    4.65
   0  -4   6    5.82    5.95
  -4   0  -6    7.53    5.34
   4  -4  -6    7.80    5.54
   4  -4  -6   -0.48    4.38
   0   4  -6   12.87    4.79
   0   4  -6    7.12    5.89
   4   0   7   90.68    9.51
   4   0   7   88.36   10.54
  -4   4   7   89.11   10.40
  -4   4   7   95.27    9.58
   0  -4   7   77.54    9.10
   0  -4   7   86.17    8.90
  -4   0  -7   85.14    9.17
  -4   0  -7  103.21   10.81
   4  -4  -7   89.31   10.33
   4  -4  -7   99.51    9.79
   0   4  -7   93.28   10.20
   0   4  -7  101.22    9.92
   4   0   8    5.95    7.12
   4   0   8    6.23    5.06
  -4   4   8   -1.44    6.98
  -4   4   8    4.52    4.38
   0  -4   8    0.14    5.75
   0  -4   8    6.50    4.65
  -4   0  -8    3.01    4.86
  -4   0  -8    4.65    5.75
   4  -4  -8    5.06    7.05
   4  -4  -8    1.44    4.11
   0   4  -8    8.14    3.97
   0   4  -8   13.69    7.12
   4   0   9   33.88    6.16
  -4   4   9   37.16    5.61
  -4   4   9   33.12    7.80
   0  -4   9   31.89    5.20
   0  -4   9   42.91    8.08
  -4   0  -9   33.67    6.43
   4  -4  -9   40.79    5.82
   4  -4  -9   45.24    8.28
   4   0  10   17.86    9.31
   4   0  10    7.94    5.41
  -4   4  10    6.16    7.53
   0  -4  10   13.14    6.71
   0  -4  10   12.39    4.72
  -4   0 -10   15.60    5.20
  -4   0 -10   15.95    5.48
   4  -4 -10   11.57    4.52
   0   4 -10   14.51    4.24
   0   4 -10   20.53    8.14
   4   0  11   -0.89   10.61
   4   0  11    8.76    5.82
  -4   4  11    9.72    4.93
  -4   4  11   -0.27    9.51
   0  -4  11    7.60    4.93
  -4   0 -11    5.41    5.82
  -4   0 -11   14.30    6.02
   4  -4 -11   10.81    5.06
   4  -4 -11    8.90    5.95
   0   4 -11    8.97    9.24
   4   0  12    7.53   10.47
   4   0  12   18.62    5.95
  -4   4  12   13.62    5.61
  -4   4  12    2.94    9.92
   0  -4  12   26.28    5.89
   0  -4  12   12.25    8.42
  -4   0 -12   24.16    6.23
  -4   0 -12   27.72    6.50
   4  -4 -12   12.80    5.00
   4  -4 -12   17.66    6.98
   0   4 -12   20.05    8.97
   0   4 -12   21.49    4.72
   5  -4 -12   45.65    7.94
  -1   5 -12   41.68    5.82
  -1   5 -12   40.52   10.47
  -4  -1 -12   35.04    6.91
  -4  -1 -12   38.94    7.19
  -5   4  12   48.18    6.98
   1  -5  12   31.14    8.14
   1  -5  12   39.08    6.23
   4   1  12   45.85   12.52
   4   1  12   34.84    6.71
   5  -4 -11   53.11   10.68
   5  -4 -11   43.87    6.02
  -1   5 -11   52.29   10.74
  -4  -1 -11   24.78    6.23
  -5   4  11   41.82    6.16
  -5   4  11   48.18   10.27
   1  -5  11   31.21    5.75
   4   1  11   37.98    6.98
   5  -4 -10  255.21   24.98
   5  -4 -10  251.86   22.79
  -1   5 -10  255.48   24.23
  -1   5 -10  226.60   20.53
  -4  -1 -10  227.22   21.01
  -4  -1 -10  226.33   20.94
  -5   4  10  237.83   21.83
  -5   4  10  259.66   24.57
   1  -5  10  240.63   22.59
   1  -5  10  231.19   21.08
   4   1  10  247.13   24.71
   4   1  10  250.01   23.00
   5  -4  -9  413.99   37.71
   5  -4  -9  346.99   31.07
  -1   5  -9  392.50   35.79
  -4  -1  -9  275.13   25.12
  -5   4   9  328.65   29.50
  -5   4   9  380.93   34.63
   1  -5   9  319.41   28.68
   4   1   9  335.42   30.25
   5  -4  -8  278.75   26.01
   5  -4  -8  218.12   19.92
  -1   5  -8  208.33   19.03
  -4  -1  -8  194.09   18.48
  -5   4   8  272.12   25.32
  -5   4   8  234.82   21.35
   1  -5   8  244.19   22.38
   1  -5   8  228.52   20.74
   4   1   8  235.09   21.56
   4   1   8  236.73   22.59
   5  -4  -7  221.20   20.05
   5  -4  -7  246.45   22.86
  -1   5  -7  206.21   18.75
  -1   5  -7  226.33   20.94
  -4  -1  -7  188.28   17.59
  -4  -1  -7  229.82   21.22
  -5   4   7  224.82   21.01
  -5   4   7  216.88   19.71
   1  -5   7  218.53   19.85
   1  -5   7  236.18   21.70
   4   1   7  216.54   19.85
   4   1   7  238.51   22.86
   5  -4  -6  123.53   12.52
   5  -4  -6   91.44    9.38
  -1   5  -6  101.43   10.06
  -1   5  -6  127.64   12.80
  -4  -1  -6   97.53   10.40
  -4  -1  -6   83.36    9.79
  -5   4   6   99.17    9.86
  -5   4   6  114.43   12.05
   5  -4  -5  677.82   59.88
  -1   5  -5  666.05   58.79
  -1   5  -5  710.40   62.83
  -4  -1  -5  637.44   56.39
  -4  -1  -5  641.48   56.74
  -5   4   5  717.93   63.58
   1  -5   5  668.17   59.13
   1  -5   5  680.22   60.09
   4   1   5  699.45   62.21
   4   1   5  631.97   55.92
   5  -4  -4 3197.49  281.01
   5  -4  -4 3520.52  309.41
  -1   5  -4 3571.85  313.86
  -1   5  -4 3342.58  293.67
  -4  -1  -4 3194.07  280.67
  -4  -1  -4 3287.83  288.88
  -5   4   4 3432.92  301.68
  -5   4   4 3254.98  286.01
   1  -5   4 3562.27  312.97
   1  -5   4 3511.63  308.59
   4   1   4 2826.55  248.30
   4   1   4 3237.87  284.50
   5  -4  -3  640.66   56.67
   5  -4  -3  615.41   54.34
  -1   5  -3  660.58   58.38
  -4  -1  -3  554.50   48.93
  -5   4   3  604.80   53.45
  -5   4   3  637.86   56.39
   1  -5   3  649.35   57.35
   4   1   3  656.20   57.90
   5  -4  -2   90.00    8.69
  -4  -1  -2  103.82   10.13
  -5   4   2  123.67   11.70
   1  -5   2  128.46   12.11
   5  -4  -1 1516.62  133.25
   5  -4  -1 1442.70  126.82
  -1   5  -1 1880.03  165.21
  -1   5  -1 1705.51  149.88
  -4  -1  -1 1632.28  143.45
  -4  -1  -1 1446.13  127.09
  -5   4   1 1496.09  131.47
  -5   4   1 1474.87  129.56
   1  -5   1 1612.43  141.67
   1  -5   1 1648.02  144.82
   4   1   1 1343.47  118.06
   4   1   1 1292.14  113.61
  -1   5   0   34.15    4.24
  -4  -1   0   42.09    4.52
   1  -5   0   35.79    3.97
   4   1   0   43.39    4.59
   5  -4   1   13.96    1.51
  -1   5   1   25.80    3.97
  -1   5   1   13.35    3.56
  -4  -1   1   20.05    4.17
  -4  -1   1    8.83    3.76
   1  -5  -1   19.30    3.70
   1  -5  -1   16.49    3.70
   4   1  -1   12.80    4.11
   5  -4   2  174.38   15.60
   5  -4   2  130.24   11.70
  -1   5   2  144.75   13.28
  -1   5   2  168.57   15.60
  -4  -1   2  182.05   16.84
  -4  -1   2  132.98   12.52
  -5   4  -2  155.77   14.03
  -5   4  -2  133.80   12.05
   1  -5  -2  165.55   15.19
   1  -5  -2  157.82   14.44
   4   1  -2  162.68   15.19
   4   1  -2  136.33   12.80
   5  -4   3  124.08   11.57
  -1   5   3  158.44   14.71
  -4  -1   3  129.69   12.39
  -5   4  -3  139.55   12.73
   1  -5  -3  179.38   16.63
   4   1  -3  125.38   12.25
   5  -4   4   74.33    7.94
  -1   5   4   48.46    7.87
  -1   5   4   68.44    8.28
  -4  -1   4   51.40    7.32
  -5   4  -4   74.53    7.67
  -5   4  -4   45.92    6.91
   1  -5  -4   67.89    7.80
   4   1  -4   50.51    7.46
   5  -4   5   -0.55    5.00
   5  -4   5   -2.40    4.31
  -1   5   5    9.17    7.32
  -4  -1   5   -4.31    5.75
   1  -5  -5    8.97    5.13
   4   1  -5    6.02    4.65
   5  -4   6    6.30    3.90
   5  -4   6    1.98    5.34
  -1   5   6   11.70    7.80
  -1   5   6    2.53    4.59
  -4  -1   6    4.65    4.38
  -4  -1   6   -2.94    6.43
  -5   4  -6   -2.19    3.97
  -5   4  -6    1.37    5.54
   1  -5  -6    9.17    4.79
   1  -5  -6    4.11    5.27
   4   1  -6   -2.46    5.95
   4   1  -6    0.96    4.79
   5  -4   7   69.88    7.53
  -1   5   7   72.41    8.01
  -1   5   7   65.43    9.51
  -4  -1   7   74.60    8.76
  -4  -1   7   68.44    7.53
  -5   4  -7   67.00    8.42
   1  -5  -7   78.09    8.97
   1  -5  -7   81.03    8.83
   4   1  -7   74.53    7.80
   4   1  -7   77.54    9.38
   5  -4   8    5.06    6.23
   5  -4   8   -3.63    4.17
  -1   5   8   -0.96    4.79
  -1   5   8   13.55    7.73
  -4  -1   8    2.74    4.31
  -4  -1   8    3.22    6.02
  -5   4  -8    3.56    6.57
  -5   4  -8   -6.91    4.38
   1  -5  -8   -5.89    5.75
   1  -5  -8   -0.68    4.79
   4   1  -8   -1.03    3.97
   4   1  -8   -7.67    6.71
   5  -4   9   27.31    6.43
  -1   5   9   36.14    6.02
  -1   5   9   22.52    8.90
  -4  -1   9   26.83    4.93
  -4  -1   9   32.99    7.46
  -5   4  -9   34.43    5.48
   1  -5  -9   27.24    6.02
   1  -5  -9   32.03    5.82
   4   1  -9   38.94    8.14
   4   1  -9   34.77    5.13
   5  -4  10    0.14    6.91
   5  -4  10    2.53    4.59
  -1   5  10   -0.75    9.51
  -4  -1  10    6.57    6.64
  -5   4 -10    7.94    5.27
  -5   4 -10    0.07    3.90
   1  -5 -10    1.16    5.06
   4   1 -10    2.67    4.04
   5  -4  11   51.88    9.31
   5  -4  11   49.82    7.73
  -1   5  11   52.36   12.66
  -1   5  11   70.42    8.83
  -4  -1  11   52.08    9.65
  -4  -1  11   56.46    7.39
  -5   4 -11   55.50    6.78
  -5   4 -11   66.73    8.62
   1  -5 -11   75.63    9.03
   1  -5 -11   49.28    7.25
   4   1 -11   65.22   10.95
   4   1 -11   65.02    7.46
   5  -4  12    5.75    5.41
   5  -4  12    2.26    8.42
  -1   5  12    4.79    6.50
  -1   5  12  -10.06   12.25
  -4  -1  12   -2.26    5.61
  -4  -1  12   -3.35    8.55
  -5   4 -12    5.54    5.34
  -5   4 -12    4.38    4.59
   1  -5 -12   -8.83    7.39
   1  -5 -12   -9.10    5.68
   4   1 -12   -4.59   10.81
   4   1 -12    0.68    4.31
   5  -3 -12   -0.21    4.93
   5  -3 -12   13.14    9.51
  -2   5 -12   -1.30    3.97
  -2   5 -12    2.12    9.10
  -3  -2 -12    4.93    5.61
  -3  -2 -12    2.67    6.02
  -5   3  12    0.00    5.00
  -5   3  12   -7.80    9.99
   2  -5  12   -5.95    7.46
   2  -5  12    4.79    5.00
   3   2  12   -1.85    6.30
   3   2  12  -11.91   12.59
   5  -3 -11   23.75    5.00
   5  -3 -11   26.83    9.51
  -2   5 -11   24.43    4.79
  -2   5 -11   15.81    9.86
  -3  -2 -11   12.18    6.36
  -3  -2 -11   29.43    6.64
  -5   3  11    9.51    8.49
  -5   3  11   26.49    5.41
   2  -5  11   20.26    8.01
   2  -5  11   15.54    5.13
   3   2  11    1.64   12.87
   3   2  11   32.10    6.64
   5  -3 -10    4.93    3.83
  -2   5 -10   10.06    7.87
  -2   5 -10    3.63    3.83
  -3  -2 -10   -6.23    5.13
  -3  -2 -10    3.70    5.95
  -5   3  10    1.16    7.05
   2  -5  10    1.03    4.45
   2  -5  10    7.73    6.57
   3   2  10   11.36   10.13
   3   2  10    2.60    5.48
   5  -3  -9   21.01    7.46
   5  -3  -9   19.98    4.38
  -2   5  -9   15.54    4.38
  -2   5  -9   16.84    7.39
  -3  -2  -9    0.89    5.61
  -5   3   9   26.49    4.93
  -5   3   9   18.89    6.78
   2  -5   9   11.63    6.57
   2  -5   9   22.17    4.79
   3   2   9   18.14    9.58
   3   2   9   23.61    5.68
   5  -3  -8  397.50   36.07
   5  -3  -8  348.36   31.14
  -2   5  -8  323.65   28.88
  -2   5  -8  384.70   34.84
  -3  -2  -8  360.13   32.58
  -3  -2  -8  351.37   31.55
  -5   3   8  358.14   32.03
  -5   3   8  389.56   35.25
   2  -5   8  351.09   31.62
   2  -5   8  335.97   30.04
   3   2   8  370.53   34.15
   3   2   8  393.60   35.31
   5  -3  -7   -9.58    6.02
   5  -3  -7    0.21    4.04
  -3  -2  -7    3.56    5.06
  -3  -2  -7    6.98    5.61
  -5   3   7    1.57    4.11
  -5   3   7    0.34    5.82
   2  -5   7   -2.74    3.90
   2  -5   7    0.75    5.00
   3   2   7  -13.21    8.49
   3   2   7   -2.19    4.86
   5  -3  -6   36.55    6.57
   5  -3  -6   36.62    5.61
  -2   5  -6   48.66    6.16
  -3  -2  -6   55.23    7.80
  -5   3   6   43.60    5.75
  -5   3   6   31.48    6.71
   2  -5   6   39.08    6.64
   3   2   6   28.95    5.54
   5  -3  -5  497.28   44.07
  -2   5  -5  501.39   44.35
  -2   5  -5  454.44   40.45
  -3  -2  -5  455.88   40.58
  -3  -2  -5  494.13   43.94
  -5   3   5  462.86   41.27
   3   2   5  435.41   39.22
   3   2   5  484.62   43.12
   5  -3  -4   59.54    8.08
   5  -3  -4   84.93    8.76
  -2   5  -4   56.87    7.12
  -2   5  -4   87.67    8.97
  -3  -2  -4   68.10    8.21
  -5   3   4   81.99    8.83
  -5   3   4   58.65    7.46
   2  -5   4   61.94    7.46
   2  -5   4   85.28    8.83
   3   2   4   65.56    7.53
   5  -3  -3  812.38   71.66
   5  -3  -3 1006.74   88.70
  -2   5  -3 1102.56   96.98
  -2   5  -3  931.46   82.06
  -3  -2  -3 1194.27  105.05
  -5   3   3  829.49   73.16
  -5   3   3  978.68   86.17
   2  -5   3  938.99   82.74
   2  -5   3 1108.03   97.53
   3   2   3 1041.65   91.71
   5  -3  -2  702.87   61.87
  -2   5  -2  897.24   78.91
  -2   5  -2  822.64   72.48
  -3  -2  -2  755.57   66.59
  -5   3   2  638.54   56.33
   2  -5   2  765.15   67.41
   2  -5   2  987.58   86.92
   3   2   2  845.23   74.39
   5  -3  -1    1.10    2.74
   5  -3  -1    3.35    2.60
  -2   5  -1   12.05    2.67
  -2   5  -1    6.91    2.87
  -3  -2  -1    6.84    3.35
  -3  -2  -1   12.05    3.49
  -5   3   1    2.81    2.74
  -5   3   1    4.52    2.60
   2  -5   1    9.24    2.74
   2  -5   1    7.53    3.08
   3   2   1   12.73    3.29
   3   2   1    4.93    3.42
   5  -3   0  350.34   30.87
   5  -3   0  308.66   27.17
  -2   5   0  325.29   28.74
  -2   5   0  341.85   30.18
  -3  -2   0  319.34   28.20
  -3  -2   0  302.84   26.90
  -5   3   0  309.62   27.31
  -5   3   0  323.24   28.47
   2  -5   0  350.48   30.93
   2  -5   0  404.20   35.66
   3   2   0  307.77   27.24
   3   2   0  341.92   30.32
   5  -3   1 1697.98  149.20
   5  -3   1 1379.05  121.14
  -2   5   1 1606.27  141.12
  -2   5   1 1611.75  141.60
  -3  -2   1 1449.55  127.43
  -3  -2   1 1447.49  127.23
  -5   3  -1 1499.51  131.75
  -5   3  -1 1398.90  122.92
   2  -5  -1 1590.53  139.75
   2  -5  -1 1661.71  146.05
   3   2  -1 1398.90  122.99
   3   2  -1 1426.96  125.45
   5  -3   2   10.47    2.81
   5  -3   2    9.17    3.22
  -2   5   2   -0.96    3.90
  -3  -2   2   17.59    4.79
  -3  -2   2   13.89    4.86
  -5   3  -2   11.70    2.74
   2  -5  -2   10.13    4.11
   3   2  -2   11.57    4.31
   3   2  -2    9.92    5.13
   5  -3   3 8048.48  706.98
   5  -3   3 8281.17  727.51
  -2   5   3 9602.05  843.17
  -2   5   3 9218.79  809.64
  -3  -2   3 8650.74  760.36
  -3  -2   3 8637.06  758.31
  -5   3  -3 8376.99  735.72
  -5   3  -3 8014.26  704.24
   2  -5  -3 9999.00  878.08
   2  -5  -3 8363.30  734.36
   3   2  -3 8595.99  754.89
   3   2  -3 8513.86  747.36
   5  -3   4  524.73   46.61
   5  -3   4  481.20   42.64
  -2   5   4  522.19   46.40
  -2   5   4  575.10   51.12
  -3  -2   4  487.56   43.25
  -3  -2   4  511.04   45.38
  -5   3  -4  513.23   45.51
  -5   3  -4  491.33   43.60
   2  -5  -4  489.34   43.39
   2  -5  -4  562.91   49.89
   3   2  -4  525.61   46.74
   3   2  -4  459.57   40.79
   5  -3   5    2.05    5.48
   5  -3   5    7.19    4.65
  -2   5   5   -7.87    7.05
  -3  -2   5   -1.51    5.75
  -5   3  -5   -0.68    4.17
  -5   3  -5   -8.76    6.30
   2  -5  -5   10.47    5.13
   3   2  -5   14.92    4.86
   5  -3   6  184.79   16.84
   5  -3   6  199.09   18.68
  -2   5   6  195.60   19.09
  -2   5   6  213.80   19.57
  -3  -2   6  196.76   18.82
  -3  -2   6  209.56   19.16
  -5   3  -6  174.25   16.97
  -5   3  -6  194.92   17.79
   2  -5  -6  193.82   18.00
   2  -5  -6  189.92   17.59
   3   2  -6  206.96   19.03
   3   2  -6  199.30   18.75
   5  -3   7  303.26   27.24
  -2   5   7  319.41   28.68
  -2   5   7  300.52   27.58
  -3  -2   7  312.08   27.99
  -3  -2   7  317.49   28.74
  -5   3  -7  319.27   28.81
  -5   3  -7  299.42   27.17
   2  -5  -7  306.33   27.51
   2  -5  -7  332.34   30.04
   3   2  -7  331.79   30.11
   3   2  -7  317.29   28.33
   5  -3   8   19.03    5.00
   5  -3   8   42.16    7.60
  -2   5   8   25.12    5.41
  -2   5   8   37.16    8.49
  -3  -2   8   24.78    5.20
  -5   3  -8   18.62    4.72
  -5   3  -8   18.00    5.54
   2  -5  -8   29.02    5.54
   2  -5  -8   13.28    5.89
   3   2  -8   16.90    4.24
   5  -3   9    7.73    6.64
  -2   5   9    8.49    8.28
  -2   5   9   13.82    4.86
  -3  -2   9   11.77    4.31
  -3  -2   9    2.33    6.50
  -5   3  -9    6.43    4.31
   2  -5  -9    7.53    4.72
   2  -5  -9    8.62    5.41
   3   2  -9   12.18    6.98
   3   2  -9    5.54    3.97
   5  -3  10    2.12    4.93
   5  -3  10   -0.96    7.94
  -2   5  10   -1.78    9.17
  -3  -2  10    5.54    7.05
  -3  -2  10   -3.42    5.13
  -5   3 -10   -2.12    5.20
  -5   3 -10    2.74    4.65
   2  -5 -10    6.02    4.86
   3   2 -10   -1.37    8.62
   3   2 -10    6.23    3.90
   5  -3  11   14.85    8.55
  -2   5  11   24.30    5.89
  -2   5  11    9.31   10.54
  -3  -2  11   12.39    8.35
  -3  -2  11   16.84    5.20
  -5   3 -11   17.25    6.36
  -5   3 -11   10.54    4.59
   2  -5 -11   15.67    6.02
   2  -5 -11   16.01    5.61
   3   2 -11   26.76    9.44
   3   2 -11   15.33    4.79
   5  -3  12   -2.74    5.41
   5  -3  12   11.02    8.55
  -2   5  12   -4.24    6.09
  -2   5  12  -14.51   11.02
  -3  -2  12  -14.78    7.87
  -5   3 -12    6.91    5.54
  -5   3 -12   -1.23    4.24
   2  -5 -12   -4.45    5.54
   2  -5 -12   -2.53    7.32
   5  -2 -12   95.40   13.07
   5  -2 -12   90.00    9.58
  -3   5 -12   89.31    9.03
  -3   5 -12   78.43   11.29
  -2  -3 -12   85.07    9.79
  -2  -3 -12  103.89   11.43
  -5   2  12   94.58   10.13
  -5   2  12   51.40   11.02
   3  -5  12   85.55   11.22
   3  -5  12   81.03    8.90
   2   3  12   85.69   10.20
   2   3  12   56.74   12.11
   5  -2 -11   11.63    9.17
   5  -2 -11   18.48    4.86
  -3   5 -11    8.76   10.61
  -3   5 -11   13.28    4.24
  -2  -3 -11   20.53    8.28
  -2  -3 -11   13.55    6.43
  -5   2  11   13.69    4.93
  -5   2  11   23.61    8.42
   3  -5  11    9.24    7.46
   2   3  11    8.69    5.48
   2   3  11    9.92   12.73
   5  -2 -10   45.99    5.75
  -3   5 -10   71.86   10.47
  -3   5 -10   41.68    5.54
  -2  -3 -10   43.87    6.84
  -5   2  10   56.60    8.83
   3  -5  10   42.64    7.73
   3  -5  10   47.91    6.23
   2   3  10   64.68   11.91
   2   3  10   41.75    6.71
   5  -2  -9   51.95    8.55
   5  -2  -9   45.38    5.82
  -3   5  -9   48.11    5.89
  -3   5  -9   46.20    8.49
  -2  -3  -9   50.58    7.05
  -2  -3  -9   47.02    6.91
  -5   2   9   45.85    6.09
  -5   2   9   49.21    8.14
   3  -5   9   46.74    6.16
   3  -5   9   45.24    7.46
   2   3   9   31.14    5.82
   2   3   9   38.87    9.72
   5  -2  -8  319.54   29.29
   5  -2  -8  283.07   25.39
  -3   5  -8  272.80   24.50
  -3   5  -8  279.23   25.60
  -2  -3  -8  312.43   28.20
  -5   2   8  313.52   28.68
  -5   2   8  295.18   26.55
   3  -5   8  272.53   24.84
   3  -5   8  283.41   25.46
   2   3   8  285.53   26.76
   5  -2  -7   34.77    6.64
   5  -2  -7   30.93    4.72
  -3   5  -7   27.38    5.89
  -3   5  -7   23.00    4.38
  -2  -3  -7   26.69    5.68
  -2  -3  -7   27.65    6.23
  -5   2   7   31.14    5.06
  -5   2   7   27.51    6.23
   3  -5   7   26.21    4.59
   3  -5   7   18.34    5.34
   2   3   7   27.17    7.87
   2   3   7   29.84    5.34
   5  -2  -6  230.71   21.01
   5  -2  -6  202.24   18.89
  -3   5  -6  166.79   16.22
  -3   5  -6  222.70   20.19
  -2  -3  -6  171.71   16.01
  -5   2   6  227.36   21.22
  -5   2   6  213.05   19.37
   3  -5   6  208.47   19.16
   3  -5   6  205.32   18.68
   2   3   6  213.05   19.51
   5  -2  -5  771.31   68.03
  -3   5  -5  752.15   66.32
  -3   5  -5  787.05   69.53
  -2  -3  -5  715.88   63.31
  -2  -3  -5  708.35   62.69
  -5   2   5  849.33   75.08
   3  -5   5  729.56   64.33
   3  -5   5  820.59   72.48
   2   3   5  805.53   71.25
   2   3   5  794.58   70.49
   5  -2  -4 1064.23   93.83
   5  -2  -4  932.14   82.13
  -3   5  -4  915.04   80.62
  -3   5  -4 1021.12   89.93
  -2  -3  -4  780.89   68.92
  -2  -3  -4  886.98   78.23
  -5   2   4 1035.49   91.30
  -5   2   4  946.52   83.43
   2   3   4  797.32   70.29
   2   3   4  861.65   75.97
   5  -2  -3  253.70   22.86
   5  -2  -3  278.21   25.12
  -3   5  -3  255.35   22.86
  -2  -3  -3  226.26   20.60
  -2  -3  -3  233.72   21.01
  -5   2   3  269.04   24.36
  -5   2   3  265.34   23.89
   3  -5   3  278.48   24.98
   2   3   3  201.55   18.20
   2   3   3  294.84   26.49
   5  -2  -2  205.04   18.48
  -3   5  -2  198.20   17.86
  -3   5  -2  258.22   22.93
  -2  -3  -2  225.92   20.46
  -2  -3  -2  243.58   21.76
  -5   2   2  203.61   18.48
   3  -5   2  218.53   19.57
   3  -5   2  237.42   21.15
   2   3   2  211.48   19.09
   2   3   2  253.02   22.59
   5  -2  -1  210.73   18.82
   5  -2  -1  247.20   21.97
  -3   5  -1  299.42   26.49
  -3   5  -1  276.84   24.43
  -2  -3  -1  262.88   23.41
  -2  -3  -1  240.98   21.49
  -5   2   1  236.39   21.01
  -5   2   1  246.52   21.97
   3  -5   1  281.42   24.91
   3  -5   1  304.69   26.90
   2   3   1  252.68   22.52
   2   3   1  244.81   21.83
   5  -2   0  503.92   44.35
   5  -2   0  510.28   44.90
  -3   5   0  587.69   51.67
  -3   5   0  576.94   50.78
  -2  -3   0  538.00   47.36
  -2  -3   0  565.93   49.89
  -5   2   0  509.81   44.90
  -5   2   0  507.82   44.69
   3  -5   0  553.13   48.66
   3  -5   0  574.00   50.51
   2   3   0  612.40   54.00
   2   3   0  508.09   44.76
   5  -2   1 1305.14  114.64
   5  -2   1 1009.48   88.77
  -3   5   1 1311.98  115.32
  -3   5   1 1429.02  125.59
  -2  -3   1 1174.42  103.28
  -2  -3   1 1123.78   98.83
  -5   2  -1 1172.37  103.00
   3  -5  -1 1359.89  119.50
   3  -5  -1 1383.85  121.62
   2   3  -1 1212.06  106.56
   2   3  -1 1125.14   98.96
   5  -2   2  767.21   67.48
  -3   5   2  971.16   85.41
  -2  -3   2  880.82   77.61
  -2  -3   2  694.66   61.25
  -5   2  -2  969.79   85.28
  -5   2  -2  722.04   63.58
   3  -5  -2  817.17   71.93
   2   3  -2  686.45   60.64
   2   3  -2  894.50   78.77
   5  -2   3  579.07   51.19
   5  -2   3  585.36   51.67
  -3   5   3  778.16   68.64
  -3   5   3  774.05   68.37
  -2  -3   3  731.62   64.54
  -2  -3   3  656.81   58.11
  -5   2  -3  654.49   57.69
  -5   2  -3  652.36   57.49
   3  -5  -3  813.06   71.72
   2   3  -3  629.16   55.71
   2   3  -3  736.41   65.02
   5  -2   4  171.17   16.08
  -3   5   4  216.27   19.98
  -3   5   4  172.67   16.56
  -2  -3   4  175.27   16.43
  -2  -3   4  207.99   19.09
  -5   2  -4  194.16   17.86
   3  -5  -4  201.35   18.41
   2   3  -4  225.58   20.60
   2   3  -4  187.39   17.66
   5  -2   5  883.55   77.95
   5  -2   5  814.43   72.00
  -3   5   5  961.57   85.00
  -2  -3   5  957.47   84.45
  -2  -3   5  869.18   76.79
  -5   2  -5  879.45   77.61
  -5   2  -5  894.50   78.84
   3  -5  -5  926.67   81.72
   2   3  -5  917.77   81.10
   2   3  -5  934.20   82.33
   5  -2   6   84.52    9.79
   5  -2   6   84.59    8.83
  -3   5   6   87.40    9.17
  -3   5   6   84.04   10.13
  -2  -3   6   87.60    9.17
  -5   2  -6  118.81   12.80
   3  -5  -6   65.98    7.67
   3  -5  -6   70.22    7.87
   2   3  -6   92.46   10.33
   5  -2   7  215.72   19.71
  -3   5   7  227.15   20.74
  -3   5   7  191.49   18.41
  -2  -3   7  207.78   19.37
  -2  -3   7  231.60   21.01
  -5   2  -7  236.18   21.70
   3  -5  -7  220.58   20.05
   3  -5  -7  261.64   23.89
   2   3  -7  209.70   19.71
   2   3  -7  229.68   20.74
   5  -2   8    6.02    4.86
   5  -2   8   -0.82    6.91
  -3   5   8    5.41    4.72
  -3   5   8    1.03    7.32
  -2  -3   8   -1.03    5.89
  -5   2  -8    6.78    4.45
  -5   2  -8    1.37    5.34
   3  -5  -8    6.84    5.75
   3  -5  -8    3.01    4.59
   2   3  -8    0.41    3.90
   5  -2   9   47.84    8.69
   5  -2   9   38.12    6.43
  -3   5   9   62.07    7.32
  -3   5   9   52.70    9.65
  -2  -3   9   44.90    8.01
  -2  -3   9   42.30    5.89
  -5   2  -9   41.75    5.95
  -5   2  -9   40.17    6.71
   3  -5  -9   51.88    7.25
   3  -5  -9   51.53    6.43
   2   3  -9   44.55    8.08
   2   3  -9   53.93    6.36
   5  -2  10    4.04    7.87
   5  -2  10   11.50    5.27
  -3   5  10   17.66    8.83
  -2  -3  10    3.22    5.00
  -2  -3  10    0.34    6.91
  -5   2 -10    8.35    4.86
  -5   2 -10    5.61    5.34
   3  -5 -10   18.20    4.86
   2   3 -10   13.89    8.49
   2   3 -10    9.72    4.04
   5  -2  11   50.10   10.61
  -3   5  11   43.53   10.88
  -3   5  11   52.70    7.25
  -2  -3  11   50.37    9.86
  -2  -3  11   49.34    6.50
  -5   2 -11   53.18    7.19
   3  -5 -11   53.66    7.80
   3  -5 -11   51.53    7.19
   5  -2  12  -15.40    8.90
   5  -2  12    3.83    5.61
  -3   5  12   -4.86    5.54
  -3   5  12  -19.16   11.02
  -2  -3  12    8.49    7.25
  -5   2 -12   -4.31    5.06
  -5   2 -12   -0.27    5.34
   3  -5 -12  -12.32    5.54
   3  -5 -12    7.67    6.78
   2   3 -12   -8.08    4.59
   5  -1 -12    8.76    9.44
   5  -1 -12    4.59    4.65
  -4   5 -12   12.80    5.34
  -4   5 -12   -0.07    8.55
  -4   5 -12   13.48    4.31
  -1  -4 -12    3.90    6.30
  -5   1  12    8.49    5.34
  -5   1  12    1.44    9.51
   4  -5  12    0.07    7.87
   4  -5  12    3.29    4.72
   1   4  12    9.86   11.43
   5  -1 -11   28.06    9.31
   5  -1 -11    8.08    4.52
  -1  -4 -11    2.81    6.50
  -1  -4 -11    9.86    6.50
  -5   1  11    4.72    4.79
  -5   1  11    9.10    8.01
   1   4  11   18.55    5.68
   1   4  11   11.22   12.87
   5  -1 -10    6.09    3.90
  -4   5 -10    8.14    8.08
  -4   5 -10   -4.38    3.83
  -1  -4 -10    3.97    5.20
  -1  -4 -10  -11.36    6.23
  -5   1  10   -4.52    6.71
   4  -5  10    1.10    4.38
   4  -5  10   -0.34    6.64
   5  -1  -9    8.35    3.90
   5  -1  -9    3.90    7.05
  -4   5  -9   14.51    3.97
  -1  -4  -9   12.59    5.48
  -1  -4  -9    8.49    5.13
  -5   1   9   11.36    4.38
  -5   1   9    5.48    6.57
   4  -5   9   10.74    5.95
   1   4   9   15.81    8.83
   1   4   9   11.16    5.00
   5  -1  -8   24.30    6.98
   5  -1  -8   22.38    4.59
  -4   5  -8   25.87    4.45
  -4   5  -8   11.77    6.23
  -1  -4  -8   21.08    5.54
  -5   1   8    5.00    6.23
  -5   1   8   24.23    4.72
   4  -5   8   11.43    5.48
   4  -5   8   25.05    4.65
   1   4   8   17.38    5.75
   1   4   8   23.41    8.76
   5  -1  -7   -5.06    6.23
   5  -1  -7    0.07    3.70
  -4   5  -7    1.37    5.20
  -1  -4  -7    4.86    5.61
  -1  -4  -7    3.29    4.93
  -5   1   7    7.32    4.38
  -5   1   7    0.62    5.54
   4  -5   7   -0.34    3.90
   1   4   7    5.13    7.25
   1   4   7    0.14    4.65
   5  -1  -6  226.67   20.60
   5  -1  -6  234.27   21.70
  -4   5  -6  224.69   20.33
  -4   5  -6  236.25   21.70
  -1  -4  -6  255.69   23.41
  -5   1   6  224.62   20.39
  -5   1   6  239.61   22.31
   4  -5   6  229.34   20.87
   4  -5   6  216.61   19.57
   1   4   6  195.94   19.78
   1   4   6  293.26   26.42
   5  -1  -5   19.09    4.93
  -4   5  -5    9.92    5.61
  -4   5  -5    6.43    4.17
  -1  -4  -5   20.26    5.61
  -5   1   5   24.09    6.36
   4  -5   5   23.27    4.65
   4  -5   5   18.20    5.41
   1   4   5   32.30    8.01
   5  -1  -4  328.10   29.36
   5  -1  -4  369.23   33.12
  -4   5  -4  354.72   31.69
  -1  -4  -4  284.09   25.60
  -1  -4  -4  335.35   30.11
  -5   1   4  333.85   29.91
  -5   1   4  374.36   33.60
   4  -5   4  325.09   28.95
   1   4   4  291.55   26.21
   1   4   4  312.97   27.99
   5  -1  -3 3880.52  340.97
   5  -1  -3 3888.73  341.65
  -4   5  -3 3866.14  339.66
  -4   5  -3 4154.27  364.92
  -1  -4  -3 4278.83  375.80
  -1  -4  -3 3792.91  333.23
  -5   1   3 4002.34  351.64
  -5   1   3 3863.41  339.46
   1   4   3 4426.66  388.87
   1   4   3 4121.42  362.04
   5  -1  -2   41.47    6.09
   5  -1  -2   55.37    6.16
  -4   5  -2   56.12    5.68
  -4   5  -2   56.80    5.89
  -1  -4  -2   67.21    7.05
  -1  -4  -2   50.85    6.57
  -5   1   2   44.35    5.95
  -5   1   2   46.13    5.89
   4  -5   2   59.20    5.95
   4  -5   2   57.83    6.09
   1   4   2   52.22    6.30
   1   4   2   62.21    6.71
   5  -1  -1  173.70   15.67
   5  -1  -1  157.41   14.44
  -4   5  -1  163.84   14.51
  -4   5  -1  219.55   19.37
  -1  -4  -1  179.72   16.29
  -5   1   1  165.35   15.06
  -5   1   1  169.59   15.33
   4  -5   1  206.62   18.27
   4  -5   1  197.38   17.52
   1   4   1  223.73   20.12
   5  -1   0    3.70    2.87
   5  -1   0    4.86    2.12
  -4   5   0    2.33    1.85
  -4   5   0   -0.41    1.98
  -1  -4   0    2.60    3.35
  -1  -4   0    0.75    2.67
  -5   1   0    4.52    2.60
  -5   1   0    2.33    2.53
   4  -5   0    1.64    1.92
   4  -5   0    3.08    2.40
   1   4   0    3.56    2.53
   1   4   0    2.05    3.56
   5  -1   1  146.39   13.14
  -4   5   1  144.41   13.00
  -1  -4   1  159.19   14.58
   4  -5  -1  140.23   12.66
   1   4  -1  167.27   15.06
   1   4  -1  220.10   19.85
   5  -1   2  128.19   11.77
   5  -1   2  106.63    9.86
  -1  -4   2  129.08   12.32
  -1  -4   2  139.75   13.14
  -5   1  -2  109.30   10.06
  -5   1  -2  116.21   10.68
   4  -5  -2  165.14   14.99
   1   4  -2  134.21   12.87
   1   4  -2  134.28   12.59
   5  -1   3 4868.10  427.54
  -4   5   3 5182.23  455.26
  -4   5   3 5048.78  443.49
  -1  -4   3 4910.53  431.37
  -1  -4   3 4582.02  402.56
  -5   1  -3 4341.80  381.34
   4  -5  -3 5232.88  459.64
   4  -5  -3 4306.21  378.33
   1   4  -3 4582.02  402.49
   1   4  -3 4895.47  430.00
   5  -1   4 1234.65  108.68
   5  -1   4 1202.48  106.01
  -4   5   4 1350.31  118.95
  -4   5   4 1290.77  113.61
  -1  -4   4 1256.55  110.67
  -1  -4   4 1398.22  123.05
  -5   1  -4 1216.17  107.04
  -5   1  -4 1316.09  115.80
   4  -5  -4 1387.27  122.10
   4  -5  -4 1229.17  108.34
   1   4  -4 1356.47  119.36
   1   4  -4 1280.50  112.79
   5  -1   5   13.55    6.98
   5  -1   5   24.84    5.82
  -4   5   5   18.27    6.23
  -1  -4   5   24.36    5.34
  -1  -4   5   25.25    5.89
  -5   1  -5   31.28    6.02
  -5   1  -5   24.16    5.34
   4  -5  -5   24.16    4.86
   1   4  -5   26.01    5.13
   1   4  -5   25.05    6.36
   5  -1   6   11.02    7.25
  -4   5   6    5.61    4.38
  -4   5   6    2.46    6.30
  -5   1  -6   -6.09    5.27
   4  -5  -6   -6.71    4.52
   4  -5  -6   -0.41    5.61
   5  -1   7   -7.67    4.65
   5  -1   7    2.94    6.57
  -4   5   7    9.44    6.30
  -4   5   7    6.02    4.38
  -1  -4   7    2.67    5.54
  -1  -4   7   -1.37    4.24
  -5   1  -7    1.78    4.72
  -5   1  -7    0.00    5.27
   4  -5  -7   -3.15    4.11
   4  -5  -7   -0.27    6.16
   1   4  -7   -1.23    3.90
   1   4  -7   -7.87    5.82
   5  -1   8  164.12   15.54
  -4   5   8  117.85   13.21
  -4   5   8   99.51   10.20
  -5   1  -8  107.93   11.22
   4  -5  -8  106.49   10.54
   4  -5  -8  114.77   12.66
   4  -5  -8  124.70   12.52
   1   4  -8  111.35   10.74
   5  -1   9   -0.41    8.14
   5  -1   9    3.70    5.20
  -4   5   9   -2.74    4.38
  -4   5   9   -0.96    7.39
  -1  -4   9    4.11    6.57
  -1  -4   9    4.38    4.24
  -5   1  -9   -0.68    5.06
  -5   1  -9    5.68    4.79
   4  -5  -9   -7.25    4.31
   4  -5  -9   -6.43    5.34
   1   4  -9   -4.72    6.91
   1   4  -9    0.41    4.17
   5  -1  10   96.50   12.80
   5  -1  10   97.05   10.27
  -4   5  10   98.07   10.47
  -4   5  10  112.04   13.21
  -1  -4  10   97.39   10.06
  -1  -4  10   89.72   10.61
  -5   1 -10   95.20    9.99
  -5   1 -10   87.81    9.65
   4  -5 -10  101.22   10.27
   4  -5 -10   81.65   10.13
   1   4 -10   81.85    8.55
   1   4 -10   98.96   12.87
   5  -1  11    5.13    6.23
   5  -1  11    3.63    9.65
  -4   5  11   22.04    9.92
  -4   5  11   14.99    5.20
  -1  -4  11   17.18    7.87
  -1  -4  11   14.03    5.00
  -5   1 -11   22.65    6.98
  -5   1 -11   12.25    5.61
   4  -5 -11   19.85    5.27
   4  -5 -11   11.02    6.16
   1   4 -11   25.60    5.95
   1   4 -11   26.90    9.99
   5  -1  12   -9.92    9.92
   5  -1  12    6.36    5.68
  -4   5  12    4.38    5.27
  -1  -4  12   -6.02    7.12
  -1  -4  12   -0.68    5.61
  -5   1 -12   10.95    5.48
  -5   1 -12    0.68    5.20
   4  -5 -12    6.30    6.50
   1   4 -12   -3.70    8.62
   1   4 -12    4.86    4.31
   5   0 -12    6.36    9.58
  -5   5 -12    2.46    5.34
  -5   5 -12    4.52    4.52
   0  -5 -12   -2.74    5.82
   0  -5 -12  -11.43    7.19
  -5   0  12    3.22    5.41
   5  -5  12   -2.33    5.13
   5  -5  12    6.09    7.94
   0   5  12   -7.46    5.95
   0   5  12    8.14   12.05
   5   0 -11   10.20    4.45
   5   0 -11   12.39    8.83
  -5   5 -11  -14.78    9.31
  -5   5 -11   18.75    5.95
  -5   5 -11    8.42    4.31
   0  -5 -11    6.09    5.68
   0  -5 -11    6.50    5.68
  -5   0  11    7.46    7.80
  -5   0  11   14.44    5.00
   5  -5  11    1.51    5.61
   5  -5  11   13.96    7.53
   5   0 -10   -1.78    3.97
   5   0 -10   -4.38    8.76
  -5   5 -10    4.24    8.01
  -5   5 -10   -0.89    3.76
   0  -5 -10    2.94    5.48
  -5   0  10   -2.81    6.64
  -5   0  10    0.62    5.06
   5  -5  10    4.24    4.38
   5  -5  10   -0.14    6.64
   0   5  10    7.80    9.99
   5   0  -9   15.81    7.12
   5   0  -9   12.05    4.04
  -5   5  -9   14.44    3.90
   0  -5  -9   11.63    5.13
   0  -5  -9    8.35    5.41
  -5   0   9    8.55    4.24
  -5   0   9    6.91    6.71
   5  -5   9   13.89    5.95
   0   5   9   17.04    9.03
   0   5   9    9.03    4.86
   5   0  -8  171.37   15.88
   5   0  -8  196.08   19.03
  -5   5  -8  190.12   18.34
  -5   5  -8  180.75   16.49
   0  -5  -8  196.35   18.34
   0  -5  -8  196.28   18.55
  -5   0   8  168.63   16.49
  -5   0   8  181.30   16.77
   5  -5   8  183.21   17.38
   5  -5   8  188.76   17.32
   0   5   8  190.54   19.30
   0   5   8  198.75   18.41
   5   0  -7  104.58   11.43
   5   0  -7   97.05    9.58
  -5   5  -7  106.49   11.09
   0  -5  -7  105.33   10.74
   0  -5  -7   91.64    9.92
  -5   0   7   97.80    9.86
  -5   0   7   98.62   10.54
   5  -5   7   91.78    9.17
   0   5   7  111.69   12.46
   0   5   7  101.02   10.20
   5   0  -6   48.32    7.39
   5   0  -6   45.03    6.16
  -5   5  -6   42.71    6.50
  -5   5  -6   44.42    5.54
   0  -5  -6   26.76    5.27
   0  -5  -6   30.52    5.95
  -5   0   6   44.55    5.89
  -5   0   6   49.41    7.73
   5  -5   6   31.21    4.72
   5  -5   6   45.65    6.23
   0   5   6   55.64    9.58
   0   5   6   46.95    6.36
   5   0  -5 1802.69  158.57
   5   0  -5 1932.04  170.14
  -5   5  -5 1750.00  153.99
  -5   5  -5 1763.68  155.08
   0  -5  -5 1656.23  145.71
  -5   0   5 1912.88  168.29
  -5   0   5 1793.80  157.89
   5  -5   5 1689.09  148.58
   5  -5   5 1713.04  150.64
   0   5   5 1728.78  152.28
   5   0  -4  355.47   31.76
   5   0  -4  370.87   33.33
  -5   5  -4  371.22   33.19
  -5   5  -4  380.32   33.74
   0  -5  -4  376.90   33.74
   0  -5  -4  373.75   33.33
  -5   0   4  364.23   32.65
  -5   0   4  379.98   33.88
   5  -5   4  369.57   32.92
   5  -5   4  379.50   33.74
   0   5   4  335.56   30.04
   0   5   4  363.82   32.37
   5   0  -3  182.39   17.11
   5   0  -3  166.86   15.47
  -5   5  -3  182.32   16.43
  -5   5  -3  171.58   15.60
   0  -5  -3  168.84   15.47
   0  -5  -3  196.28   18.14
  -5   0   3  172.33   16.15
  -5   0   3  174.11   16.15
   5  -5   3  199.23   18.00
   5  -5   3  186.63   16.90
   0   5   3  162.54   14.92
   0   5   3  203.95   18.82
   5   0  -2  337.95   30.25
   5   0  -2  337.20   30.04
  -5   5  -2  322.83   28.54
  -5   5  -2  345.76   30.52
   0  -5  -2  358.90   31.82
  -5   0   2  341.92   30.52
  -5   0   2  340.55   30.46
   0   5   2  333.51   29.70
   5   0  -1    1.71    3.49
   5   0  -1   -2.67    4.24
   0  -5  -1    4.04    3.70
  -5   0   1   10.54    4.04
   5  -5   1    2.60    1.30
   0   5   1    9.44    3.63
   5   0   0  264.93   23.61
   5   0   0  286.49   25.32
  -5   5   0  302.98   26.69
  -5   5   0  351.03   30.93
   0  -5   0  297.57   26.35
   0  -5   0  275.61   24.57
  -5   0   0  281.29   24.91
  -5   0   0  271.77   24.23
   5  -5   0  297.30   26.21
   5  -5   0  319.95   28.20
   0   5   0  355.89   31.55
   0   5   0  300.45   26.76
   5   0   1  684.39   60.30
   5   0   1  802.11   70.56
  -5   5   1  769.26   67.69
  -5   5   1  858.91   75.56
   0  -5   1  799.37   70.36
  -5   0  -1  655.17   57.63
  -5   0  -1  780.89   68.71
   5  -5  -1  861.65   75.83
   5  -5  -1  871.92   76.65
   0   5  -1  817.85   72.00
   5   0   2  254.39   22.65
   5   0   2  190.26   17.18
  -5   5   2  200.39   18.27
   0  -5   2  238.72   21.56
   0  -5   2  196.90   18.00
  -5   0  -2  223.73   19.98
  -5   0  -2  217.16   19.57
   5  -5  -2  264.11   23.61
   0   5  -2  256.72   23.00
   0   5  -2  197.79   18.20
   5   0   3  116.48   11.22
   5   0   3  146.12   13.41
  -5   5   3  122.10   11.77
  -5   5   3   94.38    9.79
   0  -5   3   93.83    9.92
   0  -5   3  125.11   12.05
  -5   0  -3   95.75    9.72
   5  -5  -3  119.97   11.43
   5  -5  -3   95.27   10.20
   0   5  -3  126.68   12.18
   0   5  -3  100.74   10.40
   5   0   4   16.56    6.16
   5   0   4   21.28    5.75
   5   0   4    6.09    4.86
  -5   5   4   12.18    5.06
  -5   5   4   18.27    5.75
   0  -5   4    9.65    4.79
   0  -5   4   17.45    5.61
  -5   0  -4   14.37    4.86
  -5   0  -4   18.14    5.00
   5  -5  -4   11.50    4.45
   5  -5  -4   18.00    6.78
   0   5  -4   19.03    4.79
   0   5  -4   15.81    5.95
   5   0   5 1023.85   90.48
   5   0   5  945.15   83.36
  -5   5   5 1017.01   89.72
   0  -5   5 1121.04   98.76
   0  -5   5 1034.12   91.23
  -5   0  -5 1114.19   98.14
  -5   0  -5 1005.38   88.56
   5  -5  -5 1073.81   94.58
   0   5  -5 1205.90  106.15
   0   5  -5 1051.23   92.80
   5   0   6  116.96   12.94
   5   0   6   91.50    9.65
  -5   5   6  120.93   12.66
  -5   5   6  114.91   11.16
   0  -5   6  109.91   10.74
  -5   0  -6   99.24   10.47
   5  -5  -6  105.74   11.22
   5  -5  -6  101.70   10.20
   0   5  -6  108.20   11.36
   5   0   7  102.86   12.18
   5   0   7   73.23    8.08
  -5   5   7   85.34    8.83
  -5   5   7   95.40   10.81
   0  -5   7   83.50    9.58
   0  -5   7   74.60    8.14
  -5   0  -7   79.87    9.24
  -5   0  -7   58.04    7.53
   5  -5  -7   73.91    7.87
   5  -5  -7   89.04   10.20
   0   5  -7   99.24   10.68
   0   5  -7   79.53    8.21
   5   0   8   52.63    8.97
   5   0   8   63.99    7.80
  -5   5   8   46.95    8.90
  -5   5   8   62.49    7.25
   0  -5   8   59.88    7.05
   0  -5   8   45.38    7.05
  -5   0  -8   44.96    6.50
  -5   0  -8   68.85    8.49
   5  -5  -8   59.75    9.24
   5  -5  -8   46.54    6.23
   0   5  -8   56.26    6.50
   0   5  -8   49.21    8.69
   5   0   9    1.44    5.13
  -5   5   9    3.42    4.45
  -5   5   9    2.26    7.19
   0  -5   9   -4.79    6.57
   0  -5   9    5.20    4.31
  -5   0  -9    3.83    5.13
   5  -5  -9    0.21    7.67
   5  -5  -9   -1.78    4.24
   0   5  -9   -1.16    4.31
   0   5  -9   -3.70    7.05
   5   0  10  128.73   12.80
   5   0  10  148.03   16.77
  -5   5  10  137.02   13.28
  -5   5  10  138.52   14.78
   0  -5  10  138.80   13.28
   0  -5  10  126.34   13.21
  -5   0 -10  109.09   11.16
  -5   0 -10  132.50   13.14
   5  -5 -10  144.27   13.76
   5  -5 -10  131.81   15.06
   5  -5 -10  141.33   14.37
   0   5 -10  157.00   16.36
   0   5 -10  127.57   12.11
   5   0  11   37.30   11.98
   5   0  11   57.90    8.08
  -5   5  11   55.44    7.25
  -5   5  11   51.47   10.88
   0  -5  11   30.73    8.49
   0  -5  11   62.07    7.67
  -5   0 -11   35.86    6.91
  -5   0 -11   58.72    8.14
   5  -5 -11   62.69    7.46
   5  -5 -11   63.79    8.69
   0   5 -11   54.61   10.74
   0   5 -11   40.17    6.16
   5   0  12    8.14   10.47
   5   0  12   -3.76    5.75
  -5   5  12    6.30    5.20
   0  -5  12    0.07    5.54
   0  -5  12    1.37    8.69
  -5   0 -12    2.19    5.48
  -5   0 -12    6.64    5.48
   5  -5 -12   -0.48    6.57
   0   5 -12    7.25    8.69
   0   5 -12    3.83    4.17
   6  -5 -12    8.49    6.78
   6  -5 -12    4.86    5.20
  -1   6 -12   20.33    9.38
  -1   6 -12   18.68    4.38
  -5  -1 -12   20.60    6.09
  -5  -1 -12   18.62    6.02
  -6   5  12   -1.16   10.81
  -6   5  12   18.00    5.54
   1  -6  12   14.85    5.20
   1  -6  12    5.00    7.12
   5   1  12   12.80   11.57
   5   1  12    6.91    5.75
   6  -5 -11   13.62    4.38
   6  -5 -11   23.61    6.64
   6  -5 -11    5.95    9.44
  -1   6 -11   11.84    9.38
  -5  -1 -11   24.84    6.50
  -6   5  11   15.26    8.83
  -6   5  11   17.66    5.13
   1  -6  11   16.56    5.00
   5   1  11   13.96    5.75
   6  -5 -10   37.44    9.65
   6  -5 -10   38.74    5.68
  -1   6 -10   46.95    5.89
  -1   6 -10   33.88    8.35
  -5  -1 -10   37.37    6.64
  -5  -1 -10   53.11    7.25
  -6   5  10   34.01    8.62
  -6   5  10   35.38    5.75
   1  -6  10   34.22    6.98
   1  -6  10   43.05    6.09
   5   1  10   43.19    6.78
   5   1  10   31.69   10.68
   6  -5  -9   49.41    6.23
   6  -5  -9   29.63    8.55
  -1   6  -9   39.22    5.61
  -1   6  -9   39.83    8.49
  -5  -1  -9   45.99    6.84
  -5  -1  -9   23.61    6.71
  -6   5   9   36.82    5.68
  -6   5   9   29.98    7.53
   1  -6   9   28.74    6.98
   5   1   9   31.62    5.89
   5   1   9   14.92   10.61
   6  -5  -8  660.24   58.93
  -1   6  -8  727.51   64.74
  -1   6  -8  616.50   54.55
  -5  -1  -8  646.55   57.49
  -5  -1  -8  697.40   61.80
  -6   5   8  622.25   55.09
   1  -6   8  646.27   57.15
   1  -6   8  619.58   55.03
   5   1   8  633.82   56.19
   5   1   8  694.66   62.21
   6  -5  -7  131.68   13.48
   6  -5  -7  129.42   12.32
  -1   6  -7  132.64   13.35
  -1   6  -7  121.48   11.57
  -6   5   7  129.15   12.32
  -6   5   7  140.85   14.10
   1  -6   7  126.07   12.46
   1  -6   7  127.16   12.11
   5   1   7  118.54   11.57
   5   1   7  143.11   14.99
   6  -5  -6   63.03    8.28
   6  -5  -6   57.28    6.84
  -1   6  -6   77.20    8.35
  -1   6  -6   74.67    8.90
  -5  -1  -6   57.76    7.19
  -5  -1  -6   54.68    7.53
  -6   5   6   65.63    8.76
  -6   5   6   63.92    7.19
   1  -6   6   67.62    7.46
   1  -6   6   57.69    7.25
   5   1   6   61.25   10.13
   5   1   6   48.46    6.02
   6  -5  -5  383.74   35.11
   6  -5  -5  335.42   29.98
  -1   6  -5  346.51   30.93
  -1   6  -5  338.16   30.46
  -5  -1  -5  308.05   27.79
  -5  -1  -5  351.16   31.41
  -6   5   5  351.16   31.62
  -6   5   5  344.59   31.14
   1  -6   5  343.02   30.87
   1  -6   5  363.28   32.44
   5   1   5  302.09   28.13
   6  -5  -4  333.03   29.70
   6  -5  -4  404.41   36.34
  -1   6  -4  400.78   35.86
  -1   6  -4  340.97   30.46
  -5  -1  -4  329.67   29.63
  -5  -1  -4  315.10   28.06
  -6   5   4  353.08   31.62
  -6   5   4  382.58   34.29
   1  -6   4  354.38   31.69
   1  -6   4  392.71   35.11
   5   1   4  425.15   37.78
   5   1   4  279.92   25.19
   6  -5  -3  354.79   31.62
   6  -5  -3  352.12   31.62
  -1   6  -3  344.39   30.80
  -1   6  -3  325.63   29.09
  -5  -1  -3  286.76   25.87
  -5  -1  -3  310.30   27.58
  -6   5   3  342.20   30.52
  -6   5   3  359.24   32.17
   1  -6   3  343.43   30.66
   1  -6   3  341.31   30.59
   5   1   3  327.41   29.16
   5   1   3  315.51   28.20
   6  -5  -2  559.22   49.34
  -1   6  -2  639.36   56.53
  -1   6  -2  676.32   59.61
  -5  -1  -2  605.89   53.38
  -5  -1  -2  579.00   51.12
  -6   5   2  522.60   46.27
   1  -6   2  682.34   60.23
   1  -6   2  614.86   54.27
   5   1   2  565.93   49.96
   5   1   2  616.57   54.34
   6  -5  -1  287.45   25.60
   6  -5  -1  327.96   29.02
  -1   6  -1  370.74   32.78
  -5  -1  -1  310.71   27.65
  -6   5   1  301.95   26.76
  -6   5   1  284.71   25.25
   1  -6   1  305.24   27.24
   5   1   1  320.98   28.47
   6  -5   0 1318.14  115.80
  -1   6   0 1397.53  122.85
  -5  -1   0 1161.42  102.18
  -6   5   0 1315.41  115.59
  -6   5   0 1257.92  110.60
   1  -6   0 1258.60  110.67
   5   1   0 1211.38  106.49
   5   1   0 1226.43  107.93
  -1   6   1  355.41   31.48
  -1   6   1  321.05   28.61
  -5  -1   1  311.33   27.85
  -5  -1   1  308.52   27.58
   1  -6  -1  324.27   28.81
   1  -6  -1  342.33   30.39
   5   1  -1  293.74   26.42
   5   1  -1  321.12   28.54
   6  -5   2 1615.17  141.94
   6  -5   2 1689.09  148.45
  -1   6   2 1721.94  151.32
  -5  -1   2 1587.79  139.62
  -6   5  -2 1542.62  135.58
  -6   5  -2 1604.90  140.99
   1  -6  -2 1562.47  137.36
   5   1  -2 1704.83  149.95
   6  -5   3  164.94   14.99
  -1   6   3  145.78   14.03
  -5  -1   3  165.42   15.67
  -6   5  -3  115.18   10.68
  -6   5  -3  160.90   14.85
   1  -6  -3  149.88   14.17
   5   1  -3  155.02   14.99
   6  -5   4   11.36    4.38
   6  -5   4   10.40    4.17
  -1   6   4    7.87    4.52
  -1   6   4    4.65    5.13
  -5  -1   4    8.76    5.20
  -5  -1   4   13.82    5.82
  -6   5  -4    3.63    3.70
  -6   5  -4    3.56    5.34
   1  -6  -4    3.90    5.41
   1  -6  -4    2.87    5.20
   5   1  -4    5.89    4.52
   5   1  -4    0.48    6.23
   6  -5   5  479.28   42.57
   6  -5   5  510.15   45.17
  -1   6   5  479.69   43.05
  -1   6   5  535.88   47.57
  -5  -1   5  502.55   44.76
  -5  -1   5  513.23   45.51
  -6   5  -5  538.89   47.91
  -6   5  -5  519.11   45.92
   1  -6  -5  479.76   42.64
   1  -6  -5  565.10   50.03
   5   1  -5  486.40   43.46
   5   1  -5  534.03   47.36
   6  -5   6  203.27   18.41
   6  -5   6  201.14   18.55
  -1   6   6  195.87   19.23
  -1   6   6  220.44   20.12
  -5  -1   6  223.93   20.33
  -5  -1   6  205.39   19.30
  -6   5  -6  200.66   18.14
  -6   5  -6  206.41   19.16
   1  -6  -6  183.69   17.11
   1  -6  -6  189.24   17.45
   5   1  -6  213.74   19.51
   5   1  -6  206.48   19.30
   6  -5   7  267.39   24.09
   6  -5   7  252.82   23.20
  -1   6   7  258.43   24.23
  -1   6   7  263.15   23.82
  -5  -1   7  286.08   25.80
  -5  -1   7  266.09   24.36
  -6   5  -7  279.64   25.12
  -6   5  -7  244.67   22.52
   1  -6  -7  282.24   25.53
   1  -6  -7  273.69   24.98
   5   1  -7  273.69   24.57
   5   1  -7  244.33   22.72
   6  -5   8  101.56   10.06
   6  -5   8  119.77   12.25
  -1   6   8  104.30   10.54
  -5  -1   8   99.99    9.99
  -6   5  -8  124.70   12.05
  -6   5  -8  124.42   13.00
   1  -6  -8   93.69   10.20
   5   1  -8  119.84   13.00
   6  -5   9    0.41    5.89
   6  -5   9   -1.92    4.38
  -1   6   9    4.65    4.79
  -1   6   9   17.25    9.10
  -5  -1   9   -2.67    6.43
  -5  -1   9    1.30    4.45
  -6   5  -9   -9.86    8.01
  -6   5  -9   -6.84    4.45
  -6   5  -9    2.94    3.56
   1  -6  -9    4.04    4.79
   1  -6  -9    7.46    5.41
   5   1  -9    4.59    7.25
   5   1  -9   -0.96    3.90
   6  -5  10   22.65    7.25
   6  -5  10   22.79    5.41
  -1   6  10   19.03    6.02
  -1   6  10   15.81    9.99
  -5  -1  10   23.41    5.48
  -5  -1  10   19.92    6.91
  -6   5 -10   34.84    6.16
  -6   5 -10   29.50    4.79
   1  -6 -10   22.59    5.89
   1  -6 -10   11.02    6.36
   5   1 -10   27.10    8.97
   5   1 -10   19.37    4.52
   6  -5  11   42.64    8.49
   6  -5  11   50.37    7.32
  -1   6  11   51.06    7.53
  -1   6  11   38.74   12.32
  -5  -1  11   49.28    6.84
  -5  -1  11   51.06    8.69
  -6   5 -11   38.39    5.75
  -6   5 -11   47.15    7.19
   1  -6 -11   30.80    6.43
   1  -6 -11   43.80    7.12
   5   1 -11   47.15    6.09
   5   1 -11   37.44    9.51
   6  -5  12   16.43    8.62
   6  -5  12   10.74    5.41
  -1   6  12   12.11    6.30
  -5  -1  12    5.00    5.48
  -6   5 -12   15.40    5.68
  -6   5 -12   18.41    5.00
   1  -6 -12   16.77    6.71
   5   1 -12   10.47    9.38
   6  -4 -12   -0.27    9.65
  -2   6 -12   12.73    8.83
  -2   6 -12   -5.41    3.90
  -4  -2 -12   -3.90    6.09
  -4  -2 -12   -2.46    5.48
  -6   4  12   -1.16    5.00
   2  -6  12   -1.30    6.78
   2  -6  12    0.21    5.00
   4   2  12   13.00   15.74
   4   2  12    8.83    6.71
   6  -4 -11   59.34    6.98
   6  -4 -11   68.37   11.50
  -2   6 -11   61.18    7.12
  -2   6 -11   74.33   12.05
  -4  -2 -11   46.47    7.80
  -4  -2 -11   55.78    8.08
  -6   4  11   66.25   10.74
  -6   4  11   61.53    7.60
   2  -6  11   60.98    7.46
   2  -6  11   47.77    8.62
   4   2  11   44.35   13.96
   4   2  11   62.07    8.28
   6  -4 -10   95.88    9.58
   6  -4 -10   89.38   12.46
  -2   6 -10  103.00   12.32
  -2   6 -10  101.02    9.92
  -4  -2 -10   90.07    9.86
  -4  -2 -10  102.73   10.95
  -6   4  10   85.62   10.88
  -6   4  10  104.10   10.68
   2  -6  10   91.30   10.54
   2  -6  10   97.18    9.86
   4   2  10   88.77   13.35
   4   2  10   88.42    9.86
   6  -4  -9   -1.37    8.21
   6  -4  -9   11.29    3.90
  -2   6  -9   -1.16    7.19
  -4  -2  -9    8.28    5.54
  -4  -2  -9   16.29    6.16
  -6   4   9    4.38    6.71
  -6   4   9    8.42    4.65
   2  -6   9    4.72    4.17
   4   2   9    1.16    9.92
   4   2   9   11.50    5.20
   6  -4  -8    6.50    7.12
  -2   6  -8    0.55    3.63
  -2   6  -8   18.07    7.12
  -4  -2  -8   -9.99    6.98
  -4  -2  -8    8.35    5.95
  -6   4   8    8.62    4.31
   2  -6   8    6.57    4.17
   2  -6   8   11.98    5.34
   4   2   8    2.40    5.20
   4   2   8   -2.81    9.44
   6  -4  -7    1.30    5.95
   6  -4  -7    7.87    4.17
  -2   6  -7   -1.92    5.54
  -2   6  -7    5.13    3.83
  -4  -2  -7   13.41    5.54
  -4  -2  -7    2.60    5.68
  -6   4   7    0.62    5.89
  -6   4   7   12.18    4.31
   2  -6   7    8.35    5.00
   2  -6   7    5.34    4.04
   4   2   7    1.03    4.65
   4   2   7   -4.79    8.55
   6  -4  -6  173.84   16.15
   6  -4  -6  192.04   18.14
  -2   6  -6  187.46   17.66
  -2   6  -6  170.76   15.74
  -4  -2  -6  172.13   16.63
  -6   4   6  187.80   17.93
  -6   4   6  184.99   16.97
   2  -6   6  158.16   14.71
   2  -6   6  176.98   16.43
   4   2   6  146.32   13.76
   6  -4  -5   44.21    5.89
  -2   6  -5   43.87    5.75
  -2   6  -5   26.01    5.95
  -4  -2  -5   40.52    7.46
  -4  -2  -5   35.38    6.43
  -6   4   5   18.96    6.02
   2  -6   5   37.85    5.54
   4   2   5   28.33    5.95
   4   2   5   19.71    7.87
   6  -4  -4  241.25   22.38
   6  -4  -4  232.49   21.01
  -2   6  -4  223.32   20.19
  -2   6  -4  236.60   21.63
  -4  -2  -4  212.23   19.16
  -4  -2  -4  204.22   18.96
  -6   4   4  241.18   21.97
  -6   4   4  230.91   21.15
   2  -6   4  215.65   19.64
   2  -6   4  241.73   22.04
   4   2   4  245.90   22.38
   4   2   4  194.64   17.86
   6  -4  -3  101.91   10.61
  -2   6  -3  124.35   12.11
  -4  -2  -3  110.73   10.95
  -6   4   3  164.19   15.19
  -6   4   3  109.98   11.09
   2  -6   3  114.23   11.29
   4   2   3  137.22   12.94
   6  -4  -2  911.61   80.21
  -2   6  -2 1160.73  102.11
  -4  -2  -2  985.53   86.71
  -4  -2  -2  991.00   87.19
  -6   4   2  939.67   82.74
   2  -6   2 1171.00  103.07
   4   2   2  945.15   83.15
   4   2   2  991.69   87.33
   6  -4  -1 1811.59  159.12
   6  -4  -1 1730.15  152.07
  -2   6  -1 2288.61  201.08
  -2   6  -1 2409.07  211.61
  -4  -2  -1 1962.16  172.47
  -6   4   1 1888.93  165.97
  -6   4   1 1763.68  155.02
   2  -6   1 2374.85  208.60
   2  -6   1 2032.65  178.63
   4   2   1 1897.14  166.72
   6  -4   0  205.80   18.27
  -2   6   0  164.60   14.92
  -2   6   0  231.33   20.60
  -4  -2   0  166.44   15.33
  -6   4   0  165.28   14.71
  -6   4   0  197.72   17.52
   2  -6   0  188.41   16.90
   2  -6   0  216.68   19.30
   4   2   0  203.54   18.20
   6  -4   1  381.62   33.60
  -2   6   1  414.95   36.68
  -4  -2   1  367.45   32.65
  -4  -2   1  380.52   33.81
  -6   4  -1  379.91   33.40
   2  -6  -1  395.44   34.97
   4   2  -1  405.37   36.07
   4   2  -1  380.25   33.67
   6  -4   2  936.94   82.40
   6  -4   2  811.69   71.38
  -2   6   2 1147.04  100.88
  -4  -2   2 1008.11   88.77
  -6   4  -2 1019.06   89.59
  -6   4  -2 1102.56   96.91
   2  -6  -2 1219.59  107.24
   4   2  -2  987.58   87.05
   6  -4   3  752.15   66.25
   6  -4   3  758.99   66.80
  -2   6   3  991.00   87.26
  -2   6   3  804.16   70.83
  -4  -2   3  840.44   74.26
  -4  -2   3  839.75   74.05
  -6   4  -3  774.05   68.17
  -6   4  -3  841.80   74.05
   2  -6  -3 1118.30   98.48
   2  -6  -3  952.68   83.98
   4   2  -3  852.76   75.15
   4   2  -3  797.32   70.42
   6  -4   4 2996.96  263.35
   6  -4   4 3241.98  284.91
  -2   6   4 3244.71  285.12
  -2   6   4 3672.46  322.76
  -4  -2   4 3111.94  273.55
  -4  -2   4 3292.62  289.43
   2  -6  -4 2957.27  259.93
   2  -6  -4 3226.92  283.48
   4   2  -4 3406.23  299.42
   4   2  -4 2966.16  260.69
   6  -4   5   64.20    7.25
   6  -4   5   48.52    6.91
  -2   6   5   52.63    8.62
  -2   6   5   63.37    8.28
  -4  -2   5   56.46    7.73
  -4  -2   5   62.01    7.53
  -6   4  -5   76.93    8.83
  -6   4  -5   48.73    7.46
  -6   4  -5   69.81    7.46
   2  -6  -5   64.47    7.67
   4   2  -5   40.52    7.39
   6  -4   6    7.87    5.41
   6  -4   6   12.18    4.31
  -2   6   6   20.87    4.93
  -2   6   6   15.40    7.60
  -4  -2   6    3.63    6.23
  -4  -2   6   16.43    4.59
  -6   4  -6   16.70    5.13
  -6   4  -6   16.43    4.11
  -6   4  -6   15.13    5.54
   2  -6  -6    8.83    4.72
   2  -6  -6   10.33    5.00
   4   2  -6    7.39    6.09
   4   2  -6    9.51    4.65
   6  -4   7   17.59    4.93
   6  -4   7    8.49    6.09
  -2   6   7   24.09    5.13
  -2   6   7   29.16    7.67
  -4  -2   7   19.92    5.82
  -4  -2   7   14.78    4.65
  -6   4  -7    9.10    4.45
  -6   4  -7   20.60    5.61
  -6   4  -7   16.77    5.54
   2  -6  -7   13.55    5.54
   2  -6  -7   19.30    4.86
   4   2  -7   22.65    6.50
   4   2  -7   12.25    4.11
   6  -4   8   40.79    6.02
   6  -4   8   34.77    7.12
  -2   6   8   43.53    6.23
  -2   6   8   23.54    9.24
  -4  -2   8   29.63    6.71
  -4  -2   8   47.29    6.23
  -6   4  -8   34.08    5.34
  -6   4  -8   38.53    6.36
   2  -6  -8   47.57    7.25
   2  -6  -8   30.80    6.09
   4   2  -8   36.82    8.01
   4   2  -8   37.92    5.34
   6  -4   9   -2.05    6.50
  -2   6   9    8.55    4.79
  -2   6   9   -3.35    8.69
  -4  -2   9    2.67    6.43
  -4  -2   9    1.71    4.31
  -6   4  -9    4.72    4.17
  -6   4  -9   -0.34    4.86
   2  -6  -9    7.73    4.72
   2  -6  -9    8.14    5.13
   4   2  -9    2.60    7.94
   4   2  -9    9.38    4.11
   6  -4  10   20.39    5.34
   6  -4  10   18.20    7.25
  -2   6  10   26.08   10.13
  -2   6  10   26.76    6.16
  -4  -2  10   36.34    7.46
  -6   4 -10   25.32    5.06
  -6   4 -10   29.22    5.95
   2  -6 -10   16.56    6.50
   2  -6 -10   21.49    5.41
   4   2 -10   29.36    4.93
   6  -4  11   15.19    8.21
   6  -4  11   -0.96    6.02
  -2   6  11   13.28    5.61
  -2   6  11    1.92   10.88
  -4  -2  11    3.70    7.60
  -4  -2  11    3.35    5.48
  -6   4 -11   14.03    5.89
  -6   4 -11    5.34    4.31
   2  -6 -11    9.86    5.48
   2  -6 -11    7.05    5.68
   4   2 -11   14.58    4.45
   4   2 -11    9.03    8.83
   6  -4  12   14.99    8.76
   6  -4  12    5.34    5.48
  -2   6  12    9.58    5.75
  -4  -2  12    6.98    5.54
  -4  -2  12   -9.58    7.73
  -6   4 -12    7.05    5.41
  -6   4 -12    4.59    4.65
   2  -6 -12   10.33    6.43
   4   2 -12    2.26    4.52
   4   2 -12   18.34   10.54
   6  -3 -12   -0.07    9.51
  -3   6 -12   -0.27    3.83
  -3   6 -12   -3.42    8.42
  -3  -3 -12   -6.91    6.02
  -3  -3 -12   -2.26    5.68
  -6   3  12   -4.17    4.93
   3  -6  12   -4.93    4.93
   3  -6  12   -1.78    6.91
   3   3  12   -5.48    6.36
   3   3  12   -1.03   12.80
   6  -3 -11  -11.77    9.31
   6  -3 -11   -2.46    4.17
  -3   6 -11  -14.44    9.58
  -3   6 -11   -9.17    3.97
  -3  -3 -11    1.98    6.16
  -3  -3 -11   -0.34    7.05
  -6   3  11   -6.78    7.94
  -6   3  11    0.07    4.72
   3  -6  11   -5.48    5.13
   3  -6  11    2.94    6.98
   3   3  11  -13.82   13.00
   3   3  11    1.03    5.41
   6  -3 -10   34.01    9.38
   6  -3 -10   16.36    4.24
  -3   6 -10   29.43    8.28
  -3   6 -10   11.43    4.04
  -3  -3 -10   26.83    6.91
  -3  -3 -10    9.17    5.75
  -6   3  10   20.94    7.46
  -6   3  10   16.97    4.93
   3  -6  10   18.55    6.64
   3  -6  10   14.71    4.65
   3   3  10   24.16    5.95
   3   3  10   26.49   11.09
   6  -3  -9   -1.92    3.83
   6  -3  -9    3.90    7.80
  -3   6  -9    2.87    3.76
  -3   6  -9    6.09    7.05
  -3  -3  -9   -1.71    5.54
  -3  -3  -9    4.59    5.34
  -6   3   9    8.21    6.64
  -6   3   9   -7.32    4.38
   3  -6   9    3.15    4.31
   3  -6   9   -0.68    5.95
   3   3   9   -6.57    9.86
   3   3   9   -0.55    4.72
   6  -3  -8   88.70   10.68
  -3   6  -8   93.76   10.68
  -3   6  -8  102.86    9.99
  -3  -3  -8   97.59   10.33
  -6   3   8  109.02   10.74
   3  -6   8   93.97    9.38
   3  -6   8   88.56    9.65
   6  -3  -7    4.04    3.83
   6  -3  -7    4.04    5.89
  -3   6  -7    5.54    5.61
  -3   6  -7    3.22    3.76
  -3  -3  -7    5.06    5.54
  -3  -3  -7   17.18    5.48
  -6   3   7    9.72    5.75
  -6   3   7   -2.05    4.11
   3  -6   7    0.34    3.97
   3  -6   7    8.28    5.13
   3   3   7   -4.45    8.69
   3   3   7    4.45    4.38
   6  -3  -6   59.20    7.94
   6  -3  -6   95.06    9.72
  -3   6  -6   79.87    8.28
  -3  -3  -6   70.83    8.08
  -6   3   6   93.56    9.38
  -6   3   6   69.33    9.03
   3  -6   6   75.90    8.21
   3   3   6   71.52    7.87
   6  -3  -5  273.55   24.64
  -3   6  -5  277.73   24.91
  -3   6  -5  256.72   23.41
  -3  -3  -5  241.25   22.11
  -3  -3  -5  276.02   25.46
  -6   3   5  274.03   25.05
   3  -6   5  247.75   22.31
   3  -6   5  260.48   23.61
   3   3   5  212.09   19.37
   3   3   5  218.94   20.94
   6  -3  -4    9.24    5.75
   6  -3  -4   -3.15    4.52
  -3   6  -4    8.08    5.00
  -3   6  -4    9.38    4.59
  -3  -3  -4   11.43    5.61
  -3  -3  -4   -0.41    4.24
  -6   3   4   -0.21    4.45
  -6   3   4    0.75    5.41
   3  -6   4   -5.27    4.24
   3  -6   4   -9.92    5.27
   3   3   4   12.52    5.68
   3   3   4   -3.70    4.52
   6  -3  -3 1047.81   92.26
   6  -3  -3 1079.29   95.06
  -3   6  -3 1130.62   99.51
  -3   6  -3 1101.87   97.05
  -3  -3  -3 1088.19   95.68
  -3  -3  -3  881.50   77.75
  -6   3   3 1066.29   93.97
  -6   3   3 1062.86   93.56
   3  -6   3 1153.89  101.56
   3  -6   3 1116.25   98.21
   3   3   3 1018.38   89.66
   3   3   3 1035.49   91.09
   6  -3  -2  735.72   64.81
  -3   6  -2 1010.85   88.90
  -3   6  -2  850.70   74.94
  -3  -3  -2  918.46   80.83
  -3  -3  -2  720.67   63.58
  -6   3   2  740.51   65.29
   3  -6   2  824.01   72.55
   3  -6   2  983.47   86.51
   3   3   2  862.34   75.90
   3   3   2  728.20   64.20
   6  -3  -1 1330.46  116.96
   6  -3  -1 1288.71  113.34
  -3   6  -1 1745.21  153.30
  -3   6  -1 1678.13  147.49
  -3  -3  -1 1456.39  128.05
  -6   3   1 1265.44  111.28
  -6   3   1 1328.41  116.76
   3  -6   1 1814.33  159.40
   3  -6   1 1503.61  132.16
   3   3   1 1397.53  122.78
   6  -3   0 1047.12   92.05
   6  -3   0 1010.17   88.77
  -3   6   0 1169.63  102.80
  -3   6   0 1098.45   96.57
  -3  -3   0 1022.48   90.00
  -6   3   0 1040.28   91.44
  -6   3   0 1001.95   88.08
   3  -6   0 1137.46   99.92
   3  -6   0 1301.72  114.43
   3   3   0 1039.59   91.44
   6  -3   1   64.26    6.23
   6  -3   1   54.14    5.27
  -3   6   1   63.17    6.64
  -3   6   1   59.20    6.23
  -3  -3   1   57.83    6.64
  -3  -3   1   43.66    5.61
  -6   3  -1   54.96    5.27
  -6   3  -1   52.49    4.93
   3  -6  -1   67.14    7.05
   3  -6  -1   62.35    6.36
   3   3  -1   48.46    5.48
   3   3  -1   42.50    5.95
   6  -3   2   44.55    4.79
   6  -3   2   32.78    4.24
  -3   6   2   30.73    4.52
  -3  -3   2   36.82    5.61
  -6   3  -2   40.72    4.31
  -6   3  -2   33.81    4.24
   3  -6  -2   37.44    5.34
   3   3  -2   31.35    5.95
   6  -3   3  747.36   65.91
   6  -3   3  582.01   51.33
  -3   6   3  756.94   66.80
  -3  -3   3  804.85   71.04
  -3  -3   3  617.94   54.61
  -6   3  -3  636.28   56.12
   3  -6  -3  726.83   64.06
   3  -6  -3  545.94   48.25
   3   3  -3  752.83   66.52
   3   3  -3  645.32   57.01
   6  -3   4  309.07   28.06
   6  -3   4  281.77   25.32
  -3   6   4  336.45   30.46
  -3   6   4  328.85   29.63
  -3  -3   4  303.53   27.31
  -3  -3   4  312.15   28.20
  -6   3  -4  289.29   26.08
  -6   3  -4  256.85   23.20
   3  -6  -4  382.92   34.15
   3  -6  -4  289.98   26.08
   3   3  -4  315.57   28.68
   3   3  -4  313.11   28.06
   6  -3   5   73.78    8.21
  -3   6   5   56.12    8.08
  -3  -3   5  104.30   11.02
  -6   3  -5   64.61    7.32
   3  -6  -5   72.89    8.21
   3   3  -5   75.76    8.49
   6  -3   6    3.49    4.45
   6  -3   6    0.00    5.82
  -3   6   6    5.06    7.39
  -3   6   6    6.30    4.45
  -3  -3   6    3.63    4.38
  -3  -3   6   -3.97    6.09
  -6   3  -6    0.62    5.06
  -6   3  -6    5.48    4.17
   3  -6  -6   -7.12    4.93
   3  -6  -6   -3.90    4.72
   3   3  -6    5.75    4.65
   3   3  -6    0.75    5.95
   6  -3   7  352.74   31.55
  -3   6   7  358.08   32.03
  -3   6   7  334.67   30.52
  -3  -3   7  347.26   31.35
  -3  -3   7  372.31   33.26
  -6   3  -7  332.20   29.91
   3  -6  -7  304.97   27.38
   3  -6  -7  358.28   32.23
   3   3  -7  340.83   30.46
   3   3  -7  357.46   32.37
   6  -3   8   72.75    9.72
   6  -3   8   83.77    8.90
  -3   6   8   80.28    8.69
  -3   6   8   75.76   11.29
  -3  -3   8   71.86    7.94
  -3  -3   8   67.55    8.62
  -6   3  -8   81.65    8.55
  -6   3  -8   68.64    8.21
   3  -6  -8   74.74    8.83
   3  -6  -8   71.38    8.21
   3   3  -8   85.62   10.74
   3   3  -8   66.52    7.25
   6  -3   9   50.51    8.55
  -3   6   9   59.82   10.27
  -3   6   9   58.86    7.19
  -3  -3   9   60.09    8.69
  -3  -3   9   47.91    6.36
  -6   3  -9   51.33    6.43
   3  -6  -9   49.55    6.84
   3  -6  -9   53.79    6.84
   3   3  -9   45.51    9.10
   3   3  -9   49.28    6.09
   6  -3  10  145.71   14.10
   6  -3  10  140.44   15.13
  -3   6  10  161.45   15.54
  -3   6  10  163.98   18.00
  -6   3 -10  138.04   13.55
  -6   3 -10  148.45   14.24
   3  -6 -10  142.97   13.69
   3  -6 -10  156.66   15.54
   3   3 -10  124.83   11.91
   6  -3  11   32.23    9.86
   6  -3  11   23.27    7.25
  -3   6  11   46.13   11.29
  -3   6  11   43.73    6.84
  -3  -3  11   26.55    8.28
  -3  -3  11   24.09    5.41
  -6   3 -11   21.15    6.16
  -6   3 -11   31.35    5.82
   3  -6 -11   27.38    6.57
   3  -6 -11   25.25    5.68
   3   3 -11   24.30    5.20
   3   3 -11   40.24   10.27
   6  -3  12   15.95    5.75
   6  -3  12    2.33    8.76
  -3   6  12   14.17    5.54
  -3  -3  12    0.55    5.68
  -3  -3  12    8.14    7.05
  -6   3 -12   13.48    5.54
  -6   3 -12    8.21    4.72
   3  -6 -12   13.76    6.57
   3   3 -12   -9.58   10.20
   3   3 -12   16.49    5.00
   6  -2 -12   20.05    9.72
  -4   6 -12   13.07    4.45
  -4   6 -12    8.08    8.62
  -2  -4 -12   19.44    6.36
  -6   2  12   24.43    5.48
   4  -6  12   22.86    7.80
   4  -6  12   17.18    5.06
   2   4  12    8.90   11.84
   6  -2 -11    8.42    9.31
   6  -2 -11    1.37    4.11
  -4   6 -11    2.67    3.97
  -2  -4 -11    0.34    6.23
  -2  -4 -11  -12.66    7.73
  -6   2  11   -0.14    4.59
  -6   2  11    1.30    7.67
   4  -6  11   -4.31    7.12
   2   4  11    6.43   12.59
   2   4  11   -5.82    5.20
   6  -2 -10   67.41   10.74
   6  -2 -10   64.06    7.12
  -4   6 -10   63.31   10.06
  -4   6 -10   65.50    7.12
  -2  -4 -10   59.75    7.94
  -2  -4 -10   57.69    8.62
  -6   2  10   70.70    9.79
  -6   2  10   80.42    8.83
   4  -6  10   61.87    7.19
   4  -6  10   64.47    8.90
   2   4  10   44.01    7.32
   2   4  10   64.13   12.59
   6  -2  -9  131.61   14.30
   6  -2  -9  139.34   13.07
  -4   6  -9  144.41   13.41
  -4   6  -9  122.23   13.55
  -2  -4  -9  137.29   13.55
  -2  -4  -9  126.75   12.59
  -6   2   9  134.76   14.03
  -6   2   9  146.80   13.96
   4  -6   9  137.84   13.28
   4  -6   9  136.40   13.76
   6  -2  -8   83.70   10.33
  -4   6  -8   78.84    9.58
  -4   6  -8   93.69    9.24
  -2  -4  -8   87.40    9.72
  -2  -4  -8   95.75   10.74
  -6   2   8   93.15    9.44
   4  -6   8   77.95    8.97
   4  -6   8   91.02    9.17
   2   4   8   67.89   11.22
   2   4   8   71.52    8.35
   6  -2  -7   19.30    6.30
   6  -2  -7   19.44    4.24
  -4   6  -7   13.07    5.48
  -2  -4  -7   20.39    5.41
  -2  -4  -7   14.37    5.68
  -6   2   7   10.40    5.68
  -6   2   7   20.87    4.59
   4  -6   7   15.47    4.04
   2   4   7    8.90    7.46
   2   4   7    9.38    4.59
   6  -2  -6  283.00   25.46
   6  -2  -6  288.61   26.28
  -4   6  -6  297.64   27.03
  -4   6  -6  272.39   24.43
  -2  -4  -6  252.61   23.13
  -2  -4  -6  204.77   18.89
  -6   2   6  290.66   26.62
  -6   2   6  275.06   24.71
   4  -6   6  261.03   23.41
   4  -6   6  267.19   24.09
   2   4   6  259.86   23.47
   2   4   6  296.00   27.99
   6  -2  -5  306.13   28.06
   6  -2  -5  357.53   31.96
  -2  -4  -5  310.78   28.06
  -6   2   5  341.85   30.93
  -6   2   5  344.25   30.87
   4  -6   5  309.07   27.51
   4  -6   5  330.90   29.70
   2   4   5  264.18   24.71
   6  -2  -4  355.89   32.03
   6  -2  -4  361.09   32.23
  -4   6  -4  336.24   30.11
  -2  -4  -4  395.37   35.11
  -2  -4  -4  324.47   29.22
  -6   2   4  365.74   32.65
  -6   2   4  354.04   31.82
   4  -6   4  358.35   31.89
   2   4   4  376.69   33.54
   2   4   4  399.82   35.73
   6  -2  -3 1668.55  146.80
   6  -2  -3 1476.24  129.83
  -4   6  -3 1602.17  140.85
  -2  -4  -3 1328.41  116.89
  -2  -4  -3 1415.33  124.42
  -6   2   3 1528.94  134.48
  -6   2   3 1653.50  145.43
   4  -6   3 1790.38  157.41
   4  -6   3 1708.93  150.22
   2   4   3 1542.62  135.65
   2   4   3 1312.67  115.46
   6  -2  -2 2829.29  248.64
   6  -2  -2 3202.97  281.42
  -4   6  -2 4491.00  394.48
  -4   6  -2 3672.46  322.62
  -2  -4  -2 3337.79  293.19
  -6   2   2 3145.48  276.36
  -6   2   2 2922.36  256.78
   4  -6   2 3476.04  305.38
   4  -6   2 4000.28  351.37
   2   4   2 3102.36  272.53
   6  -2  -1  179.11   16.29
   6  -2  -1  208.12   18.68
  -4   6  -1  252.06   22.31
  -4   6  -1  202.92   18.07
  -2  -4  -1  195.33   17.73
  -2  -4  -1  253.98   22.79
  -6   2   1  194.92   17.52
  -6   2   1  181.78   16.49
   4  -6   1  192.38   17.25
   2   4   1  196.08   17.79
   2   4   1  238.37   21.35
   6  -2   0   17.79    2.81
  -4   6   0    8.62    2.87
  -2  -4   0    6.84    4.31
  -6   2   0   10.33    2.94
  -6   2   0   18.82    3.29
   4  -6   0    9.03    2.74
   6  -2   1  605.42   53.31
   6  -2   1  577.22   50.78
  -4   6   1  706.29   62.21
  -4   6   1  633.82   55.78
  -2  -4   1  577.29   50.99
  -2  -4   1  600.21   52.97
  -6   2  -1  542.04   47.70
  -6   2  -1  608.49   53.52
   4  -6  -1  674.40   59.41
   4  -6  -1  635.67   55.98
   2   4  -1  573.73   50.58
   2   4  -1  581.26   51.40
   6  -2   2  437.33   38.53
   6  -2   2  420.29   37.09
  -4   6   2  539.58   47.70
  -4   6   2  498.03   44.14
  -2  -4   2  458.95   40.72
  -6   2  -2  381.76   33.67
  -6   2  -2  501.93   44.21
   4  -6  -2  524.66   46.33
   4  -6  -2  596.11   52.56
   2   4  -2  450.40   40.04
   6  -2   3  153.58   14.10
  -4   6   3  245.70   22.45
  -4   6   3  225.03   20.53
  -2  -4   3  183.76   16.97
  -2  -4   3  205.80   19.03
  -6   2  -3  185.33   16.97
   4  -6  -3  215.79   19.57
   4  -6  -3  218.05   19.78
   2   4  -3  182.66   17.11
   2   4  -3  192.59   17.73
   6  -2   4   43.80    6.02
  -4   6   4   56.67    7.53
  -4   6   4   42.91    7.25
  -2  -4   4   36.34    6.50
  -2  -4   4   52.84    6.91
  -6   2  -4   62.21    7.19
   4  -6  -4   45.85    6.16
   2   4  -4   41.13    7.25
   2   4  -4   57.63    6.98
   6  -2   5  350.14   31.28
   6  -2   5  398.73   35.86
  -4   6   5  417.82   37.57
  -4   6   5  428.70   38.60
  -2  -4   5  419.40   37.57
   4  -6  -5  394.69   35.25
   4  -6  -5  429.80   38.46
   2   4  -5  407.63   36.34
   6  -2   6  646.75   57.42
   6  -2   6  666.39   58.86
  -4   6   6  704.93   62.28
  -4   6   6  603.43   53.72
  -2  -4   6  711.77   62.90
  -2  -4   6  673.44   59.75
  -6   2  -6  677.62   59.88
  -6   2  -6  666.81   59.06
   4  -6  -6  639.63   56.60
   4  -6  -6  825.38   72.89
   2   4  -6  741.20   65.43
   2   4  -6  701.50   62.21
   6  -2   7  251.99   22.86
  -4   6   7  244.40   22.79
  -4   6   7  256.17   23.20
  -2  -4   7  253.29   22.93
  -2  -4   7  244.60   22.45
  -6   2  -7  235.91   21.63
   4  -6  -7  240.09   21.76
   4  -6  -7  271.36   24.71
   2   4  -7  250.01   23.13
   2   4  -7  238.37   21.49
   6  -2   8  100.47   10.27
   6  -2   8  100.61   11.63
  -4   6   8  102.93   10.47
  -2  -4   8   90.61    9.58
  -2  -4   8   97.80   10.88
  -6   2  -8   95.13   10.20
  -6   2  -8   96.02    9.92
   4  -6  -8  109.85   11.43
   2   4  -8   98.28    9.65
   2   4  -8   91.50   11.36
   6  -2   9   -8.35    7.80
   6  -2   9   -6.30    5.34
  -4   6   9   -1.64    4.59
  -4   6   9    4.04    8.49
  -2  -4   9    0.82    4.86
  -6   2  -9   -1.23    4.31
   4  -6  -9   -2.53    4.79
   4  -6  -9   -1.92    4.31
   2   4  -9    1.16    3.90
   2   4  -9   -3.63    7.25
   6  -2  10   38.94    6.43
   6  -2  10   32.78    9.24
  -4   6  10   41.27    9.99
  -4   6  10   38.26    6.23
  -2  -4  10   38.94    7.67
  -2  -4  10   30.66    5.75
  -6   2 -10   31.82    5.82
  -6   2 -10   37.44    6.43
   4  -6 -10   32.17    5.48
   4  -6 -10   53.11    8.01
   2   4 -10   40.24    5.54
   2   4 -10    6.50    8.83
   6  -2  11   -8.90    9.44
  -4   6  11   11.16    9.79
  -4   6  11    3.01    5.20
  -2  -4  11    6.09    7.73
  -2  -4  11    6.57    4.59
  -6   2 -11    2.87    5.41
   4  -6 -11   -5.27    6.16
   4  -6 -11    3.08    4.86
   2   4 -11  -17.25    9.51
   2   4 -11   12.87    5.61
   6  -2  12   -2.46    9.92
   6  -2  12    8.01    5.54
  -4   6  12    6.50    5.27
  -2  -4  12   -0.82    6.64
  -6   2 -12    3.35    5.48
  -6   2 -12    2.87    5.27
   4  -6 -12   12.80    6.57
   2   4 -12    5.06    4.38
   6  -1 -12   69.12   11.36
  -5   6 -12   50.85    9.86
  -5   6 -12   73.37    8.62
  -5   6 -12   61.53    7.25
  -1  -5 -12   38.81    7.53
  -1  -5 -12   74.53    9.79
  -6   1  12   66.04    7.87
   5  -6  12   62.14   10.06
   5  -6  12   56.39    7.12
   1   5  12   50.58    7.73
   1   5  12   56.94   13.62
   6  -1 -11   90.75   12.66
   6  -1 -11   78.23    8.28
  -5   6 -11   78.64    8.28
  -5   6 -11   77.95   11.84
  -1  -5 -11   74.67    9.31
  -1  -5 -11   73.16    9.10
  -6   1  11   85.69    9.24
  -6   1  11  107.31   12.52
   5  -6  11   80.62    9.17
   5  -6  11   78.36   10.27
   1   5  11   81.10    9.44
   1   5  11   74.74   14.44
   6  -1 -10   83.84    8.62
   6  -1 -10  105.05   12.87
  -5   6 -10  100.33   12.25
  -5   6 -10   84.32    8.62
  -1  -5 -10   73.37    8.76
  -6   1  10   81.99    8.90
  -6   1  10  100.54   11.77
   5  -6  10  100.13   11.43
   5  -6  10   81.37    8.62
   1   5  10   81.79   13.35
   6  -1  -9  127.09   12.11
   6  -1  -9  150.22   15.67
  -5   6  -9  121.62   11.50
  -1  -5  -9  121.62   12.25
  -1  -5  -9  107.59   11.22
  -6   1   9  122.30   11.84
  -6   1   9  145.64   14.78
   5  -6   9  135.72   13.69
   1   5   9  122.85   12.11
   1   5   9  118.40   14.30
   6  -1  -8  358.55   32.65
  -5   6  -8  310.44   27.72
  -5   6  -8  341.92   31.00
  -1  -5  -8  298.19   27.17
  -1  -5  -8  348.36   31.41
  -6   1   8  305.24   27.38
   5  -6   8  305.86   27.38
   5  -6   8  315.85   28.54
   1   5   8  324.47   29.22
   1   5   8  364.37   33.74
   6  -1  -7  290.05   26.62
   6  -1  -7  266.30   23.95
  -5   6  -7  281.22   25.60
  -1  -5  -7  279.99   25.39
  -1  -5  -7  225.58   20.94
  -6   1   7  272.53   24.57
  -6   1   7  283.89   25.87
   5  -6   7  269.31   24.16
   1   5   7  290.94   27.03
   1   5   7  256.85   23.27
   6  -1  -6  392.91   35.04
   6  -1  -6  362.80   32.71
  -5   6  -6  367.25   32.92
  -5   6  -6  380.11   33.74
  -1  -5  -6  310.78   27.99
  -1  -5  -6  329.13   29.63
  -6   1   6  365.40   32.99
  -6   1   6  386.27   34.43
   5  -6   6  375.73   33.40
   5  -6   6  346.17   30.93
   1   5   6  355.54   32.99
   1   5   6  327.48   29.29
   6  -1  -5  361.91   32.71
   6  -1  -5  363.07   32.44
  -5   6  -5  346.30   30.87
  -5   6  -5  344.52   30.93
  -1  -5  -5  305.92   27.72
  -1  -5  -5  292.37   26.49
  -6   1   5  372.52   33.54
  -6   1   5  338.84   30.32
   5  -6   5  334.26   29.77
   5  -6   5  356.77   31.89
   1   5   5  310.44   28.61
   1   5   5  306.81   27.65
   6  -1  -4  185.81   17.18
   6  -1  -4  195.94   18.48
  -1  -5  -4  205.59   18.75
  -1  -5  -4  160.49   15.26
  -6   1   4  192.25   17.73
  -6   1   4  170.35   16.15
   5  -6   4  162.61   15.13
   5  -6   4  176.57   16.08
   1   5   4  202.38   18.48
   1   5   4  195.12   18.27
   6  -1  -3  941.04   83.02
   6  -1  -3  763.10   67.28
  -5   6  -3  787.74   69.33
  -5   6  -3  904.08   79.60
  -1  -5  -3  762.42   67.28
  -1  -5  -3  647.44   57.08
  -6   1   3  815.11   71.86
  -6   1   3  892.45   78.71
   5  -6   3  774.05   68.17
   5  -6   3  893.82   78.71
   1   5   3  806.22   71.11
   6  -1  -2  324.13   28.95
   6  -1  -2  424.26   37.78
  -5   6  -2  443.97   39.15
  -5   6  -2  389.90   34.43
  -1  -5  -2  401.88   35.66
  -1  -5  -2  365.26   32.65
  -6   1   2  363.96   32.37
  -6   1   2  416.59   37.16
   5  -6   2  373.95   32.99
   5  -6   2  422.68   37.30
   1   5   2  298.26   26.62
   1   5   2  392.50   34.84
   6  -1  -1  421.04   37.23
   6  -1  -1  493.65   43.73
  -1  -5  -1  522.95   46.20
  -1  -5  -1  391.13   34.63
  -6   1   1  387.02   34.36
  -6   1   1  541.08   47.77
   5  -6   1  521.17   45.85
   5  -6   1  469.97   41.34
   1   5   1  395.44   35.04
   1   5   1  516.51   45.65
   6  -1   0 1239.44  108.96
   6  -1   0  917.77   80.76
  -5   6   0 1090.24   95.82
  -5   6   0 1005.38   88.36
  -1  -5   0  932.14   82.06
  -1  -5   0 1006.06   88.49
  -6   1   0  899.98   79.18
  -6   1   0  958.84   84.32
   5  -6   0 1069.71   94.04
   5  -6   0 1131.30   99.37
   1   5   0  856.18   75.35
   1   5   0 1066.97   93.97
   6  -1   1  859.60   75.63
   6  -1   1  835.65   73.57
  -5   6   1 1034.12   90.96
  -5   6   1 1059.44   93.15
  -1  -5   1  986.21   86.85
  -1  -5   1  886.29   78.02
  -6   1  -1  816.48   71.86
  -6   1  -1  930.09   81.85
   5  -6  -1  926.67   81.51
   5  -6  -1 1023.17   90.00
   1   5  -1  902.72   79.39
   1   5  -1  844.54   74.46
   6  -1   2 1711.67  150.36
   6  -1   2 1674.71  147.21
  -5   6   2 2021.70  177.74
  -5   6   2 1967.63  172.95
  -1  -5   2 1697.98  149.27
  -6   1  -2 1736.31  152.62
  -6   1  -2 1656.23  145.50
   5  -6  -2 1905.35  167.40
   5  -6  -2 2045.65  179.79
   1   5  -2 1689.77  148.58
   6  -1   3  865.76   76.24
   6  -1   3  886.98   78.16
  -5   6   3  997.85   87.88
  -5   6   3 1012.90   89.31
  -1  -5   3  856.18   75.56
  -1  -5   3  953.36   84.04
  -6   1  -3  785.00   69.19
  -6   1  -3  887.66   78.09
   5  -6  -3 1068.34   94.04
   5  -6  -3  944.46   83.22
   1   5  -3  860.97   75.90
   1   5  -3  849.33   74.94
   6  -1   4   30.73    5.89
   6  -1   4   10.88    6.64
  -5   6   4   17.52    5.27
  -5   6   4    3.49    6.16
  -1  -5   4    5.13    5.61
  -1  -5   4   20.33    5.41
  -6   1  -4   12.87    5.13
   5  -6  -4    7.19    6.36
   5  -6  -4   23.54    5.20
   1   5  -4   11.02    6.16
   6  -1   5   35.79    5.48
   6  -1   5   51.74    8.69
  -5   6   5   45.65    7.32
  -1  -5   5   55.16    7.67
  -6   1  -5   31.76    5.89
   5  -6  -5   44.07    5.95
   5  -6  -5   26.14    8.28
   1   5  -5   51.81    6.57
   6  -1   6   97.80   11.43
  -5   6   6   83.70    9.99
  -5   6   6   85.21    8.83
  -1  -5   6   64.47    9.10
  -1  -5   6   86.44    8.90
  -6   1  -6   76.93    8.69
   5  -6  -6   83.56    8.83
   5  -6  -6   78.09    9.38
   1   5  -6   84.52    9.79
   1   5  -6   77.54    8.55
   6  -1   7   -7.32    4.72
   6  -1   7    0.27    7.05
  -5   6   7    2.60    4.24
  -5   6   7    4.45    6.23
  -1  -5   7    1.44    5.48
  -1  -5   7   -2.60    4.45
  -6   1  -7   -9.17    5.20
  -6   1  -7   -0.34    5.13
   5  -6  -7   -2.26    5.00
   5  -6  -7    1.85    6.09
   5  -6  -7    8.01    4.17
   1   5  -7    1.37    3.83
   1   5  -7    4.24    6.02
   6  -1   8   25.94    5.48
   6  -1   8   27.85    7.80
  -5   6   8   30.18    5.20
  -1  -5   8   14.17    6.09
  -6   1  -8   30.52    5.61
  -6   1  -8   27.24    5.95
   5  -6  -8   30.73    5.95
   1   5  -8   29.77    4.72
   6  -1   9    0.34    5.13
   6  -1   9    8.55    8.55
  -5   6   9   -3.76    4.65
  -5   6   9   13.07    8.28
  -1  -5   9    4.45    6.43
  -1  -5   9    2.74    4.24
  -6   1  -9   -0.07    4.79
  -6   1  -9    6.16    5.13
   5  -6  -9   -2.40    4.79
   5  -6  -9    3.08    4.31
   1   5  -9   -8.28    4.24
   1   5  -9    4.04    7.80
   6  -1  10    3.29    5.27
   6  -1  10   -4.11    9.92
  -5   6  10   -8.76    8.35
  -5   6  10    9.44    5.00
  -1  -5  10    4.72    6.36
  -1  -5  10    2.19    4.65
  -6   1 -10    3.08    5.00
  -6   1 -10    1.10    5.20
   5  -6 -10   -2.46    4.59
   5  -6 -10   -1.78    5.89
   1   5 -10   -0.55    3.90
   1   5 -10    0.27    8.69
   6  -1  11   -7.25   10.13
   6  -1  11   -9.65    6.30
  -5   6  11   -6.57    9.44
  -5   6  11    1.92    5.06
  -1  -5  11    1.98    4.72
  -1  -5  11   10.61    7.32
  -6   1 -11   -0.55    5.41
   5  -6 -11    0.75    4.79
   5  -6 -11   -3.49    6.16
   1   5 -11   -7.32    4.59
   1   5 -11  -12.66    8.97
   6  -1  12    9.31    5.68
   6  -1  12    3.42    9.86
  -5   6  12   -0.21    5.20
  -5   6  12   -9.92   11.77
  -1  -5  12    8.35    6.50
  -1  -5  12   11.57    7.67
  -6   1 -12    5.06    5.41
  -6   1 -12    6.50    5.54
   5  -6 -12    7.67    6.71
   5  -6 -12   -2.26    5.61
   1   5 -12    3.83    3.97
   6   0 -12    2.05    4.72
   6   0 -12   12.52    9.17
  -6   6 -12   13.35    4.65
  -6   6 -12    3.56    5.61
   0  -6 -12    1.44    6.36
  -6   0  12    8.49    4.93
  -6   0  12   -5.27    9.17
   6  -6  12    5.68    5.34
   6  -6  12    2.33    8.49
   0   6  12    3.08    5.82
   6   0 -11   12.94    4.31
   6   0 -11   14.17    8.83
  -6   6 -11   10.33    4.45
  -6   6 -11   11.63    5.54
  -6   6 -11   11.43    8.55
   0  -6 -11    4.59    5.95
   0  -6 -11    9.79    6.16
  -6   0  11   18.07    7.39
  -6   0  11    5.75    5.00
   6  -6  11    7.87    6.02
   6  -6  11   20.39    7.25
   0   6  11   17.59   11.70
   0   6  11   14.37    6.30
   6   0 -10   -6.36    7.80
   6   0 -10   -1.03    3.97
  -6   6 -10   13.76    7.94
  -6   6 -10    5.61    3.70
   0  -6 -10   -0.41    6.16
   0  -6 -10    9.58    5.75
  -6   0  10    9.24    4.59
  -6   0  10    3.76    7.05
   6  -6  10    4.45    6.71
   6  -6  10    3.08    4.38
   0   6  10    1.10    5.61
   0   6  10   -3.35   10.06
   6   0  -9   57.56    6.64
   6   0  -9   55.85    9.31
  -6   6  -9   50.58    5.82
  -6   6  -9   43.05    8.90
   0  -6  -9   37.71    6.71
   0  -6  -9   51.26    6.98
  -6   0   9   56.67    8.55
  -6   0   9   56.05    6.78
   6  -6   9   55.03    7.87
   6  -6   9   40.58    5.89
   0   6   9   50.92    6.78
   0   6   9   44.28    9.92
   6   0  -8   -1.57    7.05
  -6   6  -8    0.41    3.49
  -6   6  -8    5.75    6.50
   0  -6  -8    4.52    5.68
  -6   0   8   -1.37    4.17
   6  -6   8    2.94    4.04
   6  -6   8    0.07    5.13
   0   6   8    5.27    4.65
   6   0  -7  449.24   39.90
   6   0  -7  471.27   42.23
  -6   6  -7  458.34   40.93
  -6   6  -7  438.97   38.87
   0  -6  -7  479.35   42.64
   0  -6  -7  429.59   38.39
  -6   0   7  442.94   39.63
  -6   0   7  466.21   41.41
   6  -6   7  436.30   38.87
   6  -6   7  438.97   38.94
   0   6   7  438.97   39.08
   0   6   7  479.21   43.12
   6   0  -6  145.84   13.69
  -6   6  -6  126.89   12.46
  -6   6  -6  124.56   11.70
   0  -6  -6  124.49   12.25
   0  -6  -6  105.81   10.74
  -6   0   6  127.64   12.18
  -6   0   6  179.11   16.97
   6  -6   6  123.46   11.63
   6  -6   6  120.86   11.63
   0   6   6  118.33   11.36
   0   6   6  141.53   14.92
   6   0  -5   21.76    5.20
   6   0  -5   25.73    6.50
  -6   6  -5   23.89    4.38
  -6   6  -5   26.08    6.16
   0  -6  -5   18.75    5.95
   0  -6  -5   12.11    5.41
  -6   0   5   22.93    6.30
  -6   0   5   16.43    4.79
   6  -6   5   21.42    3.97
   6  -6   5   27.65    5.54
   0   6   5   17.52    5.13
   0   6   5   28.06    7.94
   6   0  -4  183.97   16.97
   6   0  -4  233.52   21.76
  -6   6  -4  201.08   18.20
  -6   6  -4  232.15   21.22
   0  -6  -4  207.78   19.23
   0  -6  -4  197.04   18.00
  -6   0   4  203.81   18.82
  -6   0   4  201.08   18.68
   6  -6   4  221.88   20.12
   6  -6   4  195.12   17.73
   0   6   4  175.82   16.22
   0   6   4  238.03   21.90
   6   0  -3  465.11   41.47
   6   0  -3  380.87   33.95
   0  -6  -3  392.91   34.84
   0  -6  -3  421.72   37.50
  -6   0   3  385.52   34.36
  -6   0   3  457.38   40.72
   6  -6   3  407.49   36.00
   6  -6   3  455.05   40.24
   0   6   3  418.03   37.16
   0   6   3  370.26   32.85
   6   0  -2   24.98    5.68
  -6   6  -2   23.00    3.35
  -6   6  -2   14.30    2.74
   0  -6  -2   23.68    5.75
   0  -6  -2   17.86    4.04
  -6   0   2   17.32    4.79
   6  -6   2   12.66    2.40
   6  -6   2   22.59    3.42
   0   6   2   16.70    4.38
   0   6   2   13.69    4.59
   6   0  -1  105.33   10.06
  -6   6  -1  109.85    9.86
   0  -6  -1  126.27   11.84
   0  -6  -1   80.76    8.69
  -6   0   1   96.29    9.79
  -6   0   1   96.84    9.72
   6  -6   1  110.53    9.86
   0   6   1  112.86   10.95
   0   6   1  103.00   10.13
   6   0   0  113.13   10.47
  -6   6   0   81.03    7.60
  -6   6   0   86.85    8.08
   0  -6   0   86.85    8.83
  -6   0   0   79.87    8.42
  -6   0   0   90.13    8.76
   6  -6   0  119.08   10.68
   6  -6   0   91.09    8.35
   0   6   0   96.77    9.92
   6   0   1  819.90   72.27
   6   0   1  996.48   87.67
  -6   6   1  878.76   77.34
  -6   6   1 1043.02   91.71
   0  -6   1  975.26   85.89
   0  -6   1  914.35   80.48
  -6   0  -1  912.98   80.35
  -6   0  -1  895.19   78.71
   6  -6  -1 1127.20   99.10
   6  -6  -1 1006.06   88.49
   0   6  -1  901.35   79.39
   0   6  -1 1077.24   94.72
  -6   6   2 2322.15  204.09
  -6   6   2 1793.11  157.62
   0  -6   2 1556.31  136.81
  -6   0  -2 1799.96  158.23
   6  -6  -2 2242.08  197.11
   6  -6  -2 1914.25  168.22
   0   6  -2 1925.20  169.25
   6   0   3  513.16   45.38
  -6   6   3  526.57   46.61
  -6   6   3  498.79   44.28
   0  -6   3  488.32   43.32
   0  -6   3  536.15   47.50
  -6   0  -3  518.77   45.79
   6  -6  -3  535.40   47.36
   6  -6  -3  540.74   48.04
   0   6  -3  518.70   46.06
   0   6  -3  507.55   44.90
   6   0   4  880.82   77.61
   6   0   4  825.38   72.82
  -6   6   4  845.23   74.60
  -6   6   4  857.55   75.63
   0  -6   4  914.35   80.69
   0  -6   4  897.93   79.25
  -6   0  -4  821.96   72.41
  -6   0  -4  849.33   74.94
   6  -6  -4  806.90   71.11
   6  -6  -4  943.78   83.43
   0   6  -4  834.96   73.64
   0   6  -4  903.40   79.80
   6   0   5  104.51   11.98
   6   0   5  146.53   14.10
  -6   6   5  119.50   12.39
  -6   6   5  139.34   13.55
   0  -6   5  119.43   11.77
   0  -6   5  130.17   12.94
  -6   0  -5  122.23   12.32
   6  -6  -5  136.67   12.94
   6  -6  -5  122.64   13.41
   0   6  -5  146.67   13.82
   0   6  -5  110.94   12.11
   6   0   6  493.52   44.42
   6   0   6  427.34   37.85
  -6   6   6  453.68   40.72
  -6   6   6  487.43   43.25
   0  -6   6  464.91   41.27
  -6   0  -6  380.25   34.08
   6  -6  -6  455.19   40.45
   6  -6  -6  472.16   42.23
   0   6  -6  470.04   42.02
  -6   6   7   67.62    8.90
  -6   6   7   84.11    8.76
  -6   0  -7   85.41    9.38
   6  -6  -7   60.36    8.62
   6  -6  -7   78.57    8.28
   6   0   8   33.12    5.82
   6   0   8   32.78    8.21
  -6   6   8   35.52    5.41
   0  -6   8   37.98    6.50
  -6   0  -8   37.78    6.57
  -6   0  -8   35.73    6.30
   6  -6  -8   41.54    8.28
   6   0   9   32.03    5.89
  -6   6   9   34.70    8.08
  -6   6   9   33.81    5.61
   0  -6   9   30.39    7.05
   0  -6   9   33.88    5.34
  -6   0  -9   48.73    6.98
   6  -6  -9   37.23    5.48
   6  -6  -9   27.92    8.42
   0   6  -9   44.62    9.03
   0   6  -9   39.69    5.68
   6   0  10   11.63    5.34
   6   0  10    6.23    9.92
  -6   6  10    4.72    4.65
  -6   6  10    1.78    8.62
   0  -6  10   10.06    4.52
   0  -6  10   -3.01    6.02
  -6   0 -10   13.28    5.54
  -6   0 -10   11.50    5.61
   6  -6 -10    7.32    4.86
   6  -6 -10   -2.12    5.48
   0   6 -10   -0.55    7.80
   0   6 -10    7.67    3.70
   6   0  11  -29.91   11.98
   6   0  11    1.16    5.95
  -6   6  11   11.84    9.10
  -6   6  11   -3.76    5.13
   0  -6  11   -3.83    4.79
   0  -6  11   -3.56    7.19
  -6   0 -11    4.11    5.89
  -6   0 -11   -8.01    6.02
   6  -6 -11    3.49    5.95
   6  -6 -11   -1.98    4.59
   0   6 -11   -2.05    8.55
   0   6 -11   -1.71    4.24
   6   0  12    4.17   10.61
   6   0  12   -4.17    5.68
  -6   6  12    9.92   10.88
  -6   6  12    1.16    5.34
   0  -6  12  -11.09    8.97
   0  -6  12   -4.79    5.95
  -6   0 -12    3.01    5.41
  -6   0 -12   -6.98    5.54
   6  -6 -12   -2.74    5.00
   6  -6 -12   -1.37    6.78
   0   6 -12   -2.46    8.49
   0   6 -12   -2.53    3.70
   7  -6 -12   -0.68    6.36
   7  -6 -12   -2.19    4.52
  -1   7 -12    4.45    8.97
  -1   7 -12    1.78    4.04
  -6  -1 -12    9.86    5.89
  -6  -1 -12   -2.33    5.34
  -7   6  12   -4.65    5.54
  -7   6  12   10.81    9.79
   1  -7  12   -1.92    5.00
   1  -7  12   -2.87    7.94
   6   1  12    3.97    5.68
   6   1  12   -3.29   11.70
   7  -6 -11   41.54    7.25
   7  -6 -11   34.08    5.41
   7  -6 -11   34.70    9.65
  -1   7 -11   40.58    6.09
  -1   7 -11   26.35    9.58
  -6  -1 -11   43.73    7.05
  -7   6  11   27.72    8.83
  -7   6  11   40.45    6.43
   1  -7  11   25.80    9.24
   1  -7  11   45.72    6.50
   6   1  11   39.56    6.98
   7  -6 -10  120.86   13.96
  -1   7 -10  136.61   12.94
  -1   7 -10  109.98   12.87
  -6  -1 -10  105.67   11.02
  -6  -1 -10  109.91   11.63
  -7   6  10  120.04   11.70
   1  -7  10  118.19   12.66
   1  -7  10  117.99   11.57
   6   1  10  102.39   10.81
   6   1  10   89.31   13.35
   7  -6  -9  126.82   14.10
   7  -6  -9  124.29   11.91
  -1   7  -9  140.03   13.21
  -1   7  -9  130.99   14.17
  -6  -1  -9  110.46   11.91
  -6  -1  -9  101.97   10.54
  -7   6   9  121.00   11.77
  -7   6   9  121.21   13.14
   1  -7   9  134.55   14.10
   1  -7   9  113.81   11.09
   6   1   9   95.27    9.92
   6   1   9   92.39   13.35
   7  -6  -8   69.47    7.80
   7  -6  -8   75.56   10.13
  -1   7  -8   70.90    7.53
  -1   7  -8   82.67   10.81
  -6  -1  -8   49.07    7.05
  -6  -1  -8   68.51    8.69
  -7   6   8   68.71    7.53
  -7   6   8   64.74    9.65
   1  -7   8   91.98   10.33
   1  -7   8   64.47    7.46
   6   1   8   69.47    7.80
   6   1   8   69.40   11.29
   7  -6  -7  590.02   52.22
   7  -6  -7  626.56   55.85
  -6  -1  -7  621.29   55.09
  -7   6   7  612.26   54.48
  -7   6   7  589.33   52.22
   1  -7   7  602.06   53.25
   1  -7   7  629.10   55.78
   6   1   7  624.65   55.85
   6   1   7  582.97   51.60
   7  -6  -6  159.46   15.60
   7  -6  -6  171.24   15.88
  -1   7  -6  174.04   16.63
  -6  -1  -6  200.25   18.34
  -7   6   6  164.12   15.26
  -7   6   6  184.24   17.73
   1  -7   6  177.46   16.36
   6   1   6  177.26   16.56
   6   1   6  135.30   15.67
   7  -6  -5   24.91    4.79
   7  -6  -5   19.85    7.67
  -1   7  -5   27.92    5.06
  -1   7  -5   13.82    6.57
  -6  -1  -5   23.41    4.59
  -6  -1  -5   15.06    6.78
  -7   6   5   20.74    5.34
  -7   6   5   22.38    6.50
   6   1   5   27.03    5.89
   6   1   5   24.57    5.61
   7  -6  -4  965.68   85.07
   7  -6  -4 1155.94  101.97
  -1   7  -4  964.31   84.93
  -1   7  -4 1064.92   93.90
  -6  -1  -4  963.63   84.80
  -6  -1  -4  949.25   83.70
  -7   6   4 1016.33   89.52
  -7   6   4 1062.86   93.76
   1  -7   4 1049.86   92.53
   1  -7   4 1062.18   93.63
   7  -6  -3 1105.98   97.46
   7  -6  -3 1122.41   98.76
  -1   7  -3 1166.21  102.80
  -1   7  -3 1201.80  105.74
  -6  -1  -3 1366.05  120.11
  -6  -1  -3 1310.61  115.32
  -7   6   3 1105.30   97.32
  -7   6   3 1089.56   95.95
   1  -7   3 1173.05  103.28
   1  -7   3 1236.02  108.82
   6   1   3 1081.34   95.20
   6   1   3 1168.95  102.86
   7  -6  -2 1048.49   92.32
   7  -6  -2  800.74   70.56
  -1   7  -2 1028.64   90.61
  -6  -1  -2  958.15   84.45
  -7   6   2 1005.38   88.56
  -7   6   2  828.12   72.96
   1  -7   2  811.01   71.45
   6   1   2  736.41   64.88
   6   1   2  917.09   80.76
   7  -6  -1 2888.83  253.77
   7  -6  -1 2441.23  214.56
  -1   7  -1 2921.68  256.72
  -1   7  -1 3535.58  310.58
  -6  -1  -1 2738.95  240.63
  -6  -1  -1 2750.58  241.66
  -7   6   1 2800.54  246.04
  -7   6   1 2414.54  212.16
   1  -7   1 2983.27  262.05
   1  -7   1 2903.88  255.14
   6   1   1 2401.54  211.07
   6   1   1 3122.21  274.31
   7  -6   0 1217.54  106.97
   7  -6   0 1171.68  103.00
  -1   7   0 1231.23  108.27
  -1   7   0 1467.34  129.08
  -6  -1   0 1204.53  106.01
  -6  -1   0 1090.24   95.88
  -7   6   0 1368.79  120.32
  -7   6   0 1340.04  117.78
   1  -7   0 1229.17  108.07
   1  -7   0 1303.77  114.70
   6   1   0 1248.34  109.85
   6   1   0 1149.10  101.09
  -1   7   1 1829.39  160.76
  -6  -1   1 1697.98  149.33
   1  -7  -1 1614.49  141.87
   6   1  -1 1693.88  148.99
   7  -6   2   65.36    6.09
   7  -6   2   78.71    7.32
  -1   7   2   61.73    6.91
  -1   7   2   75.49    8.14
  -6  -1   2   62.83    7.53
  -6  -1   2   84.04    9.24
   1  -7  -2   54.82    6.30
   1  -7  -2   86.10    9.38
   6   1  -2   78.09    9.17
   6   1  -2   68.71    7.73
   7  -6   3 1156.63  101.70
   7  -6   3 1364.68  119.97
  -1   7   3 1323.62  116.48
  -1   7   3 1195.64  105.19
  -6  -1   3 1420.12  125.04
  -6  -1   3 1251.07  110.12
  -7   6  -3 1409.17  123.88
  -7   6  -3 1290.08  113.40
   1  -7  -3 1424.22  125.31
   1  -7  -3 1251.76  110.12
   6   1  -3 1242.18  109.37
   6   1  -3 1360.58  119.91
   7  -6   4   65.91    7.32
  -1   7   4   48.46    6.23
  -1   7   4   66.25    8.62
  -6  -1   4   71.93    8.97
  -6  -1   4   52.29    6.98
  -7   6  -4   72.00    8.62
  -7   6  -4   60.43    6.57
   1  -7  -4   59.41    7.73
   1  -7  -4   60.57    7.12
   6   1  -4   68.71    9.24
   6   1  -4   57.01    7.05
   7  -6   5  176.03   16.36
   7  -6   5  143.52   13.21
  -6  -1   5  134.62   12.80
  -7   6  -5  185.81   17.04
  -7   6  -5  184.79   17.38
   1  -7  -5  161.59   15.67
   6   1  -5  170.55   16.36
   7  -6   6  225.85   20.33
   7  -6   6  227.77   20.67
  -1   7   6  222.50   20.19
  -1   7   6  256.85   24.09
  -6  -1   6  244.05   22.45
  -6  -1   6  251.65   22.79
  -7   6  -6  246.52   22.52
  -7   6  -6  296.62   26.55
   1  -7  -6  242.82   22.11
   1  -7  -6  197.38   18.20
   6   1  -6  228.04   20.67
   6   1  -6  244.47   22.65
   7  -6   7  497.90   44.28
   7  -6   7  494.75   43.87
  -1   7   7  477.36   42.43
  -1   7   7  522.88   47.02
  -6  -1   7  489.14   43.66
  -6  -1   7  529.79   47.02
  -7   6  -7  478.67   42.36
  -7   6  -7  497.08   44.35
   1  -7  -7  509.12   45.24
   1  -7  -7  490.85   43.73
   6   1  -7  479.08   42.50
   6   1  -7  525.48   47.02
   7  -6   8  608.43   53.86
   7  -6   8  614.86   54.61
  -1   7   8  596.18   52.84
  -1   7   8  682.55   61.39
  -6  -1   8  601.86   53.66
  -6  -1   8  597.41   52.90
  -7   6  -8  574.62   50.78
  -7   6  -8  596.86   53.18
   1  -7  -8  655.58   58.24
   1  -7  -8  566.61   50.37
   6   1  -8  626.77   55.92
   6   1  -8  587.89   52.08
   7  -6   9  139.48   14.10
   7  -6   9  143.65   13.76
  -1   7   9  137.70   13.35
  -1   7   9  166.44   17.93
  -6  -1   9  146.60   13.96
  -6  -1   9  155.63   15.47
  -7   6  -9  118.74   11.77
  -7   6  -9  159.12   16.63
  -7   6  -9  127.57   11.98
   1  -7  -9  127.84   12.80
   1  -7  -9  142.08   13.82
   6   1  -9  142.56   13.41
   6   1  -9  168.98   17.38
   7  -6  10   20.81    7.05
   7  -6  10   17.45    5.06
  -1   7  10   16.90    5.54
  -6  -1  10   19.64    4.86
  -7   6 -10   16.84    4.11
  -7   6 -10   23.34    5.68
   1  -7 -10   23.95    6.36
   6   1 -10   11.43    8.08
   7  -6  11   19.30    7.19
   7  -6  11   30.11    6.16
  -1   7  11   29.09    6.30
  -1   7  11   21.83   11.50
  -6  -1  11   23.41    5.48
  -6  -1  11   30.32    7.60
  -7   6 -11   17.04    5.61
  -7   6 -11   19.03    4.86
   1  -7 -11   19.57    6.30
   1  -7 -11   18.68    6.30
   6   1 -11   18.55    8.69
   6   1 -11   20.60    4.59
   7  -6  12   25.66    6.16
   7  -6  12   12.52    9.03
  -1   7  12   27.99    6.36
  -1   7  12   13.41   13.07
  -6  -1  12   26.49    8.62
  -6  -1  12   21.28    5.48
  -7   6 -12   28.27    6.50
  -7   6 -12   19.37    4.79
   1  -7 -12   38.33    6.91
   1  -7 -12   13.00    6.64
   6   1 -12   15.54    8.97
   6   1 -12   22.17    5.06
   7  -5 -12   38.60    7.67
   7  -5 -12   30.32    5.61
   7  -5 -12   36.89   10.40
  -2   7 -12   32.92    4.79
  -2   7 -12   32.78    9.10
  -5  -2 -12   33.40    6.30
  -5  -2 -12   29.84    6.71
  -7   5  12   44.14   11.02
  -7   5  12   40.52    6.57
   2  -7  12   29.50    7.25
   2  -7  12   34.70    6.02
   5   2  12   27.10    6.84
   5   2  12   46.47   15.26
   7  -5 -11   70.56   11.63
   7  -5 -11   60.91    6.98
  -2   7 -11   74.12   11.36
  -5  -2 -11   54.20    8.97
  -5  -2 -11   77.47    9.31
  -7   5  11   77.27    8.76
  -7   5  11   70.63   10.33
   2  -7  11   71.11    8.21
   5   2  11   47.98   14.30
   5   2  11   64.68    8.35
   7  -5 -10  114.57   13.62
  -2   7 -10  111.97   12.94
  -2   7 -10   97.25    9.58
  -5  -2 -10   97.25   10.40
  -5  -2 -10  105.33   11.36
  -7   5  10  113.06   11.16
   2  -7  10   96.84    9.86
   2  -7  10   93.42   10.54
   5   2  10  102.80   10.95
   5   2  10  104.64   14.51
   7  -5  -9  356.64   31.82
   7  -5  -9  447.32   40.65
  -2   7  -9  391.88   35.73
  -5  -2  -9  434.66   39.08
  -5  -2  -9  309.35   27.99
  -7   5   9  367.45   33.47
  -7   5   9  388.53   34.77
   2  -7   9  397.29   35.52
   5   2   9  431.92   39.97
   5   2   9  320.36   28.88
   7  -5  -8  109.85   12.46
  -2   7  -8  103.41   11.70
  -2   7  -8   95.27    9.31
  -5  -2  -8  109.64   11.70
  -5  -2  -8   71.72    8.83
  -7   5   8  101.43   10.06
   2  -7   8  101.09   10.06
   2  -7   8   96.29   10.20
   5   2   8   95.47   12.94
   7  -5  -7  337.13   30.66
   7  -5  -7  332.82   29.70
  -2   7  -7  336.52   30.46
  -2   7  -7  394.01   35.11
  -5  -2  -7  354.58   31.96
  -7   5   7  329.81   29.91
  -7   5   7  332.75   29.77
   2  -7   7  333.37   30.04
   2  -7   7  340.21   30.39
   5   2   7  290.80   26.08
   5   2   7  330.84   30.73
   7  -5  -6  474.63   42.43
   7  -5  -6  447.39   39.76
  -5  -2  -6  557.17   49.34
  -7   5   6  492.28   44.01
  -7   5   6  461.56   41.00
   2  -7   6  483.59   43.05
   2  -7   6  441.23   39.15
   5   2   6  505.08   44.90
   7  -5  -5  594.26   53.04
   7  -5  -5  500.02   44.35
  -2   7  -5  480.79   42.57
  -2   7  -5  539.92   48.04
  -5  -2  -5  503.17   44.83
  -5  -2  -5  518.15   45.85
  -7   5   5  531.71   47.22
  -7   5   5  548.34   48.80
   2  -7   5  531.84   47.22
   2  -7   5  488.86   43.32
   5   2   5  553.40   49.14
   5   2   5  505.84   44.90
   7  -5  -4   18.82    4.45
   7  -5  -4   23.34    7.12
  -2   7  -4   10.95    5.61
  -2   7  -4   22.31    4.65
  -5  -2  -4   16.63    5.89
  -5  -2  -4   24.91    4.52
  -7   5   4   16.63    5.06
  -7   5   4   13.76    5.48
   5   2   4   17.25    5.00
   5   2   4   21.49    4.93
   7  -5  -3 1158.00  101.91
   7  -5  -3 1405.06  123.67
  -2   7  -3 1257.23  110.67
  -2   7  -3 1479.66  130.24
  -5  -2  -3 1058.07   93.08
  -5  -2  -3 1453.65  127.91
  -7   5   3 1348.94  118.74
  -7   5   3 1181.95  104.03
   2  -7   3 1300.35  114.43
   2  -7   3 1584.37  139.48
   5   2   3 1049.86   92.39
   5   2   3 1231.91  108.34
   7  -5  -2 1771.90  155.77
   7  -5  -2 1839.65  161.79
  -2   7  -2 2235.92  196.49
  -2   7  -2 2102.46  184.72
  -5  -2  -2 1847.18  162.27
  -7   5   2 1776.69  156.25
  -7   5   2 1807.49  158.92
   2  -7   2 2224.97  195.53
   2  -7   2 2155.16  189.44
   5   2   2 1860.87  163.57
   7  -5  -1 2874.46  252.47
   7  -5  -1 3206.39  281.70
  -2   7  -1 3564.33  313.04
  -5  -2  -1 2469.98  216.95
  -5  -2  -1 3313.84  291.14
  -7   5   1 2897.73  254.53
  -7   5   1 3205.02  281.56
   2  -7   1 3411.71  299.70
   5   2   1 2825.18  248.23
   5   2   1 2899.78  254.80
  -2   7   0  297.57   26.42
  -5  -2   0  274.37   24.78
  -5  -2   0  277.93   24.71
  -7   5   0  313.38   27.72
  -7   5   0  273.14   24.09
   2  -7   0  286.90   25.60
   5   2   0  295.04   26.21
   5   2   0  271.57   24.43
  -2   7   1  449.03   39.69
  -5  -2   1  549.09   48.52
   2  -7  -1  455.40   40.24
   2  -7  -1  647.51   57.08
   7  -5   2   55.64    5.54
   7  -5   2   46.68    4.65
  -2   7   2   64.61    6.84
  -2   7   2   61.39    7.12
  -5  -2   2   56.39    6.98
  -5  -2   2   63.72    7.94
  -7   5  -2   52.70    5.06
  -7   5  -2   44.07    4.38
   2  -7  -2   64.20    7.19
   2  -7  -2   57.63    6.50
   5   2  -2   60.57    7.25
   5   2  -2   64.33    8.14
   7  -5   3   15.47    3.97
   7  -5   3   19.85    3.76
  -2   7   3   28.68    5.95
  -7   5  -3   18.62    3.49
   5   2  -3   40.04    6.98
   7  -5   4   98.96    9.92
  -2   7   4  111.21   11.22
  -5  -2   4   99.58   10.40
  -7   5  -4   94.93    9.17
   2  -7  -4  134.48   13.21
   5   2  -4   86.30    9.17
   7  -5   5 1326.36  116.76
   7  -5   5 1238.07  108.96
  -2   7   5 1303.77  114.77
  -2   7   5 1413.96  124.70
  -5  -2   5 1225.07  107.86
  -5  -2   5 1387.95  122.30
  -7   5  -5 1101.87   97.12
  -7   5  -5 1297.61  114.16
   2  -7  -5 1250.39  110.12
   2  -7  -5 1421.49  125.11
   5   2  -5 1311.30  115.46
   5   2  -5 1318.14  116.21
   7  -5   6  255.76   23.00
   7  -5   6  287.79   26.01
  -2   7   6  277.73   25.05
  -2   7   6  324.81   29.77
  -5  -2   6  253.09   22.86
  -5  -2   6  273.83   24.98
  -7   5  -6  232.63   21.28
  -7   5  -6  261.92   23.82
  -7   5  -6  280.67   25.12
   2  -7  -6  222.15   20.33
   2  -7  -6  264.52   23.95
   5   2  -6  251.65   22.65
   5   2  -6  295.45   26.97
   7  -5   7   93.76    9.58
   7  -5   7  105.12   11.02
  -2   7   7  102.18   11.91
  -2   7   7   97.46    9.99
  -5  -2   7   88.56    9.31
  -5  -2   7   91.64   10.06
  -7   5  -7   72.27    8.42
  -7   5  -7   95.40    9.51
   2  -7  -7   78.77    8.83
   2  -7  -7   88.29    9.17
   5   2  -7  103.55   11.57
   5   2  -7   89.18    8.97
   7  -5   8  172.74   16.77
   7  -5   8  170.62   15.95
  -2   7   8  166.31   15.60
  -5  -2   8  166.79   15.54
  -7   5  -8  170.28   15.74
  -7   5  -8  180.41   16.90
   2  -7  -8  195.74   18.34
   5   2  -8  158.23   15.88
   7  -5   9  141.60   13.62
   7  -5   9  132.02   13.35
  -2   7   9  155.49   14.85
  -2   7   9  151.94   16.56
  -5  -2   9  161.59   15.95
  -5  -2   9  136.47   13.07
  -7   5  -9  105.67   10.81
  -7   5  -9  133.18   12.59
   2  -7  -9  124.35   12.46
   2  -7  -9  128.12   12.59
   5   2  -9  171.71   17.66
   5   2  -9  133.66   12.66
   7  -5  10  121.75   12.11
   7  -5  10  127.78   13.76
  -2   7  10   74.19   13.28
  -2   7  10  124.42   12.46
  -5  -2  10  120.04   11.91
  -5  -2  10  106.97   11.84
  -7   5 -10  106.49   10.33
  -7   5 -10  118.33   11.98
   2  -7 -10  126.13   12.87
   2  -7 -10   91.23   10.20
   5   2 -10  112.65   11.02
   5   2 -10  101.22   12.94
   7  -5  11   26.69    6.23
   7  -5  11   28.95    8.01
  -2   7  11   24.09    6.09
  -2   7  11   18.75   11.36
  -5  -2  11   23.34    5.75
  -5  -2  11    9.72    7.12
  -7   5 -11   22.04    5.06
  -7   5 -11   22.86    5.89
   2  -7 -11   23.68    6.36
   2  -7 -11   20.26    6.02
   5   2 -11   25.05    4.79
   5   2 -11    6.78    8.62
   7  -5  12   22.59    5.89
   7  -5  12   23.06    9.24
  -2   7  12   27.17    5.89
  -2   7  12   16.15   13.69
  -7   5 -12   23.82    5.20
  -7   5 -12   29.63    6.43
   2  -7 -12   11.50    6.36
   2  -7 -12   18.82    6.30
   5   2 -12   19.51    9.03
   7  -4 -12   10.33    9.65
   7  -4 -12   10.61    5.06
  -3   7 -12    7.32    3.97
  -3   7 -12   23.06    8.90
  -4  -3 -12   -0.48    5.75
  -4  -3 -12    2.81    5.82
  -7   4  12   -7.60   10.20
  -7   4  12   17.04    5.48
   3  -7  12    9.38    5.00
   3  -7  12   15.26    6.71
   4   3  12  -19.44   17.73
   7  -4 -11    7.25    9.31
   7  -4 -11    6.36    4.11
  -3   7 -11    7.94    9.03
  -3   7 -11    0.14    3.97
  -4  -3 -11    7.25    6.23
  -4  -3 -11    3.49    6.64
  -7   4  11    1.44    7.46
  -7   4  11    0.75    4.93
   3  -7  11    0.55    5.20
   3  -7  11    1.85    6.64
   4   3  11    1.23    5.95
   4   3  11   25.05   13.00
   7  -4 -10    1.10    8.42
  -3   7 -10    1.57    7.60
  -3   7 -10    4.17    3.83
  -4  -3 -10    1.10    5.61
  -4  -3 -10   -1.10    5.89
  -7   4  10    8.55    4.65
   3  -7  10    0.68    6.02
   3  -7  10    4.72    4.38
   4   3  10    7.53    5.68
   4   3  10   14.71   10.88
   7  -4  -9   -1.51    3.76
   7  -4  -9   11.22    8.14
  -3   7  -9   -4.38    3.83
  -3   7  -9    5.13    7.19
  -4  -3  -9   -1.03    5.54
  -4  -3  -9   -5.27    6.16
  -7   4   9    6.09    6.64
  -7   4   9    5.82    4.45
   3  -7   9    7.94    4.17
   3  -7   9  -11.63    6.09
   4   3   9    4.65   11.77
   4   3   9    3.42    4.86
   7  -4  -8   15.13    7.12
  -3   7  -8   16.22    6.50
  -3   7  -8   15.06    3.83
  -4  -3  -8   19.30    5.89
  -7   4   8   17.59    4.38
   3  -7   8   19.85    4.38
   3  -7   8   19.30    5.41
   4   3   8   13.41   10.20
   7  -4  -7   21.70    4.31
   7  -4  -7   16.70    6.30
  -3   7  -7    8.76    5.68
  -3   7  -7   10.68    3.83
  -4  -3  -7    8.55    5.41
  -7   4   7    8.97    4.24
  -7   4   7   18.00    5.95
   3  -7   7    4.24    4.04
   3  -7   7    7.60    5.06
   7  -4  -6   45.85    7.12
   7  -4  -6   56.80    6.50
  -3   7  -6   58.38    6.43
  -4  -3  -6   38.12    7.12
  -7   4   6   54.34    7.67
  -7   4   6   62.14    6.98
   3  -7   6   48.66    6.30
   4   3   6   53.04    7.32
   4   3   6   36.34    9.92
   7  -4  -5  281.97   26.14
   7  -4  -5  253.70   22.93
  -3   7  -5  268.42   24.50
  -3   7  -5  281.01   25.25
  -4  -3  -5  260.69   23.95
  -7   4   5  283.61   25.66
  -7   4   5  271.29   24.84
   3  -7   5  274.03   24.57
   3  -7   5  300.11   27.10
   4   3   5  274.85   24.91
   7  -4  -4   17.59    6.16
   7  -4  -4   27.58    5.06
  -3   7  -4   34.70    5.27
  -3   7  -4   20.12    5.75
  -4  -3  -4   31.82    4.93
  -4  -3  -4   22.65    6.02
  -7   4   4   19.16    5.68
  -7   4   4   31.82    5.27
   3  -7   4   34.08    5.34
   3  -7   4   25.19    5.61
   4   3   4   23.61    4.93
   4   3   4   22.38    5.27
   7  -4  -3  300.52   27.10
   7  -4  -3  265.61   23.89
  -3   7  -3  261.30   23.41
  -3   7  -3  283.96   25.60
  -4  -3  -3  258.02   23.06
  -4  -3  -3  291.76   26.42
  -7   4   3  276.70   25.05
  -7   4   3  262.60   23.54
   4   3   3  244.47   22.04
   4   3   3  257.20   23.13
   7  -4  -2  184.03   16.70
  -4  -3  -2  153.51   14.51
  -4  -3  -2  199.98   18.07
  -7   4   2  136.95   13.00
  -7   4   2  197.72   17.93
   3  -7   2  191.01   17.38
   4   3   2  170.55   15.74
   4   3   2  176.51   16.15
   7  -4  -1 1129.93   99.37
   7  -4  -1 1006.06   88.49
  -3   7  -1 1502.25  132.02
  -3   7  -1 1348.26  118.54
  -4  -3  -1 1173.05  103.21
  -4  -3  -1 1043.70   91.78
  -7   4   1  999.22   87.94
  -7   4   1 1132.67   99.58
   3  -7   1 1453.65  127.78
   3  -7   1 1198.37  105.40
   4   3   1 1216.85  107.04
   4   3   1 1056.02   93.01
   7  -4   0  642.30   56.53
   7  -4   0  577.77   50.85
  -3   7   0  633.00   55.78
  -3   7   0  739.83   65.22
  -4  -3   0  632.93   55.78
  -4  -3   0  633.13   55.98
  -7   4   0  630.46   55.50
  -7   4   0  636.01   55.98
   3  -7   0  865.07   76.17
   3  -7   0  651.95   57.42
   4   3   0  614.31   54.14
   4   3   0  649.70   57.42
   7  -4   1  102.11    9.31
  -4  -3   1   90.82    9.10
  -7   4  -1  117.31   10.54
   3  -7  -1  120.11   11.43
   4   3  -1  119.56   11.77
   7  -4   2  733.67   64.54
  -3   7   2  856.86   75.49
  -4  -3   2  800.06   70.56
  -4  -3   2  739.15   65.29
  -7   4  -2  754.89   66.39
  -7   4  -2  928.72   81.65
   3  -7  -2  923.93   81.31
   4   3  -2  721.35   63.79
   4   3  -2  820.59   72.34
   7  -4   3  357.05   31.55
   7  -4   3  472.44   41.82
  -3   7   3  507.68   44.90
  -3   7   3  425.62   37.78
  -4  -3   3  486.06   43.25
  -4  -3   3  416.45   37.09
   3  -7  -3  566.61   50.10
   3  -7  -3  525.27   46.54
   4   3  -3  444.03   39.63
   4   3  -3  434.11   38.60
   7  -4   4  371.22   33.06
   7  -4   4  350.34   31.35
  -3   7   4  407.90   36.48
  -3   7   4  413.17   37.09
  -4  -3   4  400.44   35.73
  -4  -3   4  409.34   36.68
  -7   4  -4  390.04   34.63
  -7   4  -4  384.97   34.22
   3  -7  -4  400.92   35.73
   3  -7  -4  506.66   44.90
   4   3  -4  389.97   35.11
   4   3  -4  417.14   37.16
   7  -4   5  282.72   25.32
   7  -4   5  298.26   26.97
  -3   7   5  353.35   32.17
  -3   7   5  337.82   30.46
  -4  -3   5  348.43   31.55
  -4  -3   5  287.86   25.94
  -7   4  -5  247.34   22.59
  -7   4  -5  290.94   26.08
   3  -7  -5  316.12   28.47
   3  -7  -5  293.33   26.42
   4   3  -5  331.52   30.11
   4   3  -5  312.22   28.06
   7  -4   6   34.36    6.36
   7  -4   6   40.86    5.75
  -3   7   6   36.07    5.68
  -3   7   6   32.44    7.46
  -4  -3   6   42.50    6.98
  -4  -3   6   28.61    5.06
  -7   4  -6   22.79    5.54
  -7   4  -6   32.99    5.06
   3  -7  -6   36.82    5.89
   3  -7  -6   31.89    5.54
   4   3  -6   42.43    5.68
   4   3  -6   28.13    6.64
   7  -4   7  227.08   20.67
   7  -4   7  246.11   22.79
  -3   7   7  266.16   24.84
  -3   7   7  244.74   22.31
  -4  -3   7  241.25   22.17
  -4  -3   7  228.93   20.87
  -7   4  -7  179.38   16.90
  -7   4  -7  215.11   19.57
   3  -7  -7  187.93   17.66
   3  -7  -7  216.68   19.78
   4   3  -7  211.48   19.23
   4   3  -7  274.51   25.32
   7  -4   8   68.44    9.03
   7  -4   8   84.39    8.97
  -3   7   8   85.55    9.03
  -4  -3   8   92.39    9.58
  -7   4  -8   81.31    8.42
  -7   4  -8  101.70   10.61
   3  -7  -8  103.34   10.68
   4   3  -8   76.45    9.99
   7  -4   9   17.52    6.91
   7  -4   9    6.50    5.27
  -3   7   9    6.50    8.49
  -3   7   9   13.28    5.00
  -4  -3   9    6.43    6.16
  -4  -3   9    8.90    4.52
  -7   4  -9    8.76    4.31
  -7   4  -9    5.89    4.86
   3  -7  -9    7.73    5.20
   3  -7  -9   17.11    4.93
   4   3  -9   20.39    8.28
   4   3  -9    9.10    3.97
   7  -4  10   31.35    6.02
   7  -4  10   25.46    8.35
  -3   7  10   44.55    6.71
  -3   7  10   10.61   10.88
  -4  -3  10   33.19    6.09
  -4  -3  10   31.41    7.32
  -7   4 -10   38.05    6.36
  -7   4 -10   39.28    5.82
   3  -7 -10   32.92    6.09
   3  -7 -10   45.92    7.19
   4   3 -10   16.43    9.03
   4   3 -10   36.14    5.27
   7  -4  11   43.80    9.51
   7  -4  11   48.93    7.73
  -3   7  11   69.95   12.94
  -3   7  11   51.33    7.32
  -4  -3  11   46.06    8.69
  -4  -3  11   53.45    7.53
  -7   4 -11   53.66    7.53
  -7   4 -11   60.84    7.94
   3  -7 -11   59.68    8.28
   3  -7 -11   47.63    6.84
   4   3 -11   57.76   10.33
   4   3 -11   57.08    6.71
   7  -4  12   81.44    9.38
   7  -4  12   64.95   11.02
  -3   7  12   51.33   14.17
  -3   7  12   73.91    8.62
  -4  -3  12   84.18    9.44
  -7   4 -12   63.58    7.53
  -7   4 -12   74.33    8.90
   3  -7 -12   90.07   10.40
   3  -7 -12   70.97    9.10
   4   3 -12   61.12   11.63
   7  -3 -12   10.74    5.00
   7  -3 -12    7.94    9.58
  -4   7 -12   12.11    8.76
  -4   7 -12    8.62    4.17
  -3  -4 -12   12.32    6.16
  -7   3  12   10.88   10.20
  -7   3  12    8.14    5.13
   4  -7  12    4.79    4.79
   4  -7  12    8.08    6.71
   3   4  12   14.65   12.32
   7  -3 -11   19.71    9.51
   7  -3 -11    9.03    4.17
  -4   7 -11   12.80    4.04
  -3  -4 -11    1.78    6.23
  -3  -4 -11   17.59    7.67
  -7   3  11    5.54    4.93
  -7   3  11   27.10    7.87
   4  -7  11   14.30    6.64
   3   4  11   11.57    5.54
   3   4  11   -4.65   12.52
   7  -3 -10   57.08    9.86
  -4   7 -10   52.29    9.31
  -4   7 -10   51.33    6.09
  -3  -4 -10   58.24    8.97
  -7   3  10   57.49    7.05
   4  -7  10   48.73    7.87
   4  -7  10   62.76    7.19
   3   4  10   46.81   11.50
   7  -3  -9   69.67   10.27
   7  -3  -9   71.38    7.60
  -4   7  -9   71.86    7.53
  -4   7  -9   62.42    9.24
  -3  -4  -9   68.44    8.28
  -3  -4  -9   74.19    8.90
  -7   3   9   75.35    9.72
  -7   3   9   76.72    8.28
   4  -7   9   65.02    8.42
   4  -7   9   70.36    7.80
   3   4   9   49.48   11.16
   3   4   9   62.96    7.53
   7  -3  -8    4.24    6.71
  -4   7  -8    3.97    6.09
  -4   7  -8    3.15    3.56
  -3  -4  -8    4.11    5.82
  -3  -4  -8   -3.29    5.48
  -7   3   8    7.12    4.11
   4  -7   8    6.78    3.90
   4  -7   8    2.12    5.00
   3   4   8    2.05    9.44
   3   4   8   -2.94    5.00
   7  -3  -7   20.46    6.36
   7  -3  -7    6.09    3.83
  -4   7  -7    6.43    5.61
  -3  -4  -7   -1.23    5.48
  -3  -4  -7   -7.19    5.27
  -7   3   7   11.43    5.75
  -7   3   7    6.23    4.24
   4  -7   7    9.31    3.97
   4  -7   7   -2.87    5.06
   3   4   7    5.41    8.21
   3   4   7    9.99    4.38
   7  -3  -6    1.71    6.16
   7  -3  -6    6.30    3.97
  -4   7  -6   -0.96    3.70
  -4   7  -6   -8.90    5.48
  -3  -4  -6   10.40    5.61
  -3  -4  -6    3.90    5.82
  -7   3   6    1.37    5.61
  -7   3   6    2.81    4.17
   4  -7   6   -4.24    3.90
   4  -7   6   -0.68    4.31
   3   4   6    9.03    9.38
   3   4   6    3.35    5.34
   7  -3  -5   23.89    5.00
   7  -3  -5   19.57    6.57
  -4   7  -5   21.63    5.61
  -4   7  -5   26.28    4.59
  -3  -4  -5   15.40    6.36
  -3  -4  -5   10.88    4.79
  -7   3   5   26.14    5.13
  -7   3   5   27.65    6.71
   4  -7   5   26.97    4.45
   4  -7   5   21.83    5.20
   3   4   5    3.35    6.57
   3   4   5   33.19    6.23
   7  -3  -4    3.63    4.38
   7  -3  -4    9.51    6.09
  -4   7  -4  -13.07    5.06
  -3  -4  -4    3.08    5.61
  -3  -4  -4    3.29    4.17
  -7   3   4    6.30    5.75
  -7   3   4    5.61    4.52
   4  -7   4    2.33    3.83
   4  -7   4   -1.44    4.93
   3   4   4    3.76    4.45
   3   4   4   -5.95    5.20
   7  -3  -3  702.87   62.14
   7  -3  -3  748.04   65.98
  -4   7  -3  837.70   73.78
  -3  -4  -3  677.07   59.75
  -3  -4  -3  795.95   70.08
  -7   3   3  755.57   66.66
  -7   3   3  699.45   61.87
   4  -7   3  750.78   66.18
   3   4   3  702.19   61.94
   3   4   3  877.39   77.34
   7  -3  -2  782.26   68.99
   7  -3  -2  805.53   70.97
  -4   7  -2  971.16   85.48
  -4   7  -2 1042.33   91.64
  -3  -4  -2  832.22   73.37
  -3  -4  -2  896.56   78.91
  -7   3   2  763.10   67.28
  -7   3   2  824.70   72.68
   3   4   2  862.34   75.90
   3   4   2  826.75   72.82
   7  -3  -1   -0.55    3.49
  -4   7  -1    9.38    2.53
  -7   3   1    1.44    3.49
   4  -7   1   13.35    3.90
   4  -7   1    3.29    2.53
   7  -3   0  384.08   34.01
   7  -3   0  470.25   41.41
  -4   7   0  412.90   36.48
  -4   7   0  464.29   40.93
  -3  -4   0  422.07   37.57
  -3  -4   0  458.48   40.52
  -7   3   0  396.20   34.97
  -7   3   0  430.69   37.98
   4  -7   0  427.06   37.71
   4  -7   0  524.59   46.27
   3   4   0  436.71   38.81
   3   4   0  414.74   36.68
  -4   7   1  898.61   79.05
  -4   7   1 1041.65   91.64
  -3  -4   1  819.90   72.27
  -7   3  -1  775.42   68.17
  -7   3  -1  927.35   81.51
   4  -7  -1  860.97   75.76
   4  -7  -1  946.52   83.22
   3   4  -1  917.77   80.90
   7  -3   2  803.48   70.70
   7  -3   2  718.61   63.24
  -4   7   2 1005.38   88.56
  -3  -4   2  872.60   76.93
  -3  -4   2  777.47   68.58
  -7   3  -2  782.26   68.78
  -7   3  -2  678.58   59.68
   4  -7  -2  954.73   84.04
   3   4  -2  784.32   69.12
   3   4  -2  854.81   75.42
   7  -3   3 1205.90  106.08
   7  -3   3 1228.49  108.00
  -4   7   3 1600.80  140.85
  -4   7   3 1420.80  124.97
  -3  -4   3 1231.23  108.41
  -3  -4   3 1273.66  112.10
  -7   3  -3 1142.25  100.54
  -7   3  -3 1167.58  102.66
   4  -7  -3 1394.80  122.64
   4  -7  -3 1346.89  118.47
   3   4  -3 1192.90  105.05
   3   4  -3 1305.14  114.98
   7  -3   4   38.05    5.41
  -4   7   4   42.50    6.84
  -3  -4   4   46.27    7.25
  -3  -4   4   25.46    5.89
   4  -7  -4   35.73    5.54
   3   4  -4   26.55    5.27
   3   4  -4   49.41    8.01
   7  -3   5    7.87    4.04
   7  -3   5   10.95    6.64
  -4   7   5    7.53    7.12
  -4   7   5    9.92    5.89
  -3  -4   5    1.16    6.16
  -3  -4   5    4.79    4.79
  -7   3  -5   11.43    5.34
  -7   3  -5    9.10    4.93
   4  -7  -5    6.09    4.86
   4  -7  -5   13.82    5.89
   3   4  -5    6.78    6.57
   3   4  -5    3.70    4.65
   7  -3   6  257.06   23.54
   7  -3   6  239.47   21.76
  -4   7   6  254.32   23.06
  -4   7   6  296.00   27.24
  -3  -4   6  233.52   21.22
  -3  -4   6  260.07   24.09
  -7   3  -6  244.53   22.11
  -7   3  -6  179.45   16.84
   4  -7  -6  237.21   21.70
   4  -7  -6  252.82   22.93
   3   4  -6  252.13   22.86
   3   4  -6  266.09   24.43
   7  -3   7   48.52    6.43
  -4   7   7   57.97    7.12
  -4   7   7   53.38    8.28
  -3  -4   7   65.36    8.28
  -3  -4   7   53.93    6.78
  -7   3  -7   41.34    6.50
   4  -7  -7   53.86    7.39
   4  -7  -7   56.67    6.71
   3   4  -7   64.54    8.90
   3   4  -7   55.23    6.57
   7  -3   8   13.62    4.93
   7  -3   8    7.46    6.91
  -4   7   8   10.88    4.59
  -3  -4   8    9.86    5.95
  -3  -4   8    1.37    4.65
  -7   3  -8   -4.31    5.13
  -7   3  -8   12.39    4.45
   4  -7  -8    1.51    5.27
   3   4  -8    1.30    3.97
   3   4  -8    6.84    6.91
   7  -3   9  179.31   17.93
  -4   7   9  209.15   20.94
  -4   7   9  178.08   16.70
  -3  -4   9  157.34   15.60
  -3  -4   9  150.36   14.24
  -7   3  -9  150.50   14.17
   4  -7  -9  131.75   12.87
   4  -7  -9  163.43   15.33
   3   4  -9  145.16   13.55
   3   4  -9  184.17   18.41
   7  -3  10   26.01    8.90
   7  -3  10   22.93    5.82
  -4   7  10   34.56    6.02
  -4   7  10   31.89   11.50
  -3  -4  10   26.49    7.32
  -7   3 -10   19.23    5.48
  -7   3 -10   23.00    5.41
   4  -7 -10   23.61    6.30
   4  -7 -10   20.53    5.61
   3   4 -10   24.02    4.45
   7  -3  11   -0.14    6.23
   7  -3  11    7.12    9.44
  -4   7  11   16.43   10.74
  -4   7  11   20.39    5.75
  -3  -4  11    5.82    7.39
  -3  -4  11   10.06    4.79
  -7   3 -11    6.91    5.48
  -7   3 -11    7.53    5.89
   4  -7 -11   15.33    5.20
   4  -7 -11   23.47    6.57
   3   4 -11    7.73    4.59
   3   4 -11   -3.22    9.10
   7  -3  12   30.11    6.30
   7  -3  12   14.85    8.90
  -4   7  12   33.81   12.46
  -4   7  12   34.84    6.23
  -3  -4  12   20.81    7.60
  -3  -4  12   29.02    6.23
  -7   3 -12   38.39    6.43
  -7   3 -12   28.40    6.16
   4  -7 -12   20.19    6.36
   4  -7 -12   44.90    7.87
   3   4 -12   27.85    9.99
   3   4 -12   26.49    5.06
   7  -2 -12    0.55    9.51
   7  -2 -12    2.19    4.72
  -5   7 -12    7.32    8.49
  -5   7 -12    0.82    4.17
  -2  -5 -12   -4.86    6.16
  -2  -5 -12   -3.83    6.71
  -7   2  12   10.74    5.13
  -7   2  12   16.08   10.20
   5  -7  12    8.76    7.46
   5  -7  12   -2.87    4.93
   2   5  12   -1.57    5.95
   2   5  12  -15.60   12.87
   7  -2 -11    5.95    9.38
   7  -2 -11    3.70    3.97
  -5   7 -11   -1.85    3.97
  -5   7 -11    0.62    9.24
  -2  -5 -11   -2.19    6.57
  -7   2  11    6.57    5.00
  -7   2  11    5.95    7.25
   5  -7  11  -10.40    5.34
   5  -7  11    0.41    6.78
   2   5  11    2.87    5.41
   2   5  11   -9.10   12.11
   7  -2 -10   18.48    8.28
  -5   7 -10   15.67    3.97
  -5   7 -10   25.05    8.14
  -2  -5 -10   13.07    5.68
  -7   2  10   19.16    4.86
   5  -7  10   25.94    7.19
   5  -7  10   13.96    4.59
   2   5  10   26.42   11.02
   7  -2  -9   58.24    9.65
   7  -2  -9   52.15    6.30
  -5   7  -9   51.47    6.02
  -2  -5  -9   47.57    7.12
  -2  -5  -9   38.46    6.50
  -7   2   9   68.71    9.44
  -7   2   9   49.07    6.50
   5  -7   9   50.85    7.60
   2   5   9   50.23   11.43
   2   5   9   49.34    6.71
   7  -2  -8   51.26    8.35
  -5   7  -8   54.14    6.02
  -5   7  -8   57.56    8.01
  -2  -5  -8   29.77    6.50
  -2  -5  -8   46.20    7.25
  -7   2   8   50.10    6.09
   5  -7   8   63.85    7.05
   5  -7   8   60.71    7.60
   2   5   8   32.85    9.99
   2   5   8   53.79    6.84
   7  -2  -7  565.51   50.51
   7  -2  -7  515.76   45.72
  -5   7  -7  539.92   48.04
  -2  -5  -7  403.52   36.20
  -2  -5  -7  542.25   48.18
  -7   2   7  543.00   48.11
  -7   2   7  532.87   47.50
   5  -7   7  510.97   45.24
   2   5   7  521.10   46.20
   2   5   7  599.53   53.72
   7  -2  -6   17.59    4.38
   7  -2  -6    5.82    6.09
  -5   7  -6    7.67    5.34
  -5   7  -6   14.99    3.63
  -2  -5  -6   19.78    5.95
  -7   2   6   17.18    4.52
  -7   2   6   15.06    5.75
   5  -7   6    5.34    4.24
   5  -7   6   20.87    4.17
   2   5   6    9.58    5.34
   2   5   6    6.02    9.24
   7  -2  -5   75.21    8.28
   7  -2  -5   60.23    8.28
  -5   7  -5   67.55    7.25
  -5   7  -5   57.63    7.19
  -2  -5  -5   61.25    8.35
  -2  -5  -5   69.26    7.73
  -7   2   5   67.41    8.83
  -7   2   5   69.47    7.80
   5  -7   5   53.04    6.78
   5  -7   5   63.37    6.71
   2   5   5   76.52    9.31
   2   5   5   76.99    8.76
   7  -2  -4  399.89   35.59
   7  -2  -4  426.10   38.19
  -5   7  -4  433.84   38.60
  -2  -5  -4  402.49   35.73
  -2  -5  -4  385.72   34.56
  -7   2   4  411.46   36.82
  -7   2   4  418.16   37.23
   5  -7   4  391.13   34.70
   2   5   4  439.93   39.22
   2   5   4  363.34   32.37
   7  -2  -3  196.28   18.27
   7  -2  -3  223.59   20.33
  -5   7  -3  240.91   21.63
  -5   7  -3  155.29   14.51
  -2  -5  -3  246.72   22.17
  -2  -5  -3  184.44   16.90
  -7   2   3  196.56   18.27
  -7   2   3  222.36   20.19
   5  -7   3  209.22   18.96
   5  -7   3  235.43   21.08
   2   5   3  209.01   19.03
   2   5   3  225.78   20.39
   7  -2  -2   -1.03    5.06
  -5   7  -2    6.64    2.74
  -5   7  -2    8.62    3.76
  -2  -5  -2   10.88    4.11
  -2  -5  -2    7.60    5.00
  -7   2   2    8.83    4.24
   5  -7   2    3.76    3.42
   2   5   2    6.98    4.59
   2   5   2   16.77    4.45
   7  -2  -1  483.59   42.77
  -5   7  -1  595.56   52.42
  -5   7  -1  643.74   56.67
  -2  -5  -1  557.99   49.28
  -7   2   1  548.47   48.46
   2   5   1  501.80   44.42
   7  -2   0  501.18   44.14
   7  -2   0  553.47   48.87
  -5   7   0  515.21   45.38
  -5   7   0  569.62   50.17
  -2  -5   0  514.39   45.38
  -7   2   0  548.13   48.32
  -7   2   0  533.49   47.09
   5  -7   0  525.00   46.20
   5  -7   0  589.26   51.88
   2   5   0  599.46   53.04
   7  -2   1 2991.49  262.81
   7  -2   1 2480.24  217.84
  -5   7   1 2465.19  216.54
  -5   7   1 2992.17  262.88
  -2  -5   1 2393.33  210.31
  -7   2  -1 2714.99  238.51
  -7   2  -1 2251.66  197.79
   5  -7  -1 2491.20  218.87
   5  -7  -1 2810.81  246.93
   2   5  -1 2597.28  228.25
   7  -2   2 1537.15  135.10
   7  -2   2 1494.72  131.40
  -5   7   2 1818.44  159.87
  -5   7   2 1756.16  154.40
  -2  -5   2 1467.34  129.08
  -2  -5   2 1447.49  127.37
  -7   2  -2 1528.25  134.35
  -7   2  -2 1422.17  124.97
   5  -7  -2 1659.66  145.91
   5  -7  -2 1736.99  152.69
   2   5  -2 1493.35  131.40
   2   5  -2 1465.97  128.94
   7  -2   3  315.57   28.06
  -5   7   3  280.94   25.32
  -5   7   3  208.40   19.37
  -2  -5   3  257.13   23.27
  -7   2  -3  215.99   19.71
   5  -7  -3  276.43   24.78
   2   5  -3  268.69   24.16
   7  -2   4   11.91    5.00
   7  -2   4  -22.11    6.91
  -5   7   4    3.15    6.30
  -5   7   4    8.14    5.75
  -2  -5   4    9.10    5.82
  -2  -5   4    0.14    5.27
   5  -7  -4    5.68    5.41
   5  -7  -4    0.55    4.52
   2   5  -4    1.16    4.65
   2   5  -4   -2.05    6.23
   7  -2   5    0.68    3.35
   7  -2   5    7.19    6.91
  -5   7   5    2.40    5.95
  -5   7   5   -5.54    7.12
  -2  -5   5   -7.67    5.89
  -2  -5   5   -2.53    4.93
  -7   2  -5    6.64    5.68
  -7   2  -5    3.01    5.13
   5  -7  -5    0.75    4.86
   5  -7  -5    1.78    5.75
   2   5  -5   -5.06    6.57
   2   5  -5    5.75    4.59
   7  -2   6   12.80    6.98
   7  -2   6    8.42    4.52
  -5   7   6   22.17    4.93
  -5   7   6   22.59    6.71
  -2  -5   6   17.18    4.65
  -2  -5   6   10.40    6.71
  -7   2  -6   26.69    5.82
  -7   2  -6   30.25    5.82
   5  -7  -6   18.82    4.65
   5  -7  -6   24.09    5.41
   2   5  -6   14.30    6.02
   2   5  -6   27.10    5.34
   7  -2   7  204.22   19.78
   7  -2   7  210.04   19.23
  -5   7   7  253.36   23.00
  -5   7   7  214.08   20.33
  -2  -5   7  236.25   21.90
  -2  -5   7  247.61   22.45
  -7   2  -7  246.18   22.45
  -7   2  -7  226.06   20.81
   5  -7  -7  231.53   21.01
   5  -7  -7  299.83   27.17
   2   5  -7  245.36   22.93
   2   5  -7  252.34   22.72
   7  -2   8   12.11    4.93
   7  -2   8   13.96    7.12
  -5   7   8   15.33    4.65
  -2  -5   8   12.18    4.86
  -2  -5   8    8.97    6.30
  -7   2  -8   14.85    4.86
  -7   2  -8   10.74    5.34
   5  -7  -8   12.39    5.41
   2   5  -8   18.68    7.19
   2   5  -8    8.76    4.17
   7  -2   9   38.26    9.38
   7  -2   9   21.70    5.75
  -5   7   9   29.91    5.54
  -5   7   9   31.89    9.17
  -2  -5   9   25.87    6.91
  -2  -5   9   35.93    5.61
  -7   2  -9   24.84    5.13
   5  -7  -9   30.46    5.20
   5  -7  -9   34.08    5.89
   2   5  -9   34.90    5.06
   2   5  -9   31.28    8.28
   7  -2  10    2.26    5.27
   7  -2  10    8.97    9.38
  -5   7  10    3.56    4.86
  -2  -5  10    3.08    6.71
  -7   2 -10    1.92    4.93
  -7   2 -10    1.71    5.20
   5  -7 -10    1.57    5.54
   7  -2  11    1.03    9.72
  -5   7  11    2.05    9.24
  -5   7  11    4.65    5.34
  -2  -5  11   -7.32    4.72
  -2  -5  11   -6.50    7.60
  -7   2 -11   -3.08    5.48
   5  -7 -11   -3.35    4.86
   5  -7 -11    7.53    6.23
   2   5 -11    0.75    4.65
   2   5 -11   -8.01    9.10
   7  -2  12   18.14    9.92
   7  -2  12    9.03    5.54
  -5   7  12   21.22    5.82
  -5   7  12   19.98   11.36
  -2  -5  12   14.17    7.25
  -2  -5  12   13.62    6.16
  -7   2 -12   25.05    5.95
  -7   2 -12   17.04    5.75
   5  -7 -12   13.48    6.84
   5  -7 -12   16.63    5.95
   2   5 -12    1.51    9.10
   2   5 -12   17.04    4.65
   7  -1 -12    1.10    4.59
   7  -1 -12   -0.34    9.24
  -6   7 -12    6.02    5.61
  -6   7 -12    4.65    8.14
  -6   7 -12    5.20    4.24
  -1  -6 -12    7.80    6.43
  -7   1  12    8.69    9.24
  -7   1  12    6.78    4.93
   6  -7  12    7.25    5.48
   6  -7  12    2.46    8.35
   1   6  12    0.89    5.54
   7  -1 -11   32.03    4.93
   7  -1 -11   34.63    9.86
  -6   7 -11   32.51    5.20
  -6   7 -11   30.80    9.24
  -1  -6 -11   33.47    7.05
  -1  -6 -11   38.67    7.32
  -7   1  11   36.48    8.14
  -7   1  11   34.97    5.89
   6  -7  11   31.69    5.95
   6  -7  11   36.48    7.80
   1   6  11   14.65   12.18
   1   6  11   32.99    7.05
   7  -1 -10   11.02    7.80
  -6   7 -10   -0.21    3.56
  -6   7 -10    1.64    7.67
  -1  -6 -10   11.29    6.30
  -1  -6 -10    2.60    5.68
  -7   1  10    9.79    4.52
   6  -7  10    5.34    4.31
   6  -7  10    1.71    6.71
   1   6  10   10.27   11.16
   1   6  10    2.81    5.75
   7  -1  -9   14.85    4.17
   7  -1  -9   15.67    8.08
  -6   7  -9   -4.72    8.01
  -6   7  -9   15.81    3.90
  -1  -6  -9   10.20    5.54
  -1  -6  -9   12.25    5.68
  -7   1   9   13.55    4.52
  -7   1   9    4.93    6.64
   6  -7   9    6.84    4.45
   6  -7   9    6.36    5.95
   1   6   9   14.92    9.92
   1   6   9   17.25    5.13
   7  -1  -8  101.29   11.70
   7  -1  -8   91.71    9.38
  -6   7  -8   99.99   11.09
  -6   7  -8   91.09    8.90
  -1  -6  -8   68.03    8.35
  -7   1   8   92.19    9.38
  -7   1   8  107.11   11.84
   6  -7   8   94.58   10.06
   6  -7   8   88.49    8.90
   1   6   8   88.63    9.31
   7  -1  -7  159.94   15.95
   7  -1  -7  152.07   14.17
  -6   7  -7  149.13   13.76
  -6   7  -7  133.25   13.14
  -1  -6  -7  157.82   15.06
  -1  -6  -7  110.32   11.43
  -7   1   7  158.71   14.85
  -7   1   7  152.35   14.85
   6  -7   7  129.42   12.59
   6  -7   7  138.80   13.00
   1   6   7  151.80   16.08
   1   6   7  133.53   12.80
   7  -1  -6  376.28   33.54
   7  -1  -6  359.38   32.44
  -6   7  -6  313.79   28.27
  -6   7  -6  373.06   33.06
  -1  -6  -6  368.00   32.99
  -7   1   6  356.30   32.10
  -7   1   6  394.69   35.18
   6  -7   6  322.21   28.81
   6  -7   6  356.02   31.69
   1   6   6  381.34   34.97
   1   6   6  379.57   33.95
   7  -1  -5  212.37   19.92
   7  -1  -5  174.52   16.43
  -6   7  -5  191.97   17.45
  -6   7  -5  199.02   18.41
  -1  -6  -5  225.64   21.42
  -1  -6  -5  188.82   17.38
  -7   1   5  193.14   18.48
  -7   1   5  184.10   16.97
   6  -7   5  187.46   16.97
   6  -7   5  220.03   20.12
   1   6   5  228.04   21.15
   7  -1  -4  519.93   46.33
   7  -1  -4  408.65   36.34
  -6   7  -4  483.46   42.84
  -6   7  -4  402.56   35.66
  -1  -6  -4  382.03   33.95
  -1  -6  -4  406.39   36.34
  -7   1   4  421.45   37.50
  -7   1   4  468.54   41.75
   6  -7   4  459.23   40.72
   6  -7   4  396.67   35.11
   1   6   4  362.46   32.30
   1   6   4  470.93   41.88
   7  -1  -3  312.84   28.33
   7  -1  -3  329.54   29.50
  -6   7  -3  350.89   31.07
  -6   7  -3  301.07   26.83
  -1  -6  -3  295.18   26.55
  -1  -6  -3  374.09   33.26
  -7   1   3  310.10   27.99
  -7   1   3  320.71   28.74
   6  -7   3  303.80   27.03
   6  -7   3  302.16   26.83
   1   6   3  305.86   27.44
   1   6   3  343.77   30.59
   7  -1  -2   94.72    9.99
   7  -1  -2  101.91   10.27
  -6   7  -2  122.85   11.16
  -1  -6  -2  135.92   12.66
  -1  -6  -2  112.93   11.22
  -7   1   2  106.83   10.54
   6  -7   2  114.23   10.40
   6  -7   2  104.99    9.72
   1   6   2  110.39   10.81
   1   6   2  139.55   13.07
   7  -1  -1 1910.83  167.95
   7  -1  -1 2274.93  199.98
  -6   7  -1 2031.97  178.49
  -6   7  -1 2665.72  234.20
  -1  -6  -1 2278.35  200.19
  -1  -6  -1 2353.63  206.82
  -7   1   1 2209.91  194.23
  -7   1   1 2062.08  181.23
   6  -7   1 2223.60  195.33
   6  -7   1 2517.89  221.13
   1   6   1 2158.58  189.71
   1   6   1 2116.15  185.95
   7  -1   0 2021.02  177.60
   7  -1   0 2156.53  189.51
  -6   7   0 2166.79  190.33
  -6   7   0 2474.77  217.36
  -1  -6   0 2158.58  189.71
  -7   1   0 2101.09  184.65
  -7   1   0 2044.97  179.72
   1   6   0 2441.23  214.56
   7  -1   1 1528.94  134.42
   7  -1   1 1817.07  159.67
  -6   7   1 1735.62  152.55
  -6   7   1 1644.60  144.54
  -1  -6   1 1547.42  136.06
  -7   1  -1 1625.44  142.83
  -7   1  -1 1626.12  142.83
   6  -7  -1 1713.04  150.50
   6  -7  -1 1961.47  172.33
   1   6  -1 1431.75  125.93
   7  -1   2 3865.46  339.53
  -6   7   2 4222.03  370.87
  -6   7   2 3958.54  347.81
  -1  -6   2 3745.01  329.06
  -1  -6   2 3461.67  304.14
  -7   1  -2 3708.05  325.70
   6  -7  -2 4662.78  409.54
   6  -7  -2 4052.98  356.02
   1   6  -2 3408.28  299.49
   1   6  -2 3712.15  326.11
   7  -1   3    2.94    4.11
  -6   7   3    4.45    5.75
  -6   7   3   14.85    5.20
  -1  -6   3    6.84    4.93
  -1  -6   3    5.61    5.34
  -7   1  -3  -10.33    4.79
  -7   1  -3    4.04    3.83
   6  -7  -3   13.00    4.52
   6  -7  -3    6.78    4.72
   1   6  -3    1.16    4.45
   1   6  -3   18.27    6.30
   7  -1   4  152.55   14.37
   7  -1   4  141.60   13.28
  -6   7   4  162.27   15.47
  -6   7   4  158.92   15.54
  -1  -6   4  146.12   14.17
  -1  -6   4  158.16   15.06
  -7   1  -4  150.50   13.82
  -7   1  -4  130.72   13.00
   6  -7  -4  156.66   14.65
   6  -7  -4  169.87   16.01
   1   6  -4  149.61   14.03
   1   6  -4  137.97   13.76
   7  -1   5   90.00    9.38
   7  -1   5   70.42    9.65
  -6   7   5   86.03   10.06
  -6   7   5   72.89    8.35
  -1  -6   5   79.94    9.24
  -1  -6   5   54.55    7.05
  -7   1  -5   86.99    8.90
  -7   1  -5   71.79    8.55
   6  -7  -5   68.10    8.42
   6  -7  -5   76.04    8.14
   1   6  -5   68.30    9.31
   1   6  -5   85.21    8.90
   7  -1   6  138.18   14.51
  -6   7   6  134.42   12.80
  -6   7   6  128.46   13.21
  -1  -6   6  127.16   12.18
  -1  -6   6  130.65   13.14
  -7   1  -6  145.64   14.10
   6  -7  -6  136.26   13.14
   6  -7  -6  133.46   12.66
   1   6  -6  137.84   13.07
   1   6  -6  108.75   11.57
   7  -1   7    3.76    4.24
   7  -1   7    8.76    7.67
  -6   7   7   -3.56    6.50
  -6   7   7    8.55    4.52
  -7   1  -7   -5.27    5.34
  -7   1  -7   -1.78    5.06
   6  -7  -7   10.40    4.24
   6  -7  -7   -2.53    5.27
   1   6  -7    8.90    6.50
   1   6  -7    2.74    3.76
   7  -1   8   35.45    5.82
   7  -1   8   32.17    8.08
  -6   7   8   39.76    5.89
  -6   7   8   15.81    8.14
  -1  -6   8   28.74    7.19
  -1  -6   8   34.15    5.75
  -7   1  -8   33.47    5.82
  -7   1  -8   37.98    6.36
   6  -7  -8   26.55    5.27
   6  -7  -8   45.38    6.71
   1   6  -8   45.65    5.82
   1   6  -8   28.47    7.80
   7  -1   9   71.93   11.16
   7  -1   9   80.01    8.90
  -6   7   9  111.62   13.07
  -6   7   9  110.80   11.09
  -1  -6   9  113.88   12.59
  -1  -6   9   95.20    9.65
  -7   1  -9   91.98    9.92
  -7   1  -9   89.72    9.65
   6  -7  -9   88.08    9.44
   6  -7  -9   89.93    9.17
   7  -1  10    5.68   10.06
   7  -1  10    3.22    5.27
  -6   7  10    6.16    4.59
  -1  -6  10    0.55    7.05
  -1  -6  10    2.74    5.06
  -7   1 -10    4.52    5.41
  -7   1 -10    9.58    5.34
   6  -7 -10   15.47    5.54
   1   6 -10   15.19    4.11
   1   6 -10   -7.94    9.72
   7  -1  11    0.48    6.43
   7  -1  11    4.17   10.68
  -6   7  11   -4.72    8.55
  -6   7  11    1.92    5.27
  -1  -6  11   -2.67    8.01
  -1  -6  11   -1.64    4.79
  -7   1 -11    0.62    5.68
  -7   1 -11    6.91    6.43
   6  -7 -11    4.72    6.02
   6  -7 -11   -7.60    4.79
   1   6 -11    4.11    4.24
   1   6 -11   11.29    8.55
   7  -1  12    8.35    9.58
   7  -1  12    1.44    5.54
  -6   7  12    8.42   10.68
  -6   7  12   -1.78    5.41
  -1  -6  12    8.69   10.88
  -7   1 -12    3.97    5.75
  -7   1 -12    1.85    5.48
   6  -7 -12    3.15    5.27
   6  -7 -12   -2.74    6.64
   1   6 -12    3.22    3.97
   7   0 -12    7.05    4.45
   7   0 -12  -18.48    9.03
  -7   7 -12    6.64    5.54
   0  -7 -12  -11.02    6.91
   0  -7 -12    6.64    5.61
  -7   0  12    1.64    4.86
  -7   0  12   10.61    8.69
   7  -7  12   23.89    9.24
   0   7  12    2.67    5.82
   0   7  12  -20.67   13.62
   7   0 -11   15.74    9.44
   7   0 -11   15.54    4.24
  -7   7 -11   11.98    4.31
  -7   7 -11    8.08    5.54
   0  -7 -11    9.79    6.09
   0  -7 -11    3.42    6.23
  -7   0  11   15.47    5.34
  -7   0  11    2.81    7.12
   7  -7  11    1.37    6.78
   7  -7  11    2.87    5.27
   0   7  11   10.27    6.30
   0   7  11   11.16   11.70
   7   0 -10   17.59    8.01
  -7   7 -10   13.14    4.04
  -7   7 -10   10.20    7.80
   0  -7 -10   11.50    6.16
  -7   0  10   12.32    4.45
   7  -7  10    5.27    6.84
   7  -7  10   12.80    4.52
   0   7  10    9.10    5.41
   7   0  -9   49.21    6.09
   7   0  -9   70.97   10.88
  -7   7  -9   42.71    5.27
  -7   7  -9   78.50   11.02
   0  -7  -9   46.47    6.91
   0  -7  -9   47.22    7.12
  -7   0   9   61.73    7.32
  -7   0   9   50.58    8.14
   7  -7   9   58.65    8.08
   7  -7   9   49.00    6.23
   0   7   9   49.96    6.84
   0   7   9   59.54   11.57
   7   0  -8   -5.61    6.98
   7   0  -8   -2.19    4.04
  -7   7  -8    4.24    3.56
  -7   7  -8   -0.55    6.16
   0  -7  -8   -3.90    5.68
   0  -7  -8    3.15    5.00
  -7   0   8    0.82    6.43
  -7   0   8    3.15    4.17
   7  -7   8   -3.29    5.27
   7  -7   8    3.15    3.90
   0   7   8  -13.35    9.51
   0   7   8    2.19    4.52
   7   0  -7   12.94    4.04
   7   0  -7   -3.42    7.05
  -7   7  -7   11.02    3.56
  -7   7  -7    5.48    5.68
   0  -7  -7   -3.97    5.54
   0  -7  -7   20.94    5.54
  -7   0   7   -2.26    4.52
  -7   0   7   12.66    5.68
   7  -7   7    6.16    3.90
   7  -7   7    6.98    4.86
   0   7   7   12.05    8.49
   0   7   7    0.62    4.52
   7   0  -6   92.67    9.17
   7   0  -6   90.20   10.20
  -7   7  -6   83.50    9.03
  -7   7  -6   95.47    9.17
   0  -7  -6  146.46   14.17
   0  -7  -6   96.02    9.99
  -7   0   6   94.86    9.58
  -7   0   6   88.49    9.79
   7  -7   6   83.36    8.55
   7  -7   6   94.10    9.17
   0   7   6   86.03   11.22
   0   7   6  105.12   10.81
   7   0  -5   24.09    6.50
  -7   7  -5   19.85    4.17
  -7   7  -5   28.54    6.23
   0  -7  -5   13.41    4.24
  -7   0   5   15.54    4.72
   7  -7   5   18.41    3.63
   7  -7   5   19.98    5.27
   0   7   5   19.30    5.68
   7   0  -4   62.76    8.90
   7   0  -4   51.74    6.71
  -7   7  -4   75.21    8.62
  -7   7  -4   62.42    6.64
   0  -7  -4   64.06    8.08
  -7   0   4   75.56    9.24
  -7   0   4   49.69    6.84
   7  -7   4   74.19    7.87
   0   7   4   49.00    6.36
   7   0  -3  163.71   15.88
   7   0  -3  233.86   21.22
  -7   7  -3  157.41   14.44
   0  -7  -3  191.49   17.66
  -7   0   3  217.91   19.98
  -7   0   3  171.24   16.29
   7  -7   3  208.88   18.68
   7  -7   3  169.87   15.47
   0   7   3  193.82   17.86
   7   0  -2  853.44   75.35
   7   0  -2  882.18   77.75
  -7   7  -2  986.21   86.64
  -7   7  -2  919.14   80.83
   0  -7  -2  895.19   78.91
   0  -7  -2  881.50   77.61
  -7   0   2  908.19   80.14
  -7   0   2  840.44   74.12
   7  -7   2  807.59   70.97
   7  -7   2 1013.59   89.11
   0   7   2  868.50   76.52
   0   7   2  874.66   76.99
   7   0  -1  158.16   14.99
   0  -7  -1  223.52   20.26
   0  -7  -1  176.09   16.36
  -7   0   1  183.14   16.84
   7  -7   1  200.53   17.73
   0   7   1  214.76   19.44
   0   7   1  174.25   16.15
   7   0   0 2051.81  180.27
   7   0   0 1854.71  163.02
  -7   7   0 2079.87  182.73
  -7   7   0 1961.47  172.33
   0  -7   0 2088.77  183.55
  -7   0   0 2010.75  176.71
  -7   0   0 1849.92  162.68
   7  -7   0 2081.93  182.87
   7  -7   0 2196.91  192.93
   0   7   0 2244.13  197.24
   7   0   1 1816.38  159.74
   7   0   1 1767.79  155.36
  -7   7   1 2042.92  179.52
  -7   7   1 1975.16  173.56
   0  -7   1 1452.28  127.64
  -7   0  -1 1875.24  164.80
  -7   0  -1 1684.29  148.03
   7  -7  -1 1664.45  146.32
   0   7  -1 1747.94  153.71
   7   0   2  192.73   17.59
   7   0   2  210.45   18.89
  -7   7   2  201.83   18.55
  -7   7   2  197.58   17.93
   0  -7   2  210.45   19.37
   0  -7   2  204.15   18.62
  -7   0  -2  199.77   18.14
  -7   0  -2  240.91   21.63
   7  -7  -2  234.75   21.08
   7  -7  -2  210.73   19.09
   0   7  -2  210.31   18.96
   0   7  -2  191.36   17.66
   7   0   3  160.97   14.92
  -7   7   3  167.27   15.54
  -7   7   3  190.47   17.66
   0  -7   3  152.48   14.37
   0  -7   3  201.55   18.62
  -7   0  -3  176.98   16.63
  -7   0  -3  148.24   13.62
   7  -7  -3  221.47   20.60
   7  -7  -3  169.80   15.60
   0   7  -3  194.57   18.20
   0   7  -3  159.94   14.78
   7   0   4   96.84    9.92
   7   0   4   82.33    8.49
  -7   7   4   86.78    9.38
  -7   7   4   70.22    8.42
   0  -7   4   73.71    8.42
   0  -7   4   84.52    9.17
  -7   0  -4   81.92    9.38
  -7   0  -4   91.98    8.97
   7  -7  -4   88.90    8.90
   7  -7  -4   89.04   10.88
   0   7  -4   70.97    8.83
   0   7  -4   85.89    8.97
   7   0   5  158.57   14.78
   7   0   5  144.27   14.71
   7   0   5  118.67   11.98
  -7   7   5  166.86   16.22
  -7   7   5  167.54   15.81
   0  -7   5  159.81   15.26
   7  -7  -5  157.48   15.95
   7  -7  -5  154.54   14.44
   0   7  -5  166.31   15.47
   7   0   6  637.38   56.39
   7   0   6  601.24   53.79
  -7   7   6  582.69   51.88
  -7   7   6  564.97   50.03
   0  -7   6  584.13   51.88
   0  -7   6  648.26   57.42
  -7   0  -6  725.46   63.99
  -7   0  -6  646.41   57.28
   7  -7  -6  575.92   50.99
   7  -7  -6  549.16   49.00
   0   7  -6  606.51   53.66
   0   7  -6  572.50   50.99
   7   0   7    2.33    5.54
   7   0   7    9.17    8.14
  -7   7   7    2.87    6.57
  -7   7   7   -2.40    4.38
   0  -7   7   -3.22    5.68
   0  -7   7   -4.93    4.38
  -7   0  -7    4.45    6.02
  -7   0  -7    3.15    5.54
   7  -7  -7    3.08    4.04
   7  -7  -7    0.41    6.84
   0   7  -7   -1.03    6.64
   0   7  -7   -3.56    3.76
   7   0   8   19.57    9.31
   7   0   8   19.98    5.20
  -7   7   8   17.18    7.60
  -7   7   8   19.30    4.65
   0  -7   8   23.54    6.64
  -7   0  -8   15.81    5.82
   7  -7  -8    1.98    7.19
   7  -7  -8   13.76    4.59
   0   7  -8   13.14    4.04
   7   0   9   52.63    6.78
  -7   7   9   52.97    6.50
  -7   7   9   60.98    9.31
   0  -7   9   54.20    6.57
   0  -7   9   66.73    9.38
  -7   0  -9   46.81    6.57
   7  -7  -9   59.61    6.84
   7  -7  -9   71.11   10.20
   7  -7  -9   49.62    6.78
   0   7  -9   53.11    6.30
   0   7  -9   58.24    9.65
   7   0  10  267.94   26.28
   7   0  10  255.21   23.41
  -7   7  10  262.60   23.82
   0  -7  10  270.95   25.25
   0  -7  10  254.94   23.20
  -7   0 -10  240.56   22.24
  -7   0 -10  223.66   20.74
   7  -7 -10  238.65   22.04
   0   7 -10  273.21   26.01
   0   7 -10  248.71   22.38
   7   0  11   27.72    6.57
   7   0  11   -2.05   12.94
  -7   7  11   31.69    6.09
  -7   7  11   24.36    9.24
   0  -7  11   38.60    9.44
   0  -7  11   23.61    5.27
  -7   0 -11   17.59    5.95
  -7   0 -11   13.69    6.50
   7  -7 -11   27.72    5.41
   7  -7 -11   22.45    6.64
   0   7 -11   18.62    8.76
   0   7 -11   33.19    5.41
   7   0  12   17.38   11.09
   7   0  12   27.51    6.16
  -7   7  12   20.26    9.86
  -7   7  12   31.69    6.36
   0  -7  12   16.84    9.65
  -7   0 -12   24.36    6.30
   7  -7 -12   23.06    6.78
   7  -7 -12   27.24    5.34
   0   7 -12   23.54    4.59
   8  -7 -12    8.90    4.59
   8  -7 -12    1.71    6.16
  -1   8 -12   -1.98    9.03
  -1   8 -12    4.79    4.04
  -7  -1 -12   14.65    6.36
  -7  -1 -12    1.10    7.25
  -8   7  12   13.28    5.68
  -8   7  12    2.87    9.65
   1  -8  12    4.24    7.94
   1  -8  12    4.17    5.13
   7   1  12   -0.34    8.42
   7   1  12    1.30   11.91
   8  -7 -11   -2.12    6.23
   8  -7 -11   -0.55    4.31
  -1   8 -11   -0.14    4.24
  -1   8 -11   -2.94    9.03
  -7  -1 -11    3.22    6.23
  -7  -1 -11    3.56    7.80
  -8   7  11   -1.03    5.27
  -8   7  11   -5.89    8.69
   1  -8  11   -2.53    8.62
   1  -8  11    0.14    4.79
   7   1  11   13.00    8.42
   8  -7 -10    9.72    7.94
   8  -7 -10   -3.08    4.59
  -1   8 -10   -0.68    3.49
  -1   8 -10    5.75    8.62
  -7  -1 -10    8.55    6.23
  -7  -1 -10    6.23    5.82
  -8   7  10   -5.00    4.24
  -8   7  10    4.38    8.76
   1  -8  10   -3.08    6.50
   1  -8  10   -5.34    4.65
   7   1  10   -4.59    8.01
   7   1  10  -11.98   10.06
   8  -7  -9   49.41    6.09
   8  -7  -9   31.00    8.90
  -1   8  -9   43.80    5.54
  -1   8  -9   21.70    7.67
  -7  -1  -9   51.81    6.84
  -7  -1  -9   37.98    7.25
  -8   7   9   44.35    6.09
  -8   7   9   40.38    8.28
   1  -8   9   39.69    5.61
   1  -8   9   43.32    8.14
   7   1   9   34.29   11.77
   7   1   9   42.77    7.94
   8  -7  -8   51.81    8.69
   8  -7  -8   63.17    7.19
  -1   8  -8   57.76    6.43
  -7  -1  -8   59.13    7.05
  -7  -1  -8   54.20    7.80
  -8   7   8   58.31    6.91
  -8   7   8   54.34    8.76
   1  -8   8   54.68    7.87
   7   1   8   27.99    9.86
   7   1   8   46.13    8.01
   8  -7  -7  125.24   13.62
   8  -7  -7  158.16   14.71
  -1   8  -7  170.62   15.60
  -1   8  -7  147.90   14.92
  -7  -1  -7  159.40   15.40
  -7  -1  -7  201.01   18.20
  -8   7   7  148.03   14.03
  -8   7   7  143.24   14.44
   1  -8   7  144.89   14.10
   1  -8   7  165.35   15.40
   7   1   7  186.57   17.52
   7   1   7  144.95   16.01
   8  -7  -6  120.11   12.52
   8  -7  -6  110.46   10.74
  -1   8  -6  114.70   12.25
  -1   8  -6  114.02   10.95
  -7  -1  -6  124.42   11.63
  -8   7   6  119.36   12.39
  -8   7   6  117.72   11.36
   1  -8   6  124.63   12.46
   1  -8   6  123.81   11.98
   7   1   6  121.48   11.91
   8  -7  -5   -3.90    4.38
  -1   8  -5    1.78    4.38
  -7  -1  -5    2.05    6.71
  -8   7   5   13.96    6.57
  -8   7   5   12.80    5.13
   7   1   5   11.57    5.41
   7   1   5   -0.82    4.31
   8  -7  -4  156.73   15.74
   8  -7  -4  127.02   11.98
  -1   8  -4  129.56   12.25
  -1   8  -4  124.42   12.52
  -7  -1  -4  117.85   11.98
  -7  -1  -4  137.43   12.73
  -8   7   4  146.12   13.96
  -8   7   4  142.97   13.89
   1  -8   4  111.28   11.22
   1  -8   4  111.97   11.22
   7   1   4  142.22   13.41
   7   1   4  121.69   11.70
   8  -7  -3  388.46   34.49
  -1   8  -3  442.80   39.22
  -1   8  -3  334.12   30.11
  -7  -1  -3  468.19   41.34
  -7  -1  -3  410.09   36.55
  -8   7   3  371.56   33.06
   1  -8   3  441.78   39.28
   1  -8   3  352.19   31.55
   8  -7  -2 1288.71  113.34
   8  -7  -2 1403.01  123.53
  -1   8  -2 1547.42  136.13
  -1   8  -2 1305.82  114.77
  -7  -1  -2 1465.29  128.94
  -7  -1  -2 1622.70  142.70
  -8   7   2 1404.38  123.53
  -8   7   2 1343.47  118.13
   1  -8   2 1448.18  127.37
   1  -8   2 1452.97  127.84
   7   1   2 1478.29  129.97
   7   1   2 1410.54  124.08
   8  -7  -1   12.80    4.31
   8  -7  -1    2.87    3.08
  -1   8  -1   11.57    4.86
  -7  -1  -1    1.64    3.29
  -8   7   1    5.89    3.49
   1  -8   1    2.94    3.35
   1  -8   1   -8.42    5.61
   7   1   1    6.98    5.41
   8  -7   0  630.87   55.50
   8  -7   0  665.03   58.45
  -1   8   0  669.20   59.13
  -1   8   0  659.55   58.17
  -7  -1   0  623.83   55.03
  -8   7   0  696.71   61.32
  -8   7   0  592.21   52.15
   1  -8   0  688.50   60.64
   1  -8   0  616.71   54.48
   7   1   0  580.98   51.40
  -1   8   1   80.90    8.62
  -1   8   1  114.98   11.09
  -7  -1   1   93.83    9.58
  -7  -1   1   81.72    8.97
   1  -8  -1   88.29    9.24
   1  -8  -1  109.91   10.61
   7   1  -1   90.20    8.90
   8  -7   2   11.98    1.57
  -8   7  -2   16.70    2.05
  -8   7  -2   10.95    1.71
   7   1  -2   24.23    4.93
   8  -7   3  597.13   52.56
   8  -7   3  555.25   48.93
  -1   8   3  616.02   54.48
  -1   8   3  638.75   56.33
  -7  -1   3  612.94   54.27
  -7  -1   3  582.35   51.67
  -8   7  -3  655.51   57.69
  -8   7  -3  534.79   47.22
   1  -8  -3  617.39   54.61
   1  -8  -3  666.60   58.79
   7   1  -3  628.96   55.57
   7   1  -3  555.66   49.41
   8  -7   4  209.42   18.96
  -1   8   4  231.26   20.94
  -7  -1   4  207.30   19.51
  -8   7  -4  216.06   19.37
   1  -8  -4  228.52   20.94
   7   1  -4  217.57   19.92
   8  -7   5   10.81    5.06
   8  -7   5    8.35    3.56
  -1   8   5   -2.46    4.93
  -1   8   5   11.84    5.48
  -7  -1   5   11.98    6.71
  -7  -1   5    6.71    4.65
  -8   7  -5   -2.53    3.56
   1  -8  -5    0.34    3.97
   1  -8  -5    1.85    5.75
   7   1  -5   -1.44    5.00
   7   1  -5   20.81    6.78
   8  -7   6   -0.89    4.17
   8  -7   6    0.34    3.63
  -1   8   6   -1.30    5.61
  -1   8   6   -6.30    7.67
  -7  -1   6    6.36    5.75
  -7  -1   6    6.84    4.52
  -8   7  -6    0.55    3.22
  -8   7  -6   -3.29    4.93
   1  -8  -6    1.51    5.13
   1  -8  -6   -0.89    4.52
   7   1  -6    4.65    6.43
   7   1  -6    2.81    3.97
   8  -7   7   85.89    9.10
  -1   8   7   84.80   11.50
  -7  -1   7   73.78    8.76
  -8   7  -7   84.04    8.21
   1  -8  -7   78.84    8.49
   7   1  -7   80.62    8.21
   8  -7   8   57.97    7.87
   8  -7   8   39.69    5.34
  -1   8   8   36.96    5.61
  -1   8   8   60.64   11.16
  -7  -1   8   44.83    6.02
  -7  -1   8   54.00    8.01
  -8   7  -8   49.41    5.82
  -8   7  -8   45.51    7.60
   1  -8  -8   47.43    7.25
   1  -8  -8   40.31    6.23
   7   1  -8   48.25    8.14
   7   1  -8   47.22    6.02
   8  -7   9   -6.23    5.82
   8  -7   9   -4.24    4.52
  -1   8   9    2.05    5.06
  -1   8   9    4.72    9.72
  -7  -1   9    6.23    6.36
  -7  -1   9    3.63    4.59
  -8   7  -9    1.71    7.25
  -8   7  -9    1.51    3.56
  -8   7  -9   -3.01    4.93
   1  -8  -9    0.41    5.27
   1  -8  -9   -2.74    5.13
   7   1  -9    4.52    8.14
   7   1  -9    2.40    3.63
   8  -7  10    8.35    4.79
  -1   8  10   10.68    5.34
  -1   8  10   -2.40   11.02
  -7  -1  10   12.25    4.59
  -7  -1  10   -0.75    6.84
  -8   7 -10   12.73    4.24
  -8   7 -10   12.73    5.20
   1  -8 -10   12.39    5.89
   1  -8 -10    2.19    5.82
   7   1 -10   17.04    8.28
   7   1 -10   11.29    4.11
   8  -7  11    6.43    6.71
   8  -7  11   -0.62    5.20
  -1   8  11    0.55    5.89
  -1   8  11    2.60   11.70
  -7  -1  11    5.27    5.27
  -7  -1  11    7.05    7.25
  -8   7 -11    3.15    5.41
  -8   7 -11    3.76    3.97
   1  -8 -11    3.35    5.89
   1  -8 -11    1.16    6.02
   7   1 -11   14.58    9.58
   7   1 -11    5.13    4.11
  -1   8  12   13.21   13.28
  -1   8  12   28.13    6.23
  -7  -1  12   26.90    5.61
  -7  -1  12   21.01    8.49
  -8   7 -12   21.49    4.79
  -8   7 -12   32.37    6.16
   1  -8 -12   29.70    6.30
   1  -8 -12   11.29    6.98
   7   1 -12   28.27    5.20
   7   1 -12   18.14    8.83
   8  -6 -12   23.54    6.57
   8  -6 -12   31.96    5.48
   8  -6 -12   39.56    9.92
  -2   8 -12   29.29    4.79
  -2   8 -12   25.12    8.90
  -6  -2 -12   18.75    6.91
  -6  -2 -12   31.62    8.28
  -8   6  12   29.29    6.09
  -8   6  12   25.19   10.13
   2  -8  12   21.76    7.87
   2  -8  12   27.10    5.82
   6   2  12   31.21   13.62
   6   2  12   61.18   10.27
   8  -6 -11   -2.60    4.24
   8  -6 -11    3.01    9.65
  -2   8 -11   -4.52    8.49
  -6  -2 -11    3.76    7.46
  -8   6  11   -0.75    8.01
  -8   6  11   -1.92    5.00
   2  -8  11   -5.89    4.79
   6   2  11   -5.89   13.55
   6   2  11    4.17    8.14
   8  -6 -10   32.92    5.48
   8  -6 -10   51.26    9.65
  -2   8 -10   43.87    5.48
  -2   8 -10   50.30    9.51
  -6  -2 -10   46.27    7.32
  -8   6  10   41.20    9.58
  -8   6  10   50.51    6.36
   2  -8  10   46.20    6.30
   2  -8  10   52.36    8.35
   6   2  10   57.63    9.79
   6   2  10   41.82   11.43
   8  -6  -9   33.19    4.93
  -2   8  -9   33.60    8.14
  -2   8  -9   23.20    4.45
  -6  -2  -9   28.68    6.16
  -6  -2  -9   24.71    6.84
  -8   6   9   47.70    8.35
  -8   6   9   31.35    5.34
   2  -8   9   27.17    7.67
   2  -8   9   22.59    4.72
   6   2   9   46.13    7.94
   6   2   9   40.58   12.05
   8  -6  -8  231.80   22.04
   8  -6  -8  223.04   20.33
  -2   8  -8  218.39   20.74
  -2   8  -8  194.98   17.73
  -6  -2  -8  215.24   20.26
  -8   6   8  200.46   18.34
  -8   6   8  244.40   23.00
   2  -8   8  204.36   18.75
   2  -8   8  222.29   20.74
   6   2   8  232.63   23.13
   8  -6  -7    1.44    4.04
   8  -6  -7   -3.42    6.98
  -2   8  -7   -0.34    3.56
  -2   8  -7   -3.63    5.89
  -6  -2  -7   -4.59    5.95
  -6  -2  -7   -5.20    4.11
  -8   6   7    5.00    6.30
  -8   6   7    0.62    4.31
   2  -8   7   -2.26    5.61
   2  -8   7    3.49    4.04
   6   2   7   -2.53    5.68
   6   2   7   11.09    9.03
   8  -6  -6  311.95   28.40
   8  -6  -6  268.69   24.23
  -2   8  -6  294.08   26.76
  -6  -2  -6  251.45   22.52
  -6  -2  -6  292.78   26.83
  -8   6   6  281.97   25.32
  -8   6   6  307.43   27.99
   2  -8   6  274.58   24.64
   6   2   6  273.07   26.01
   6   2   6  302.50   27.24
   8  -6  -5  197.24   19.09
   8  -6  -5  186.43   17.11
  -2   8  -5  179.38   16.49
  -2   8  -5  191.70   18.27
  -6  -2  -5  184.17   17.73
  -8   6   5  196.97   18.68
  -8   6   5  179.11   16.70
   2  -8   5  174.93   16.49
   2  -8   5  194.37   17.79
   6   2   5  195.94   18.27
   8  -6  -4   31.41    4.86
   8  -6  -4   30.87    7.46
  -2   8  -4   25.32    6.09
  -2   8  -4   26.69    4.72
  -6  -2  -4   28.95    6.16
  -6  -2  -4   17.59    4.11
  -8   6   4   34.22    6.23
  -8   6   4   25.94    5.54
   2  -8   4   18.68    5.06
   2  -8   4   31.82    5.75
   6   2   4   22.59    5.00
   6   2   4   22.93    5.13
   8  -6  -3  203.54   19.03
   8  -6  -3  176.23   16.15
  -2   8  -3  163.50   14.99
  -2   8  -3  197.86   18.41
  -6  -2  -3  151.32   13.96
  -6  -2  -3  195.94   18.27
  -8   6   3  168.22   15.60
  -8   6   3  192.79   17.86
   2  -8   3  164.73   15.40
   2  -8   3  175.20   16.36
   6   2   3  155.22   14.37
   6   2   3  172.60   15.88
  -2   8  -2  191.15   17.59
  -6  -2  -2  150.09   14.17
  -8   6   2  122.85   11.70
   6   2   2  156.32   14.65
   8  -6  -1  349.52   30.93
   8  -6  -1  406.74   36.07
  -2   8  -1  338.71   30.04
  -2   8  -1  433.08   38.46
  -6  -2  -1  308.94   27.44
  -8   6   1  443.21   39.22
  -8   6   1  346.37   30.73
   2  -8   1  384.70   34.29
   2  -8   1  320.16   28.40
   6   2   1  354.58   31.76
   8  -6   0  304.49   26.90
  -2   8   0  297.44   26.76
  -2   8   0  315.57   28.06
  -6  -2   0  325.22   28.88
  -8   6   0  302.23   26.69
  -8   6   0  235.71   20.94
   2  -8   0  261.03   23.54
   6   2   0  248.02   22.52
  -2   8   1  413.31   36.68
  -2   8   1  473.19   41.88
  -6  -2   1  397.91   35.52
  -6  -2   1  466.83   41.41
   2  -8  -1  409.47   36.41
   2  -8  -1  446.64   39.49
   6   2  -1  388.33   34.70
   6   2  -1  429.87   38.05
   8  -6   2    3.70    1.57
  -2   8   2    3.01    4.52
  -6  -2   2    2.74    5.41
  -6  -2   2    6.36    5.00
   2  -8  -2   10.74    3.97
   2  -8  -2    5.54    5.27
   6   2  -2   11.84    4.59
   6   2  -2   -9.10    6.09
   8  -6   3  169.25   15.33
   8  -6   3  171.10   15.40
  -2   8   3  179.79   16.36
  -2   8   3  179.24   16.63
  -6  -2   3  179.79   16.77
  -6  -2   3  182.94   17.25
  -8   6  -3  185.47   16.63
  -8   6  -3  188.89   16.90
   2  -8  -3  204.98   18.82
   2  -8  -3  184.31   16.84
   6   2  -3  172.54   16.01
   6   2  -3  171.17   16.49
   8  -6   4   81.24    8.28
  -6  -2   4   98.55   10.88
  -8   6  -4   72.61    7.25
   2  -8  -4   95.27   10.13
   6   2  -4   65.91    7.67
   8  -6   5   17.11    4.17
   8  -6   5   14.99    4.93
  -2   8   5   18.82    4.59
  -6  -2   5   12.52    6.78
  -6  -2   5   19.16    4.86
  -8   6  -5   14.30    3.90
  -8   6  -5    0.41    5.54
   6   2  -5   17.38    6.64
   6   2  -5   14.37    5.27
   8  -6   6    0.27    4.04
   8  -6   6    4.86    4.86
  -2   8   6    3.15    4.11
  -2   8   6   -4.38    7.05
  -6  -2   6   -5.13    4.38
  -6  -2   6    0.34    5.61
  -8   6  -6   -1.44    4.72
  -8   6  -6   -1.44    3.76
   2  -8  -6   -6.23    4.59
   2  -8  -6    1.78    4.65
   6   2  -6    3.83    6.09
   6   2  -6    1.10    3.97
   8  -6   7  101.97   10.33
   8  -6   7  128.73   12.80
  -2   8   7  135.10   14.58
  -6  -2   7  104.44   11.16
  -8   6  -7  111.62   10.68
   2  -8  -7  116.21   11.36
   6   2  -7  104.58   10.20
   8  -6   8   45.44    6.09
   8  -6   8   30.18    6.36
  -2   8   8   37.71   10.20
  -2   8   8   36.20    5.68
  -6  -2   8   40.04    7.25
  -6  -2   8   46.20    6.30
  -8   6  -8   48.39    6.09
  -8   6  -8   71.31    8.28
   2  -8  -8   46.47    6.36
   2  -8  -8   45.79    6.78
   6   2  -8   48.66    5.89
   8  -6   9   16.49    5.00
   8  -6   9   18.07    6.23
  -2   8   9   20.46    5.41
  -2   8   9   31.82    9.86
  -6  -2   9   24.36    5.13
  -6  -2   9   19.44    6.64
  -8   6  -9   16.77    3.90
  -8   6  -9    6.02    4.93
   2  -8  -9   18.34    5.68
   2  -8  -9   23.68    5.48
   6   2  -9   34.08    8.76
   6   2  -9   20.94    4.31
   8  -6  10   -4.04    4.93
   8  -6  10   -1.98    7.19
  -2   8  10   -9.03    5.00
  -6  -2  10   -1.37    4.59
  -8   6 -10   -8.01    3.97
  -8   6 -10   -4.79    5.06
   2  -8 -10   -2.81    5.54
   6   2 -10   13.69    8.76
   8  -6  11    9.51    5.54
   8  -6  11    2.12    6.91
  -2   8  11    8.35    5.82
  -2   8  11   13.21   11.57
  -6  -2  11    4.17    5.06
  -6  -2  11   15.33    7.19
  -8   6 -11   13.14    5.61
  -8   6 -11    4.24    4.17
   2  -8 -11    2.60    5.54
   2  -8 -11    1.57    6.09
   6   2 -11   15.88    4.31
   6   2 -11   12.32    8.83
   8  -6  12   34.84    6.91
   8  -6  12   38.60   10.27
  -2   8  12   33.88   14.24
  -2   8  12   28.33    5.89
  -6  -2  12   41.75    8.97
  -6  -2  12   41.82    6.78
  -8   6 -12   40.31    6.57
  -8   6 -12   30.93    5.34
   2  -8 -12   31.76    7.12
   2  -8 -12   33.60    6.78
   6   2 -12   43.94    9.58
   6   2 -12   42.98    5.95
   8  -5 -12   -0.14    4.45
   8  -5 -12    2.53    9.10
  -3   8 -12   -7.80    8.42
  -3   8 -12    8.69    3.90
  -5  -3 -12    0.89    6.57
  -8   5  12    7.80    5.34
  -8   5  12   -3.35    9.92
   3  -8  12    2.94    5.06
   3  -8  12   -0.96    7.39
   5   3  12   16.84   17.25
   8  -5 -11   30.25    5.00
   8  -5 -11   19.16    9.58
  -3   8 -11   27.99    8.97
  -3   8 -11   28.54    5.41
  -5  -3 -11   32.30    8.14
  -8   5  11   33.06    6.02
  -8   5  11   25.60    7.73
   3  -8  11   15.33    7.73
   3  -8  11   31.62    5.95
   5   3  11   11.29    7.32
   5   3  11   18.07   13.28
   8  -5 -10  258.70   24.78
  -3   8 -10  304.62   27.31
  -3   8 -10  277.59   26.21
  -5  -3 -10  265.07   24.50
  -8   5  10  278.75   25.19
   3  -8  10  280.19   25.73
   3  -8  10  298.05   26.83
   5   3  10  279.16   25.87
   5   3  10  233.86   23.95
   8  -5  -9  229.34   22.31
   8  -5  -9  212.57   19.30
  -3   8  -9  225.37   21.63
  -5  -3  -9  232.63   21.70
  -5  -3  -9  247.68   23.20
  -8   5   9  204.02   19.64
  -8   5   9  232.97   21.22
   3  -8   9  252.40   22.93
   5   3   9  243.03   22.72
   5   3   9  217.64   23.06
   8  -5  -8  254.32   23.89
   8  -5  -8  273.89   24.64
  -3   8  -8  254.12   23.68
  -3   8  -8  283.48   25.39
  -8   5   8  250.56   23.47
  -8   5   8  252.88   22.86
   3  -8   8  271.09   24.84
   3  -8   8  280.67   25.25
   5   3   8  250.76   24.71
   5   3   8  275.47   25.46
   8  -5  -7    7.67    3.83
   8  -5  -7    8.28    6.50
  -3   8  -7   10.13    3.70
  -3   8  -7   11.36    5.75
  -5  -3  -7   15.47    6.30
  -5  -3  -7   16.90    4.72
  -8   5   7    8.55    4.31
  -8   5   7   -0.75    5.89
   3  -8   7    8.97    5.54
   3  -8   7    6.23    3.97
   5   3   7    7.46    6.16
   5   3   7    1.98    9.58
   8  -5  -6  476.75   42.30
   8  -5  -6  408.17   36.68
  -3   8  -6  484.55   43.25
  -3   8  -6  503.65   44.55
  -5  -3  -6  570.24   50.37
  -5  -3  -6  455.12   40.72
  -8   5   6  496.32   44.01
  -8   5   6  466.00   41.68
   3  -8   6  479.49   42.71
   3  -8   6  517.47   45.79
   8  -5  -5   80.62    8.42
   8  -5  -5   56.26    8.97
  -3   8  -5   73.44    7.80
  -5  -3  -5   57.56    8.28
  -5  -3  -5   77.82    8.28
  -8   5   5   83.77    9.03
   3  -8   5   90.96    9.10
   3  -8   5   66.93    7.87
   5   3   5   91.50    9.92
   8  -5  -4  137.84   12.94
   8  -5  -4  130.58   13.55
  -3   8  -4  121.21   12.25
  -3   8  -4  152.89   14.24
  -5  -3  -4  128.26   12.80
  -5  -3  -4  165.55   15.19
  -8   5   4  140.92   13.41
  -8   5   4  117.17   11.84
   3  -8   4  141.19   13.28
   3  -8   4  131.34   12.80
   5   3   4  122.23   11.91
   5   3   4  156.04   14.58
   8  -5  -3   70.90    8.35
   8  -5  -3   61.94    7.05
  -3   8  -3   71.72    8.42
  -5  -3  -3   67.14    8.28
  -5  -3  -3   43.87    5.68
  -8   5   3   62.96    6.98
  -8   5   3   74.53    8.55
   3  -8   3   54.61    6.78
   5   3   3   62.90    7.25
   8  -5  -2 1229.17  108.13
   8  -5  -2 1116.93   98.42
  -3   8  -2 1535.78  134.96
  -3   8  -2 1439.28  126.54
  -5  -3  -2 1395.48  122.71
  -5  -3  -2 1277.08  112.38
  -8   5   2 1123.78   98.96
  -8   5   2 1247.65  109.78
   3  -8   2 1390.69  122.30
   3  -8   2 1581.64  139.07
   5   3   2 1227.80  108.07
   5   3   2 1361.94  119.77
  -3   8  -1 2637.66  231.74
  -5  -3  -1 1966.95  172.88
  -5  -3  -1 2214.70  194.64
  -8   5   1 2071.66  182.12
  -8   5   1 2099.72  184.44
   3  -8   1 2447.39  215.04
   5   3   1 2209.22  194.09
   5   3   1 2051.81  180.41
   8  -5   0   34.15    4.11
  -3   8   0   51.26    5.82
  -5  -3   0   46.13    5.34
   3  -8   0   46.27    5.27
   5   3   0   48.93    6.09
   8  -5   1   67.28    6.16
   8  -5   1   52.90    5.06
  -3   8   1   59.95    6.78
  -3   8   1   42.98    5.54
  -5  -3   1   61.32    7.05
  -5  -3   1   55.92    7.39
  -8   5  -1   46.95    4.65
  -8   5  -1   49.48    4.79
   3  -8  -1   61.32    6.64
   5   3  -1   59.47    6.43
   5   3  -1   65.77    8.01
   8  -5   2  502.07   44.21
   8  -5   2  543.55   47.91
  -3   8   2  559.42   49.41
  -3   8   2  568.53   50.17
  -5  -3   2  559.42   49.62
  -5  -3   2  512.47   45.44
  -8   5  -2  505.70   44.55
  -8   5  -2  497.08   43.73
   3  -8  -2  554.36   48.93
   3  -8  -2  610.89   54.00
   5   3  -2  567.50   50.37
   5   3  -2  519.18   45.92
   8  -5   3   96.70    9.24
  -3   8   3  115.05   11.57
  -5  -3   3  114.98   11.50
  -5  -3   3   83.50    9.31
  -8   5  -3  110.19   10.33
   3  -8  -3  117.92   11.57
   5   3  -3  123.88   12.05
   8  -5   4   75.90    8.14
   8  -5   4   85.96    8.97
  -3   8   4   78.29    8.49
  -5  -3   4  111.08   11.84
  -8   5  -4   88.90    8.69
   3  -8  -4   93.90    9.44
   5   3  -4  104.64   10.61
   8  -5   5  183.21   17.18
   8  -5   5  190.54   17.32
  -3   8   5  213.05   19.44
  -5  -3   5  221.26   20.19
  -8   5  -5  203.74   18.48
  -8   5  -5  231.94   21.28
   3  -8  -5  186.98   17.04
   5   3  -5  224.69   21.08
   8  -5   6  116.96   11.77
   8  -5   6  105.19   10.33
  -3   8   6  115.18   11.36
  -3   8   6  117.24   12.66
  -5  -3   6  110.26   10.81
  -5  -3   6  117.92   12.11
  -8   5  -6  122.85   11.63
  -8   5  -6  113.13   11.29
   3  -8  -6  112.51   11.09
   3  -8  -6  120.66   11.77
   5   3  -6  111.42   11.84
   5   3  -6  121.34   11.63
   8  -5   7  342.54   30.66
   8  -5   7  321.39   29.16
  -3   8   7  333.30   30.59
  -3   8   7  325.16   29.29
  -5  -3   7  346.51   31.07
  -5  -3   7  314.07   28.54
  -8   5  -7  345.00   30.80
  -8   5  -7  330.56   29.77
   3  -8  -7  368.34   33.06
   3  -8  -7  333.16   29.84
   5   3  -7  339.19   30.25
   5   3  -7  319.41   29.29
   8  -5   8    2.46    6.23
   8  -5   8    1.16    4.52
  -3   8   8   -2.12    9.44
  -3   8   8   -0.07    4.52
  -5  -3   8   -5.82    6.30
  -5  -3   8    0.00    4.59
  -8   5  -8    5.20    5.13
  -8   5  -8    0.34    4.11
   3  -8  -8    8.62    5.27
   3  -8  -8    9.17    4.86
   5   3  -8    3.15    6.91
   5   3  -8   -3.22    3.90
   8  -5   9    4.11    5.00
   8  -5   9    4.24    6.84
  -3   8   9   13.28    5.27
  -3   8   9    2.87    8.90
  -5  -3   9   11.57    6.50
  -5  -3   9    9.72    4.65
  -8   5  -9   26.83    5.68
  -8   5  -9    8.01    4.17
   3  -8  -9   23.82    5.54
   3  -8  -9    6.57    4.72
   5   3  -9   15.54    4.17
   5   3  -9   14.58    8.28
   8  -5  10   57.28    9.10
   8  -5  10   61.73    7.73
  -3   8  10   65.70    7.87
  -5  -3  10   55.98    7.05
  -8   5 -10   66.59    7.60
  -8   5 -10   59.95    7.60
   3  -8 -10   60.98    8.08
   5   3 -10   78.57   11.63
   8  -5  11   13.21    8.01
   8  -5  11   13.07    5.95
  -3   8  11   19.78    5.95
  -3   8  11   -3.63   10.95
  -5  -3  11    8.28    7.19
  -5  -3  11    2.19    5.48
  -8   5 -11   17.45    5.82
  -8   5 -11   11.36    4.59
   3  -8 -11   13.21    6.50
   3  -8 -11    7.25    5.41
   5   3 -11   22.11    8.97
   5   3 -11   13.62    4.31
   8  -5  12    6.30    5.82
   8  -5  12   24.91    9.58
  -3   8  12  -13.48   12.94
  -3   8  12    9.10    5.13
  -5  -3  12   -3.35    8.08
  -5  -3  12    5.75    5.41
  -8   5 -12   14.92    4.59
  -8   5 -12    1.10    5.48
   3  -8 -12    2.67    6.23
   3  -8 -12    0.55    5.82
   5   3 -12    0.27    8.28
   5   3 -12    1.37    4.52
   8  -4 -12   15.33    4.65
   8  -4 -12    6.23    9.24
  -4   8 -12    9.03    8.35
  -4   8 -12    1.92    3.83
  -4  -4 -12   16.56    6.71
  -8   4  12   13.14    5.48
  -8   4  12   -2.46   10.33
   4  -8  12   11.50    5.13
   4  -8  12    6.50    6.64
   4   4  12   -4.04    9.72
   4   4  12   16.22   16.08
   8  -4 -11    8.62    9.58
   8  -4 -11    3.22    4.04
  -4   8 -11    4.24    3.83
  -4   8 -11   -7.25    9.17
  -4  -4 -11   -9.10    6.84
  -8   4  11   -2.67    7.05
  -8   4  11   -3.49    5.13
   4  -8  11    4.45    6.71
   4   4  11    7.12    5.95
   4   4  11   -6.64   12.66
   8  -4 -10   13.14    8.14
  -4   8 -10   18.41    7.73
  -4   8 -10   12.94    3.83
  -4  -4 -10    3.42    6.16
  -8   4  10   10.13    4.31
   4  -8  10   14.17    4.59
   4  -8  10   19.85    6.23
   4   4  10    1.64   11.98
   8  -4  -9  122.85   11.70
   8  -4  -9  135.17   14.78
  -4   8  -9  124.29   11.77
  -4   8  -9  140.78   14.65
  -8   4   9  124.77   13.28
  -8   4   9  128.73   12.46
   4  -8   9  133.11   13.41
   4  -8   9  120.18   11.63
   4   4   9  128.94   16.49
   4   4   9  128.94   13.14
   8  -4  -8   38.87    7.87
   8  -4  -8   26.14    4.72
  -4   8  -8   41.00    7.32
  -4   8  -8   18.82    3.97
  -4  -4  -8   33.40    6.50
  -4  -4  -8   18.07    6.02
  -8   4   8   21.35    4.52
  -8   4   8   28.95    7.25
   4  -8   8   24.30    4.52
   4  -8   8   26.42    5.61
   4   4   8   34.08    7.73
   4   4   8   33.19   11.22
   8  -4  -7  193.41   18.48
   8  -4  -7  183.76   16.84
  -4   8  -7  205.46   19.30
  -4   8  -7  204.22   18.55
  -4  -4  -7  187.66   17.66
  -4  -4  -7  241.73   21.90
  -8   4   7  196.08   18.55
  -8   4   7  198.20   18.14
   4  -8   7  199.57   18.20
   4  -8   7  206.55   19.09
   4   4   7  200.60   20.94
   4   4   7  215.04   20.12
   8  -4  -6   15.47    6.09
   8  -4  -6   22.04    4.45
  -4   8  -6   19.57    3.83
  -4  -4  -6   17.86    6.78
  -4  -4  -6   17.18    4.17
  -8   4   6   21.01    4.59
  -8   4   6    8.69    5.75
   4  -8   6   22.79    5.27
   4   4   6   20.67    9.38
   4   4   6   22.72    5.82
   8  -4  -5   80.21    9.72
   8  -4  -5   62.28    7.25
  -4   8  -5   63.44    7.94
  -4   8  -5   69.12    7.39
  -4  -4  -5   80.55    8.35
  -4  -4  -5   63.10    8.69
  -8   4   5   72.00    9.31
  -8   4   5   69.33    7.73
   4  -8   5   68.99    8.08
   4  -8   5   73.37    7.53
   4   4   5   67.55    8.21
   4   4   5   91.37    9.99
   8  -4  -4   76.24    8.08
   8  -4  -4   76.04    9.24
  -4   8  -4   63.03    7.12
  -4   8  -4   54.82    7.67
  -4  -4  -4   64.06    7.05
  -4  -4  -4   65.98    8.28
  -8   4   4   71.31    8.62
  -8   4   4   75.97    8.14
   4  -8   4   64.20    7.67
   4  -8   4   66.39    7.19
   4   4   4   56.12    6.78
   4   4   4   81.51    9.03
   8  -4  -3   23.75    4.86
   8  -4  -3   25.60    5.89
  -4   8  -3   22.45    5.41
  -4  -4  -3   22.11    4.86
  -4  -4  -3   35.93    6.57
  -8   4   3   21.15    5.75
  -8   4   3   26.08    4.79
   4  -8   3   15.88    4.59
   4  -8   3   17.73    4.72
   4   4   3   22.59    4.72
   4   4   3   29.63    5.41
   8  -4  -2  808.27   71.25
   8  -4  -2 1032.07   90.96
  -4   8  -2  957.47   84.18
  -4  -4  -2  921.88   81.24
  -4  -4  -2  826.75   72.75
  -8   4   2  949.94   83.70
  -8   4   2  878.08   77.34
   4  -8   2 1045.75   91.98
   4   4   2  778.84   68.58
   4   4   2  952.68   83.91
   8  -4  -1  517.06   45.65
   8  -4  -1  576.33   50.92
  -4   8  -1  563.19   49.62
  -4   8  -1  681.73   60.09
  -4  -4  -1  459.64   40.65
  -4  -4  -1  628.75   55.57
  -8   4   1  521.23   45.99
  -8   4   1  600.97   53.04
   4  -8   1  609.86   53.72
   4  -8   1  476.41   42.09
   4   4   1  595.01   52.70
   4   4   1  521.17   46.06
   8  -4   0   -3.42    3.42
   8  -4   0    5.54    2.81
  -4  -4   0    0.41    5.95
  -8   4   0    9.51    2.81
  -8   4   0    7.05    3.22
   4  -8   0   13.07    4.38
   4  -8   0    9.79    3.90
   4   4   0   12.18    5.61
   4   4   0    4.93    3.76
   8  -4   1  849.33   74.67
   8  -4   1 1092.98   96.09
  -4   8   1 1152.52  101.36
  -4   8   1  871.92   76.72
  -4  -4   1  920.51   81.03
  -8   4  -1  889.71   78.16
  -8   4  -1 1099.14   96.64
   4  -8  -1 1151.84  101.36
   4  -8  -1  969.79   85.34
   4   4  -1 1119.67   98.62
   8  -4   2  148.99   13.41
  -4   8   2  130.24   12.39
  -4   8   2  165.14   15.06
  -4  -4   2  127.98   12.46
  -4  -4   2  117.92   11.91
   4  -8  -2  135.30   12.80
   4  -8  -2  159.74   14.65
   4   4  -2  139.75   13.14
   4   4  -2  110.94   11.63
   8  -4   3   52.84    5.75
  -4   8   3   46.47    5.82
  -4  -4   3   41.95    6.64
  -4  -4   3   58.99    7.60
  -8   4  -3   53.18    6.09
   4  -8  -3   55.78    6.91
   4   4  -3   65.56    8.97
   4   4  -3   35.93    5.68
   8  -4   4   52.56    7.46
   8  -4   4   75.63    7.87
  -4   8   4   71.18    9.24
  -4   8   4   83.50    9.31
  -4  -4   4   52.01    7.39
  -4  -4   4   69.67    8.76
  -8   4  -4   73.50    7.94
   4  -8  -4   81.99    8.69
   4   4  -4   83.56    8.90
   8  -4   5    7.32    5.48
   8  -4   5    4.24    3.63
  -4   8   5    7.53    5.68
  -4  -4   5    1.37    4.59
  -8   4  -5    6.57    5.13
  -8   4  -5    3.83    4.52
   4  -8  -5   13.21    5.06
   4   4  -5    3.22    6.57
   8  -4   6   95.88   10.27
   8  -4   6   87.26    9.03
  -4   8   6  122.44   12.94
  -4   8   6  104.30   10.54
  -4  -4   6  105.88   11.09
  -4  -4   6   97.46    9.99
  -8   4  -6   94.24    9.44
  -8   4  -6   77.47    8.55
   4  -8  -6  101.02   10.33
   4  -8  -6   98.35    9.99
   4   4  -6   94.10   10.61
   4   4  -6   87.05    8.83
   8  -4   7  251.72   22.79
   8  -4   7  236.94   22.11
  -4   8   7  253.09   23.68
  -4   8   7  263.49   23.89
  -4  -4   7  257.61   23.68
  -4  -4   7  279.37   25.25
  -8   4  -7  266.23   24.23
  -8   4  -7  267.32   24.09
   4  -8  -7  316.26   28.61
   4  -8  -7  269.86   24.36
   4   4  -7  263.77   23.75
   4   4  -7  262.88   24.57
   8  -4   8   77.95    9.92
   8  -4   8   69.53    7.94
  -4   8   8   75.97   11.02
  -4   8   8   83.43    8.83
  -4  -4   8   79.18    8.62
  -8   4  -8   58.93    7.39
  -8   4  -8   74.60    7.94
   4  -8  -8   81.24    8.97
   4  -8  -8   70.77    8.08
   4   4  -8   73.02    9.92
   8  -4   9   -6.43    7.46
   8  -4   9  -12.46    5.34
  -4   8   9   -1.51    5.20
  -4   8   9   -3.29    8.97
  -4  -4   9    0.96    6.50
  -4  -4   9   -0.21    4.45
  -8   4  -9    1.57    5.27
  -8   4  -9    3.56    4.24
   4  -8  -9   -0.14    4.59
   4  -8  -9   -0.96    5.06
   4   4  -9    1.57    3.76
   4   4  -9    2.40    7.94
   8  -4  10   10.27    8.42
   8  -4  10   11.77    5.27
  -4   8  10    6.78    4.93
  -4  -4  10   -1.51    7.05
  -4  -4  10    1.85    5.06
  -8   4 -10    4.65    4.79
  -8   4 -10   12.25    5.48
   4  -8 -10    7.80    5.27
   4   4 -10   13.48    9.10
   4   4 -10    6.50    3.97
   8  -4  11    6.91    6.09
   8  -4  11    2.87    9.24
  -4   8  11    1.23    5.61
  -4   8  11    9.38   11.09
  -4  -4  11   -4.79    5.27
  -4  -4  11    3.49    7.60
  -8   4 -11   -3.83    5.61
  -8   4 -11   -1.98    5.34
   4  -8 -11    0.62    5.13
   4  -8 -11    7.05    6.16
   4   4 -11   -4.93    8.69
   4   4 -11   -8.62    4.17
   8  -4  12   -1.64    5.48
   8  -4  12    7.73    8.69
  -4   8  12    1.23    5.20
  -4   8  12    4.31   11.98
  -4  -4  12    1.98    5.20
  -8   4 -12   -0.27    4.45
  -8   4 -12    3.35    5.48
   4  -8 -12   -8.28    6.16
   4  -8 -12    1.78    6.16
   4   4 -12  -11.36    9.65
   8  -3 -12   26.42    9.72
   8  -3 -12   54.61    6.84
  -5   8 -12   31.69    9.10
  -5   8 -12   47.29    6.02
  -8   3  12   54.89   11.77
  -8   3  12   57.69    7.53
   5  -8  12   32.71    7.80
   5  -8  12   45.85    6.71
   3   5  12   34.63    7.73
   8  -3 -11   56.80    6.64
   8  -3 -11   42.71   10.33
  -5   8 -11   63.58    7.19
  -3  -5 -11   46.68    8.28
  -8   3  11   58.72    7.53
  -8   3  11   51.06    8.49
   5  -8  11   51.60    8.42
   3   5  11   41.41    7.05
   3   5  11   28.13   12.46
   8  -3 -10  162.89   16.84
  -5   8 -10  172.60   17.52
  -5   8 -10  202.31   18.41
  -3  -5 -10  188.48   18.20
  -8   3  10  182.94   16.97
   5  -8  10  170.14   16.56
   5  -8  10  190.54   17.59
   3   5  10  162.34   18.62
   3   5  10  135.72   13.89
   8  -3  -9   98.01   12.05
   8  -3  -9   85.62    8.69
  -5   8  -9   89.45    8.83
  -3  -5  -9   82.74    9.58
  -8   3   9  100.40   10.20
  -8   3   9   87.53   10.61
   5  -8   9   80.21    9.44
   3   5   9   79.60   12.87
   3   5   9   79.73    9.17
   8  -3  -8   57.56    6.64
   8  -3  -8   62.21    9.17
  -5   8  -8   55.16    6.16
  -5   8  -8   65.50    8.69
  -3  -5  -8   78.43    9.10
  -8   3   8   56.19    8.55
  -8   3   8   58.72    6.71
   5  -8   8   56.60    6.43
   5  -8   8   48.59    6.78
   3   5   8   58.11    8.49
   8  -3  -7  490.85   43.53
   8  -3  -7  522.81   46.81
  -5   8  -7  521.10   46.40
  -3  -5  -7  522.12   46.47
  -3  -5  -7  618.83   54.75
  -8   3   7  527.67   47.09
  -8   3   7  502.21   44.55
   5  -8   7  504.06   44.62
   3   5   7  541.77   48.93
   3   5   7  614.52   54.55
   8  -3  -6  228.45   20.67
   8  -3  -6  272.18   25.05
  -5   8  -6  271.64   24.71
  -5   8  -6  219.35   19.71
  -3  -5  -6  227.01   20.46
  -3  -5  -6  238.72   22.04
  -8   3   6  248.16   22.79
  -8   3   6  236.80   21.42
   5  -8   6  237.28   21.49
   5  -8   6  248.23   22.31
   3   5   6  258.50   23.54
   3   5   6  262.74   24.98
   8  -3  -5  821.27   72.55
   8  -3  -5  861.65   76.24
  -5   8  -5  824.70   72.75
  -5   8  -5  799.37   70.42
  -3  -5  -5  797.32   70.29
  -3  -5  -5  826.75   73.23
  -8   3   5  899.29   79.60
  -8   3   5  806.22   71.18
   5  -8   5  788.42   69.47
   5  -8   5  863.02   76.10
   3   5   5  864.39   76.31
   3   5   5  900.66   79.60
   8  -3  -4  617.73   54.89
   8  -3  -4  577.29   51.06
  -5   8  -4  548.06   48.59
  -5   8  -4  624.10   55.16
  -3  -5  -4  590.43   52.15
  -3  -5  -4  502.76   44.69
  -8   3   4  577.22   51.26
  -8   3   4  588.10   52.01
   5  -8   4  614.04   54.20
   3   5   4  538.96   47.70
   3   5   4  603.09   53.38
   8  -3  -3   -2.33    4.38
   8  -3  -3   12.80    5.48
  -3  -5  -3   11.02    5.82
  -3  -5  -3   19.57    5.06
  -8   3   3   12.52    5.48
  -8   3   3    6.50    4.31
   5  -8   3    9.17    4.04
   3   5   3    5.00    4.86
   3   5   3    5.75    4.52
   8  -3  -2 3811.39  334.87
  -5   8  -2 4105.00  360.54
  -3  -5  -2 3706.68  325.63
  -3  -5  -2 3231.71  283.89
  -8   3   2 3393.91  298.19
   5  -8   2 4291.84  377.03
   5  -8   2 4551.91  399.82
   3   5   2 3770.33  331.25
   3   5   2 3198.17  280.94
   8  -3  -1 4194.65  368.41
  -5   8  -1 5009.77  440.00
  -5   8  -1 4682.63  411.25
  -3  -5  -1 4244.61  372.86
  -3  -5  -1 3468.51  304.69
  -8   3   1 3946.22  346.71
   5  -8   1 5100.11  447.94
   5  -8   1 3847.66  337.95
   3   5   1 3749.80  329.40
   3   5   1 4410.92  387.44
  -5   8   0 7877.38  691.92
  -5   8   0 7925.29  696.03
  -3  -5   0 7028.73  617.19
  -3  -5   0 8246.95  724.09
  -8   3   0 6939.76  609.32
  -8   3   0 7192.98  631.97
   5  -8   0 8404.36  737.78
   5  -8   0 7658.37  672.42
   3   5   0 7281.96  639.57
   3   5   0 6693.38  587.83
   8  -3   1   18.34    3.42
  -5   8   1   17.52    3.42
  -3  -5   1   25.60    4.72
  -8   3  -1   19.37    2.87
   5  -8  -1   36.68    4.93
   3   5  -1   22.17    4.38
   8  -3   2 1517.30  133.32
   8  -3   2 1513.88  132.98
  -5   8   2 1783.53  156.79
  -3  -5   2 1500.19  131.95
  -3  -5   2 1552.89  136.61
  -8   3  -2 1728.78  151.87
  -8   3  -2 1603.54  140.92
   5  -8  -2 1720.57  151.25
   3   5  -2 1507.72  132.70
   3   5  -2 1539.89  135.44
  -5   8   3 1176.47  103.69
  -5   8   3  980.05   86.30
  -3  -5   3  906.14   79.94
  -3  -5   3  763.10   67.41
  -8   3  -3  770.63   67.96
   5  -8  -3  757.62   66.73
   5  -8  -3  870.55   76.72
   3   5  -3  780.89   68.85
   3   5  -3  935.57   82.61
   8  -3   4  135.17   12.80
  -5   8   4  160.70   15.40
  -5   8   4  165.49   16.15
  -3  -5   4  124.70   12.52
  -3  -5   4  141.12   13.89
  -8   3  -4  130.72   12.05
   5  -8  -4  152.28   14.51
   5  -8  -4  134.21   12.80
   3   5  -4  138.52   13.21
   3   5  -4  125.31   13.14
   8  -3   5  505.70   45.10
   8  -3   5  510.90   45.17
  -5   8   5  619.45   54.96
  -3  -5   5  524.11   46.47
  -8   3  -5  685.76   60.64
  -8   3  -5  556.14   49.28
   5  -8  -5  681.11   60.30
   3   5  -5  536.09   47.84
   8  -3   6  983.47   86.92
   8  -3   6  820.59   72.34
  -5   8   6 1001.95   88.63
  -5   8   6  995.11   87.74
  -3  -5   6  966.36   85.28
  -3  -5   6  954.05   84.25
  -8   3  -6  790.48   69.81
  -8   3  -6  996.48   87.88
   5  -8  -6 1153.20  101.63
   5  -8  -6  936.25   82.54
   3   5  -6 1012.22   89.52
   3   5  -6  905.45   79.80
   8  -3   7  431.03   38.33
  -5   8   7  449.85   40.45
  -5   8   7  470.73   41.88
  -3  -5   7  489.34   43.66
  -3  -5   7  476.75   42.43
  -8   3  -7  376.62   33.74
   5  -8  -7  414.67   36.89
   5  -8  -7  489.00   43.60
   3   5  -7  436.99   38.74
   3   5  -7  535.20   47.98
   8  -3   8  253.50   23.06
   8  -3   8  223.80   21.28
  -5   8   8  281.97   25.46
  -5   8   8  256.92   24.43
  -3  -5   8  305.45   27.58
  -8   3  -8  263.97   24.02
  -8   3  -8  281.83   25.39
   5  -8  -8  291.76   26.35
   5  -8  -8  327.21   29.57
   3   5  -8  259.11   24.30
   8  -3   9  237.28   22.93
  -5   8   9  291.89   26.49
  -5   8   9  240.50   23.34
  -8   3  -9  247.27   22.38
   5  -8  -9  254.87   23.13
   5  -8  -9  305.79   27.65
   3   5  -9  268.90   24.16
   3   5  -9  250.63   23.89
   8  -3  10  102.52   10.68
   8  -3  10   94.93   12.87
  -5   8  10  103.28   10.54
  -3  -5  10   97.73   11.57
  -3  -5  10  117.65   11.84
  -8   3 -10  111.76   11.57
  -8   3 -10  103.96   10.61
   5  -8 -10  122.44   12.32
   3   5 -10  116.28   11.22
   3   5 -10  111.97   14.24
   8  -3  11   34.49   10.20
   8  -3  11   25.53    6.71
  -5   8  11   28.54   10.54
  -5   8  11   48.32    7.32
  -3  -5  11   41.13    6.30
  -3  -5  11   41.13    8.49
  -8   3 -11   41.13    7.25
  -8   3 -11   40.58    7.12
   5  -8 -11   40.79    7.32
   5  -8 -11   42.23    6.30
   3   5 -11   22.65   10.33
   3   5 -11   40.72    5.75
   8  -3  12   16.22    9.92
   8  -3  12   25.46    6.02
  -5   8  12   45.51   11.98
  -5   8  12   49.76    7.12
  -3  -5  12   27.44    6.02
  -8   3 -12   44.35    6.98
  -8   3 -12   32.92    6.30
   5  -8 -12   38.46    7.25
   5  -8 -12   37.37    6.91
   3   5 -12   35.52    9.31
   8  -2 -12   16.36    9.58
   8  -2 -12    8.35    4.52
  -6   8 -12   12.32    8.42
  -6   8 -12   13.41    4.38
  -8   2  12    0.89    9.86
  -8   2  12   13.21    5.34
   6  -8  12   24.36    5.68
   6  -8  12   16.15    7.60
   2   6  12    8.76    6.50
   8  -2 -11   58.17    6.71
   8  -2 -11   76.10   12.11
  -6   8 -11   47.50    6.09
  -6   8 -11   63.58   10.88
  -2  -6 -11   51.26    8.14
  -8   2  11   63.03    7.87
  -8   2  11   52.36    8.83
   6  -8  11   56.05    7.32
   6  -8  11   59.06    8.90
   2   6  11   55.44    7.94
   2   6  11   27.79   12.32
   8  -2 -10  135.72   14.71
   8  -2 -10  104.78   10.40
  -6   8 -10  139.00   14.92
  -6   8 -10  105.47   10.20
  -2  -6 -10  108.13   11.98
  -8   2  10  117.51   13.41
  -8   2  10  112.58   11.09
   6  -8  10  116.14   12.46
   6  -8  10  111.83   11.02
   2   6  10   91.23   11.36
   8  -2  -9  215.58   21.08
   8  -2  -9  184.85   16.97
  -6   8  -9  164.80   15.13
  -2  -6  -9  175.14   16.84
  -8   2   9  176.64   16.49
  -8   2   9  205.80   19.78
   6  -8   9  184.51   17.73
   6  -8   9  180.00   16.84
   2   6   9  163.36   15.67
   2   6   9  175.41   19.03
   8  -2  -8   54.34    6.50
   8  -2  -8   68.37    9.65
  -6   8  -8   45.44    5.48
  -6   8  -8   63.24    8.35
  -2  -6  -8   37.71    7.46
  -8   2   8   52.22    6.30
  -8   2   8   75.49    9.72
   6  -8   8   48.25    5.89
   6  -8   8   57.90    7.46
   2   6   8   44.07   11.36
   8  -2  -7   64.13    9.44
   8  -2  -7   93.76    9.38
  -6   8  -7   77.54    8.83
  -6   8  -7   88.63    8.76
  -2  -6  -7   89.79    9.86
  -8   2   7   81.99    9.58
  -8   2   7   88.63    9.31
   6  -8   7   67.82    7.94
   6  -8   7   97.12    9.51
   2   6   7  101.70   11.09
   2   6   7   67.00   11.02
   8  -2  -6  229.55   20.74
   8  -2  -6  295.73   27.03
  -6   8  -6  219.28   19.71
  -6   8  -6  296.96   26.83
  -2  -6  -6  215.93   19.51
  -2  -6  -6  265.68   24.30
  -8   2   6  249.74   22.59
  -8   2   6  280.88   25.60
   6  -8   6  264.66   23.82
   6  -8   6  244.88   21.97
   2   6   6  294.77   27.58
   2   6   6  296.48   26.76
   8  -2  -5  147.83   14.65
  -6   8  -5  191.08   17.52
  -6   8  -5  139.75   13.35
  -2  -6  -5  182.53   16.63
  -8   2   5  152.00   14.30
   6  -8   5  147.97   13.96
   6  -8   5  151.11   13.82
   2   6   5  166.44   15.60
   8  -2  -4   16.22    6.57
   8  -2  -4    5.00    4.65
  -6   8  -4    9.92    4.65
  -6   8  -4   -2.87    3.76
  -2  -6  -4    5.68    5.75
  -8   2   4   15.13    5.82
  -8   2   4    8.83    4.65
   6  -8   4    9.31    3.49
   6  -8   4   -3.29    4.65
   2   6   4   -4.04    4.52
   8  -2  -3  368.20   33.06
   8  -2  -3  373.88   33.33
  -6   8  -3  415.97   36.96
  -6   8  -3  421.52   37.30
  -2  -6  -3  459.23   40.72
  -2  -6  -3  420.29   37.50
  -8   2   3  371.01   33.33
  -8   2   3  382.64   34.08
   6  -8   3  375.25   33.26
   6  -8   3  394.90   34.97
   2   6   3  365.67   32.65
   2   6   3  387.78   34.49
   8  -2  -2  124.22   11.91
  -2  -6  -2  165.90   15.54
  -8   2   2  126.82   12.11
   6  -8   2  132.50   12.05
   6  -8   2  139.07   12.66
   2   6   2  174.79   16.22
   8  -2  -1  494.27   43.73
   8  -2  -1  398.32   35.59
  -6   8  -1  501.32   44.21
  -6   8  -1  534.72   47.09
  -2  -6  -1  462.17   41.06
  -8   2   1  495.23   43.94
  -8   2   1  485.78   43.05
   6  -8   1  452.38   39.90
   6  -8   1  615.61   54.14
   2   6   1  570.31   50.37
   8  -2   0  526.44   46.54
   8  -2   0  650.59   57.35
  -6   8   0  587.96   51.74
  -6   8   0  569.62   50.17
  -2  -6   0  523.63   46.20
  -2  -6   0  547.72   48.52
  -8   2   0  515.42   45.51
  -8   2   0  528.90   46.74
   6  -8   0  526.16   46.33
   6  -8   0  637.92   56.19
   2   6   0  622.73   55.09
   2   6   0  446.43   39.49
   8  -2   1  640.05   56.39
  -6   8   1  779.53   68.64
  -6   8   1  606.10   53.38
  -2  -6   1  611.71   54.00
  -2  -6   1  789.11   69.74
  -8   2  -1  609.18   53.66
  -8   2  -1  784.32   69.06
   6  -8  -1  586.18   51.67
   6  -8  -1  838.38   73.85
   2   6  -1  632.93   55.85
   2   6  -1  719.98   63.65
   8  -2   2   12.73    3.42
  -6   8   2   -0.96    4.24
  -2  -6   2    8.35    4.79
  -2  -6   2    4.72    5.34
  -8   2  -2    1.16    3.97
  -8   2  -2    5.00    4.04
   6  -8  -2   14.99    4.04
   2   6  -2    3.76    5.27
   2   6  -2   18.00    4.17
   8  -2   3    5.13    3.76
   8  -2   3    4.86    3.76
  -6   8   3   16.63    5.89
  -6   8   3   11.57    5.13
  -2  -6   3    7.73    5.27
  -2  -6   3   17.11    5.61
   6  -8  -3   -0.55    4.38
   6  -8  -3    9.92    4.31
   2   6  -3   19.85    6.43
   2   6  -3    9.58    4.45
   8  -2   4  506.59   44.90
   8  -2   4  480.99   42.57
  -6   8   4  531.98   47.43
  -6   8   4  589.20   52.29
  -2  -6   4  458.75   40.86
  -2  -6   4  537.87   47.77
  -8   2  -4  597.07   52.63
  -8   2  -4  555.45   49.28
   6  -8  -4  735.04   64.95
   6  -8  -4  529.72   46.88
   2   6  -4  452.38   40.52
   2   6  -4  547.79   48.52
   8  -2   5   23.95    7.12
   8  -2   5   13.28    4.72
  -6   8   5   28.61    8.42
  -6   8   5   13.41    6.02
  -2  -6   5   11.84    6.57
  -2  -6   5    7.67    4.86
  -8   2  -5    9.44    5.20
  -8   2  -5    5.34    3.70
   6  -8  -5    2.94    5.68
   6  -8  -5   11.98    5.41
   2   6  -5   18.41    6.91
   2   6  -5   -3.90    5.20
   8  -2   6  138.80   14.24
   8  -2   6  129.35   13.00
  -6   8   6  129.83   12.52
  -6   8   6  132.36   13.55
  -2  -6   6  131.27   13.14
  -2  -6   6  131.68   12.66
  -8   2  -6  139.48   13.41
   6  -8  -6  125.86   12.32
   6  -8  -6  127.64   12.18
   2   6  -6  138.80   14.24
   2   6  -6  125.59   11.91
   8  -2   7  380.45   33.88
   8  -2   7  412.76   37.50
  -6   8   7  389.63   34.84
  -6   8   7  397.91   36.00
  -2  -6   7  378.06   33.81
  -2  -6   7  426.86   38.33
  -8   2  -7  399.82   35.73
  -8   2  -7  289.57   26.14
   6  -8  -7  384.42   34.49
   6  -8  -7  356.64   31.82
   2   6  -7  359.38   31.96
   2   6  -7  434.80   39.22
   8  -2   8  178.08   16.56
   8  -2   8  176.44   17.45
  -6   8   8  231.26   22.24
  -6   8   8  202.38   18.62
  -8   2  -8  183.97   17.04
  -8   2  -8  143.65   13.82
   6  -8  -8  193.34   18.14
   6  -8  -8  204.98   18.89
   2   6  -8  214.42   20.53
   8  -2   9   47.98    6.91
   8  -2   9   52.08    9.86
  -6   8   9   74.33   10.88
  -6   8   9   66.04    7.73
  -2  -6   9   78.09    9.86
  -2  -6   9   59.13    7.12
  -8   2  -9   34.97    6.43
  -8   2  -9   55.03    6.98
   6  -8  -9   50.78    7.05
   6  -8  -9   59.47    6.84
   2   6  -9   57.22    6.50
   2   6  -9   66.66    9.99
   8  -2  10  195.94   18.41
   8  -2  10  210.11   21.56
  -6   8  10  204.09   21.28
  -6   8  10  207.37   19.16
  -2  -6  10  221.95   21.15
  -2  -6  10  210.73   19.64
  -8   2 -10  198.95   18.55
  -8   2 -10  180.47   17.18
   6  -8 -10  198.47   18.55
   6  -8 -10  189.71   17.79
   2   6 -10  190.33   17.45
   2   6 -10  210.79   22.17
   8  -2  11   40.65   11.36
  -6   8  11   46.74   10.40
  -6   8  11   48.93    7.39
  -2  -6  11   35.66    8.49
  -2  -6  11   40.31    5.95
  -8   2 -11   37.98    6.98
   6  -8 -11   41.41    7.39
   6  -8 -11   41.82    6.36
   2   6 -11   30.80    5.20
   2   6 -11   34.49    9.51
   8  -2  12   13.62   10.06
   8  -2  12   13.69    5.75
  -6   8  12   17.66    5.68
  -6   8  12   22.45   10.40
  -2  -6  12    4.04    8.42
  -2  -6  12   13.35    6.02
  -8   2 -12   15.26    6.16
  -8   2 -12   10.81    5.54
   6  -8 -12    7.25    6.30
   6  -8 -12   22.65    6.09
   2   6 -12   25.60    8.69
   2   6 -12   15.40    4.65
   8  -1 -12   -0.96    4.45
   8  -1 -12   -0.89    9.24
  -7   8 -12   -4.93    5.20
  -7   8 -12    0.48    4.17
  -7   8 -12    2.40    7.87
  -1  -7 -12   -2.12    7.25
  -8   1  12    2.94    5.06
  -8   1  12    8.90    8.62
   7  -8  12  -10.81    7.94
   7  -8  12   -6.57    6.09
   1   7  12    6.57   13.14
   1   7  12   -1.85    6.43
   8  -1 -11   -0.55    9.65
   8  -1 -11    6.64    4.11
  -7   8 -11    4.17    8.97
  -7   8 -11    1.98    3.76
  -1  -7 -11    0.82    6.23
  -8   1  11    4.93    5.34
  -8   1  11   -8.21    7.25
   7  -8  11   20.87    6.98
   7  -8  11    3.63    4.72
   8  -1 -10   -2.81    3.97
   8  -1 -10    5.68    7.60
  -7   8 -10   -4.59    7.67
  -7   8 -10   -1.64    3.49
  -8   1  10   -3.97    7.05
  -8   1  10   -1.85    4.11
   7  -8  10   -2.81    4.17
   7  -8  10  -13.28    6.57
   1   7  10    1.64    6.02
   8  -1  -9   11.43    8.62
   8  -1  -9    3.70    3.83
  -7   8  -9    7.73    3.56
  -7   8  -9   17.32    8.42
  -1  -7  -9    5.89    5.89
  -8   1   9   -5.82    6.64
  -8   1   9    6.30    4.79
   7  -8   9    2.94    5.82
   7  -8   9    4.59    4.31
   1   7   9    3.15    5.61
   1   7   9   13.82    9.99
   8  -1  -8   13.55    7.05
   8  -1  -8    3.42    4.11
  -7   8  -8    6.09    3.63
  -7   8  -8    5.89    6.09
  -1  -7  -8    5.06    5.89
  -1  -7  -8    9.79    5.75
  -8   1   8    5.20    4.17
  -8   1   8    2.94    6.64
   7  -8   8   11.43    4.04
   7  -8   8    6.71    5.48
   1   7   8    5.48    6.43
   1   7   8   -0.89    9.72
   8  -1  -7   24.57    4.59
  -7   8  -7   34.43    6.23
  -7   8  -7   25.46    4.11
  -1  -7  -7   32.23    6.16
  -8   1   7   29.22    6.43
   7  -8   7   26.97    4.52
   7  -8   7   31.62    5.61
   1   7   7   33.40    9.44
   8  -1  -6  257.33   23.75
   8  -1  -6  185.74   17.04
  -7   8  -6  197.52   17.79
  -7   8  -6  239.88   21.83
  -1  -7  -6  192.11   17.52
  -1  -7  -6  224.41   20.74
  -8   1   6  227.90   21.01
  -8   1   6  215.99   19.71
   7  -8   6  205.59   18.55
   7  -8   6  225.44   20.46
   1   7   6  238.58   22.79
   1   7   6  240.91   22.04
   8  -1  -5   58.79    7.53
   8  -1  -5   92.05   10.40
  -7   8  -5   81.85    8.76
  -7   8  -5   60.98    6.64
  -1  -7  -5   59.13    8.28
  -8   1   5   71.86    7.87
  -8   1   5   76.45    9.79
   7  -8   5   90.96    9.10
   7  -8   5   65.91    6.71
   1   7   5   78.09    8.62
   8  -1  -4   50.51    6.64
  -7   8  -4   29.57    5.06
  -1  -7  -4   41.27    6.78
  -8   1   4   31.00    6.78
   7  -8   4   28.27    5.06
   7  -8   4   33.60    4.52
   8  -1  -3  857.55   75.83
   8  -1  -3  812.38   71.66
  -7   8  -3  866.44   76.31
  -7   8  -3  928.72   81.72
  -1  -7  -3  923.25   81.44
  -1  -7  -3  845.91   74.53
  -8   1   3  891.08   78.71
  -8   1   3  831.54   73.37
   7  -8   3  817.85   71.93
   7  -8   3  896.56   78.91
   1   7   3  861.65   75.90
   1   7   3  852.07   75.15
   8  -1  -2  549.02   48.59
  -7   8  -2  439.31   38.81
  -1  -7  -2  531.30   47.02
  -8   1   2  504.88   44.76
  -8   1   2  436.03   38.87
   7  -8   2  497.21   43.87
   7  -8   2  524.11   46.13
   1   7   2  677.76   59.75
   1   7   2  510.97   45.24
   8  -1  -1   57.63    7.60
  -7   8  -1   60.71    6.16
  -1  -7  -1   74.12    8.21
   7  -8   1   66.11    6.30
   1   7   1   75.15    8.55
   8  -1   0 1775.32  155.97
   8  -1   0 1726.04  151.73
  -7   8   0 1828.02  160.63
  -7   8   0 1840.34  161.65
  -1  -7   0 1667.87  146.60
  -1  -7   0 1793.80  157.75
  -8   1   0 1713.04  150.64
  -8   1   0 1676.08  147.28
   7  -8   0 1911.51  167.95
   7  -8   0 1739.05  152.76
   1   7   0 2222.23  195.33
   1   7   0 1947.79  171.30
  -7   8   1 1843.07  161.93
  -7   8   1 2041.55  179.45
  -1  -7   1 1788.32  157.21
  -1  -7   1 2000.48  175.96
  -8   1  -1 2003.91  176.09
   7  -8  -1 2483.67  218.18
   7  -8  -1 2060.03  181.02
   1   7  -1 1765.05  155.22
   1   7  -1 2040.86  179.31
   8  -1   2  793.21   70.01
   8  -1   2  607.47   53.52
  -7   8   2  825.38   72.75
  -1  -7   2  713.82   63.10
  -1  -7   2  681.31   60.23
  -8   1  -2  754.89   66.52
   1   7  -2  611.99   54.00
   1   7  -2  697.40   61.66
   8  -1   3   95.40    9.44
  -7   8   3   76.93    8.90
  -7   8   3  112.99   11.29
  -1  -7   3   79.12    8.90
   1   7  -3   70.70    8.90
   8  -1   4  123.26   11.91
   8  -1   4  126.20   11.91
  -7   8   4  158.64   15.33
  -7   8   4  152.41   15.13
  -1  -7   4  134.42   13.21
  -1  -7   4  124.56   12.32
  -8   1  -4  128.80   13.00
  -8   1  -4  127.71   11.84
   7  -8  -4  135.17   12.80
   7  -8  -4  126.96   12.52
   1   7  -4  116.42   12.18
   1   7  -4  139.55   13.28
   8  -1   5    6.84    4.24
   8  -1   5   10.54    7.39
  -7   8   5   11.22    5.95
  -1  -7   5    8.28    5.27
  -1  -7   5    0.48    5.89
  -8   1  -5   -5.48    5.82
  -8   1  -5    5.34    3.70
   7  -8  -5    9.58    5.61
   1   7  -5    0.41    6.64
   1   7  -5   -2.26    4.93
   8  -1   6  280.53   25.60
   8  -1   6  280.19   26.08
  -7   8   6  263.29   23.82
  -7   8   6  276.91   25.46
  -1  -7   6  262.81   24.09
  -1  -7   6  258.70   23.41
  -8   1  -6  285.67   25.87
  -8   1  -6  278.41   24.91
   7  -8  -6  251.58   22.72
   7  -8  -6  247.48   22.52
   1   7  -6  252.54   22.72
   1   7  -6  273.21   25.19
   8  -1   7  130.65   14.37
   8  -1   7  150.64   14.58
  -7   8   7  134.96   14.03
  -7   8   7  129.15   12.66
  -1  -7   7  156.04   15.33
  -1  -7   7  143.79   13.69
  -8   1  -7  160.83   15.47
  -8   1  -7  219.35   19.98
   7  -8  -7  147.08   14.58
   7  -8  -7  152.00   14.24
   1   7  -7  148.10   13.69
   1   7  -7  141.05   14.51
   8  -1   8  132.43   14.99
   8  -1   8  118.95   12.11
  -7   8   8  148.92   15.54
  -7   8   8  124.42   12.05
  -1  -7   8  126.20   13.28
  -1  -7   8  125.86   12.25
  -8   1  -8  118.13   11.91
   7  -8  -8  116.42   11.84
   7  -8  -8  124.97   12.05
   1   7  -8  120.32   13.35
   1   7  -8  108.00   10.54
   8  -1   9  -12.05    8.97
   8  -1   9    8.49    5.06
  -7   8   9    9.44    7.87
  -7   8   9   13.41    4.72
  -1  -7   9   13.14    6.98
  -1  -7   9   13.48    4.59
  -8   1  -9   -3.08    5.20
   7  -8  -9    8.69    5.27
   7  -8  -9    8.76    4.11
   1   7  -9   11.22    4.04
   1   7  -9    0.68    7.87
   8  -1  10   56.39    7.67
   8  -1  10   41.34   10.95
  -7   8  10   70.15    7.94
  -7   8  10   70.77   11.50
  -1  -7  10   68.64    9.51
  -8   1 -10   55.57    7.67
   7  -8 -10   78.77    9.10
   7  -8 -10   71.59    8.28
   1   7 -10   69.81    7.32
   8  -1  11   37.85   12.46
   8  -1  11   22.17    6.64
  -7   8  11   27.31    9.72
  -7   8  11   35.25    6.50
  -1  -7  11   38.26    9.03
  -1  -7  11   27.24    5.41
  -8   1 -11   27.10    6.71
   7  -8 -11   28.27    6.91
   7  -8 -11   33.54    5.89
   1   7 -11   25.66    8.97
   1   7 -11   26.49    4.93
   8  -1  12   22.17   11.02
   8  -1  12   10.54    6.23
  -7   8  12   14.92    5.61
  -7   8  12   16.15    9.79
  -1  -7  12   22.79   11.16
  -1  -7  12   10.95    6.91
  -8   1 -12   16.56    6.16
   7  -8 -12   16.29    5.34
   7  -8 -12   24.23    6.57
   1   7 -12   23.00    4.59
   1   7 -12    1.98    8.21
   8   0 -12   -2.46    9.38
   8   0 -12    4.17    4.45
  -8   8 -12   -3.22    4.31
  -8   8 -12   -3.63    5.34
   0  -8 -12    3.08    7.32
  -8   0  12    2.40    5.13
  -8   0  12   -2.53    8.01
   8  -8  12    4.45    6.23
   8  -8  12   -7.60    8.49
   0   8  12   21.01   14.24
   8   0 -11   -8.97   10.06
   8   0 -11    0.07    4.17
  -8   8 -11   -2.46    5.48
  -8   8 -11    0.82    3.76
   0  -8 -11    2.87    6.16
  -8   0  11   -0.96    5.54
  -8   0  11   -5.00    7.25
   8  -8  11   -1.23    6.78
   8  -8  11   -7.53    5.00
   0   8  11   -5.27   12.52
   0   8  11    1.57    6.64
   8   0 -10    2.87    7.80
   8   0 -10    3.76    3.90
  -8   8 -10    0.55    7.73
  -8   8 -10    7.46    4.79
   0  -8 -10    5.68    6.23
  -8   0  10    2.46    4.24
  -8   0  10    9.44    6.91
   8  -8  10   -0.96    4.31
   0   8  10    3.49    5.75
   0   8  10    5.00   11.84
   8   0  -9    9.72    3.97
   8   0  -9   23.75    9.51
  -8   8  -9    9.86    3.63
  -8   8  -9   13.55    7.87
   0  -8  -9   17.66    6.02
  -8   0   9   11.16    4.93
  -8   0   9    4.72    6.71
   8  -8   9   16.70    5.95
   8  -8   9   13.76    4.38
   0   8   9   11.70    6.16
   0   8   9    1.64    9.86
   8   0  -8   12.87    7.12
   8   0  -8   19.64    4.52
  -8   8  -8   17.93    6.16
  -8   8  -8   13.76    3.76
   0  -8  -8    7.25    5.34
   0  -8  -8   12.25    5.82
  -8   0   8   16.49    6.64
  -8   0   8   15.33    4.45
   8  -8   8   11.91    3.97
   8  -8   8   15.47    5.75
   0   8   8   10.95    9.79
   0   8   8   11.84    6.30
   8   0  -7  211.68   19.23
   8   0  -7  187.52   18.55
  -8   8  -7  223.32   20.05
   0  -8  -7  206.48   19.23
  -8   0   7  188.89   17.86
  -8   0   7  209.84   19.44
   8  -8   7  205.66   18.96
   0   8   7  199.43   20.12
   8   0  -6    6.78    6.43
   8   0  -6   25.80    4.59
  -8   8  -6   20.53    3.76
  -8   8  -6    7.80    4.86
   0  -8  -6   12.11    4.72
  -8   0   6   13.69    4.72
  -8   0   6    6.43    5.82
   8  -8   6   20.67    3.97
   8  -8   6   12.46    4.38
   0   8   6    4.24    7.46
   0   8   6   19.98    5.82
   8   0  -5   -2.87    4.93
   8   0  -5    0.48    6.09
  -8   8  -5   -4.65    4.45
  -8   8  -5    3.76    3.70
   0  -8  -5    5.89    5.82
   0  -8  -5    4.38    3.83
  -8   0   5   -9.92    6.71
  -8   0   5    0.14    4.45
   8  -8   5    4.31    3.29
   8  -8   5    0.00    4.17
   0   8   5   -0.62    5.06
   0   8   5    2.26    5.06
   8   0  -4   -3.70    4.72
  -8   8  -4    1.37    3.22
   0  -8  -4   -3.56    5.48
   0  -8  -4    6.23    4.24
  -8   0   4   11.57    6.36
   8  -8   4    3.49    3.97
   0   8   4    6.43    5.20
   0   8   4   -6.98    4.38
   8   0  -3  544.91   48.59
   8   0  -3  537.32   47.57
  -8   8  -3  498.51   44.01
  -8   8  -3  589.74   51.95
   0  -8  -3  536.36   47.43
   0  -8  -3  500.43   44.35
  -8   0   3  536.91   47.63
  -8   0   3  563.26   50.03
   8  -8   3  548.82   48.39
   8  -8   3  530.27   46.74
   0   8   3  593.58   52.49
   0   8   3  555.93   49.28
   8   0  -2  211.96   19.23
   8   0  -2  225.64   21.01
  -8   8  -2  272.46   24.02
  -8   8  -2  221.74   19.64
   0  -8  -2  220.65   19.92
   0  -8  -2  238.03   21.63
  -8   0   2  294.02   26.83
  -8   0   2  229.14   20.87
   8  -8   2  209.77   18.55
   8  -8   2  261.10   23.13
   0   8   2  233.72   21.22
   0   8   2  232.56   20.94
   8   0  -1 2539.10  223.11
   8   0  -1 2722.52  239.33
  -8   8  -1 3372.01  296.41
   0  -8  -1 2623.97  230.57
   0  -8  -1 3035.97  266.71
  -8   0   1 2566.48  225.58
  -8   0   1 2550.05  224.14
   8  -8   1 3586.23  315.37
   0   8   1 2593.85  227.97
   0   8   1 2703.36  237.48
   8   0   0   67.76    8.01
   0  -8   0   78.64    8.69
   0  -8   0   93.83    9.03
  -8   0   0   94.99    9.38
   8  -8   0   84.39    7.87
   8  -8   0  104.10    9.44
   0   8   0   74.19    8.62
   8   0   1  495.23   44.01
  -8   8   1  583.17   51.47
  -8   8   1  549.43   48.59
   0  -8   1  439.04   38.81
   0  -8   1  548.20   48.66
  -8   0  -1  505.70   44.62
   8  -8  -1  563.60   49.69
   8  -8  -1  512.95   45.24
   0   8  -1  533.83   47.15
   0   8  -1  472.98   42.02
   8   0   2 1010.85   89.04
  -8   8   2 1210.01  106.49
  -8   8   2 1214.80  107.04
   0  -8   2 1073.13   94.45
   0  -8   2 1010.17   89.04
  -8   0  -2  873.29   76.86
   8  -8  -2 1039.59   91.50
   8  -8  -2 1182.63  104.03
   0   8  -2  977.32   86.03
   0   8  -2 1078.61   94.99
   8   0   3   -0.07    4.11
   8   0   3    9.92    4.52
  -8   8   3   16.70    5.27
  -8   8   3    3.15    4.45
   0  -8   3    9.86    5.34
   0  -8   3    4.86    4.93
  -8   0  -3    0.82    5.54
  -8   0  -3    6.30    3.70
   0   8  -3    3.01    3.97
   0   8  -3   10.88    6.02
   8   0   4  411.80   36.62
   8   0   4  484.48   42.91
  -8   8   4  518.02   45.99
  -8   8   4  547.31   48.66
   0  -8   4  465.52   41.41
   0  -8   4  539.85   47.91
   8  -8  -4  471.68   41.82
   8  -8  -4  577.15   51.47
   0   8  -4  518.50   46.20
   0   8  -4  489.55   43.39
   8   0   5    9.24    4.31
   8   0   5   20.60    5.27
  -8   8   5   19.51    5.34
  -8   0  -5   16.84    3.90
  -8   0  -5   12.73    6.50
   8  -8  -5   15.13    6.64
   0   8  -5   17.11    6.64
   0   8  -5   12.46    4.72
   8   0   6   12.46    5.13
   8   0   6   -6.43    8.42
  -8   8   6   10.47    6.09
  -8   8   6   13.96    4.31
   0  -8   6    9.86    4.79
   0  -8   6   15.06    5.75
  -8   0  -6    4.31    5.89
  -8   0  -6    6.02    3.56
   8  -8  -6   17.86    6.36
   8  -8  -6    9.72    4.31
   0   8  -6   20.53    6.91
   0   8  -6   10.61    4.11
   8   0   7  277.11   25.19
   8   0   7  273.96   26.08
  -8   8   7  282.24   26.08
   0  -8   7  248.71   22.52
   0  -8   7  268.35   24.50
  -8   0  -7  216.34   19.44
  -8   0  -7  257.47   23.61
   8  -8  -7  228.86   20.74
   8   0   8  297.71   28.20
   8   0   8  328.65   29.84
  -8   8   8  272.25   24.57
  -8   8   8  336.24   30.87
   0  -8   8  311.88   28.54
   0  -8   8  288.88   26.08
  -8   0  -8  296.89   27.03
  -8   0  -8  289.70   25.94
   8  -8  -8  271.02   24.71
   8  -8  -8  282.18   25.46
   8  -8  -8  287.10   26.62
   0   8  -8  309.76   28.74
   0   8  -8  273.21   24.57
   8   0   9  124.63   13.14
  -8   8   9  107.79   10.81
  -8   8   9  134.55   14.51
   0  -8   9  106.22   11.91
   0  -8   9   96.50    9.79
  -8   0  -9   93.90    9.58
   8  -8  -9   80.21    9.17
   8  -8  -9   95.27    9.58
   0   8  -9   95.34    9.38
   0   8  -9  121.82   13.48
   8   0  10   13.62   10.20
   8   0  10   17.52    8.28
  -8   8  10   18.96    4.79
  -8   8  10   33.47    9.44
   0  -8  10   18.75    7.12
  -8   0 -10   13.41    5.61
  -8   0 -10   12.18    6.02
   8  -8 -10   17.18    5.00
   8  -8 -10    2.26    5.41
   0   8 -10   13.96    3.70
   8   0  11   89.52   11.70
  -8   8  11  100.40   13.28
  -8   8  11   93.49   10.33
   0  -8  11  113.54   13.76
   0  -8  11   90.48    9.65
  -8   0 -11  106.63   11.36
   8  -8 -11   94.86   11.09
   8  -8 -11   94.10    9.86
   0   8 -11   81.72   11.70
   0   8 -11   90.48    9.17
   8   0  12    4.17    8.21
   8   0  12   -5.61   11.43
  -8   8  12    9.44    9.44
  -8   8  12    1.78    5.41
   0  -8  12   -6.64    8.28
  -8   0 -12   -3.76    6.02
  -8   0 -12   10.20    6.78
   8  -8 -12   -1.78    5.89
   8  -8 -12   -3.90    4.59
   0   8 -12    4.11    4.04
   9  -8 -12    7.46    6.09
   9  -8 -12    4.79    5.00
  -1   9 -12   -1.85    3.97
  -8  -1 -12   -1.30    6.43
  -8  -1 -12   -0.34    6.09
  -9   8  12   -8.62    9.24
  -9   8  12    3.90    5.54
   1  -9  12   -5.27    8.01
   8   1  12   -8.49   12.18
   8   1  12    0.00    9.38
   9  -8 -11    7.80    4.38
  -1   9 -11   14.51    4.11
  -1   9 -11    6.50    8.55
  -8  -1 -11   20.26    5.06
  -8  -1 -11   12.52    6.98
  -9   8  11   13.62    9.10
   1  -9  11   15.67    5.13
   1  -9  11   14.30    8.76
   8   1  11  -17.04   13.62
   8   1  11   15.81    8.14
   9  -8 -10   -6.84    5.34
   9  -8 -10    4.93    4.45
  -1   9 -10  -21.90    9.92
  -1   9 -10    1.85    3.49
  -8  -1 -10    3.70    6.36
  -8  -1 -10    3.35    4.31
  -9   8  10    1.57    4.38
  -9   8  10   -8.08    9.03
   1  -9  10   -5.54    4.93
   1  -9  10    1.44    6.98
   8   1  10   -7.12   11.16
   8   1  10   20.67    8.14
   9  -8  -9   15.19    9.17
   9  -8  -9    4.45    3.97
  -1   9  -9   -1.78    7.39
  -1   9  -9   -0.55    3.63
  -8  -1  -9    5.82    3.83
  -8  -1  -9   -0.75    6.64
  -9   8   9   -1.10    7.60
  -9   8   9    1.98    4.59
   1  -9   9  -10.13    6.78
   1  -9   9   -0.41    4.24
   8   1   9    7.94    6.71
   8   1   9  -10.20   11.29
   9  -8  -8    7.80    7.05
   9  -8  -8    0.27    4.11
  -1   9  -8   -9.92    7.32
  -1   9  -8   -7.12    3.63
  -8  -1  -8   -5.34    6.02
  -9   8   8    6.30    4.17
  -9   8   8    2.05    6.84
   1  -9   8    3.90    5.95
   1  -9   8   -9.31    4.52
   8   1   8   -1.10    9.38
   9  -8  -7   44.62    5.89
  -1   9  -7   46.81    5.75
  -1   9  -7   45.79    8.21
  -8  -1  -7   54.07    7.87
  -8  -1  -7   47.09    5.41
  -9   8   7   56.19    8.62
   1  -9   7   38.05    5.61
   1  -9   7   54.00    7.60
   8   1   7   56.33   11.09
   8   1   7   64.54    7.87
   9  -8  -6   32.44    6.84
   9  -8  -6   36.68    5.68
  -1   9  -6   23.47    4.79
  -8  -1  -6    8.35    6.91
  -8  -1  -6   33.74    4.72
  -9   8   6   21.28    6.16
  -9   8   6   36.00    5.27
   1  -9   6   31.35    5.34
   1  -9   6   21.83    5.82
   8   1   6   19.85    5.34
   8   1   6   13.55    8.28
   9  -8  -5   75.28    9.65
  -1   9  -5  103.07   11.36
  -1   9  -5   92.94    9.44
  -8  -1  -5   81.85    9.99
  -9   8   5   91.64    9.17
   1  -9   5   89.59    9.58
   1  -9   5  105.47   10.61
   8   1   5   93.15    9.92
   9  -8  -4   17.11    7.12
   9  -8  -4    9.51    4.04
  -1   9  -4   11.63    4.11
  -1   9  -4   15.54    6.36
  -8  -1  -4    7.25    4.17
  -9   8   4   25.73    5.48
  -9   8   4   22.93    5.95
   1  -9   4    3.63    5.75
   1  -9   4   11.43    5.68
   8   1   4   17.66    4.86
   8   1   4   21.56    4.65
   9  -8  -3  166.79   16.15
   9  -8  -3  158.44   14.58
  -1   9  -3  167.13   16.08
  -1   9  -3  152.14   13.96
  -8  -1  -3  154.95   14.71
  -8  -1  -3  163.30   14.92
  -9   8   3  161.65   15.33
  -9   8   3  162.48   15.19
   1  -9   3  155.97   14.65
   1  -9   3  163.78   15.54
   8   1   3  178.01   16.29
   8   1   3  157.62   14.78
  -1   9  -2   85.00    9.31
  -8  -1  -2  111.49   11.09
  -9   8   2   82.61    8.62
   1  -9   2  123.19   11.84
   1  -9   2   88.83    9.72
   9  -8  -1  531.71   46.88
   9  -8  -1  640.80   56.46
  -1   9  -1  603.70   53.25
  -1   9  -1  513.84   45.58
  -8  -1  -1  537.39   47.63
  -8  -1  -1  562.85   49.69
  -9   8   1  469.43   41.54
  -9   8   1  562.78   49.69
   1  -9   1  546.97   48.52
   1  -9   1  494.20   43.66
   8   1   1  645.73   57.01
   8   1   1  490.37   43.66
   9  -8   0   80.90    7.46
   9  -8   0   68.03    6.43
  -1   9   0   76.31    7.94
  -1   9   0   53.11    7.25
  -8  -1   0   71.31    7.46
   1  -9   0   84.18    8.21
   1  -9   0   61.18    7.53
   8   1   0   87.12    8.62
  -1   9   1  249.74   22.52
  -8  -1   1  298.53   26.76
   1  -9  -1  295.32   26.42
   8   1  -1  276.97   24.71
  -1   9   2  262.81   23.54
  -1   9   2  235.91   21.42
  -8  -1   2  246.31   22.38
  -8  -1   2  232.01   21.28
   1  -9  -2  273.21   24.43
   1  -9  -2  228.59   20.87
   8   1  -2  254.25   22.86
   8   1  -2  242.55   22.52
   9  -8   3   39.42    4.52
   9  -8   3   45.92    5.13
  -1   9   3   26.97    5.89
  -8  -1   3   29.50    5.89
  -8  -1   3   46.61    7.19
  -9   8  -3   32.23    3.90
  -9   8  -3   44.69    5.34
   1  -9  -3   41.27    6.16
   8   1  -3   32.23    5.61
   8   1  -3   47.91    8.01
   9  -8   4  247.96   22.17
   9  -8   4  245.36   22.04
  -1   9   4  251.72   22.93
  -1   9   4  273.76   24.64
  -8  -1   4  227.97   20.87
  -8  -1   4  265.00   24.36
  -9   8  -4  255.76   22.79
  -9   8  -4  240.09   21.76
   1  -9  -4  265.96   24.30
   1  -9  -4  252.88   22.72
   8   1  -4  248.09   23.13
   8   1  -4  244.81   22.31
   9  -8   5   97.12    9.31
  -1   9   5  118.67   11.70
  -8  -1   5  118.19   11.57
  -8  -1   5  108.68   11.84
  -9   8  -5   88.97    9.31
   1  -9  -5  128.87   12.11
   1  -9  -5  130.17   13.00
   8   1  -5   96.57   10.95
   8   1  -5  112.86   11.22
   9  -8   6   82.40    8.21
   9  -8   6   88.56    9.03
  -1   9   6   94.10   11.43
  -1   9   6  101.15   10.81
  -8  -1   6   74.39    8.21
  -8  -1   6   89.79    9.99
  -9   8  -6   86.92    8.42
  -9   8  -6   80.21    8.76
   1  -9  -6   92.12    9.31
   1  -9  -6   71.86    7.94
   8   1  -6   81.99   10.06
   8   1  -6   70.77    7.60
   9  -8   7   19.71    5.20
  -1   9   7   25.87    6.64
  -1   9   7   -2.12    9.17
  -8  -1   7   11.36    4.72
  -8  -1   7    6.16    6.23
  -9   8  -7   13.41    3.49
   1  -9  -7   25.94    5.20
   1  -9  -7   22.59    5.20
   8   1  -7   11.63    7.25
   8   1  -7   13.82    4.24
   9  -8   8   66.52    8.28
   9  -8   8   69.26    7.87
  -1   9   8   62.28   11.29
  -1   9   8   72.68    9.17
  -8  -1   8   74.53    9.65
  -8  -1   8   70.22    8.08
  -9   8  -8   62.76    8.35
  -9   8  -8   70.08    7.25
  -9   8  -8   76.65    8.49
   1  -9  -8   90.13    9.72
   1  -9  -8   62.62    7.73
   8   1  -8   80.90    8.49
   8   1  -8   60.84    9.51
   9  -8   9   56.60    7.80
   9  -8   9   53.25    6.78
  -1   9   9   70.42   12.25
  -1   9   9   42.30    8.21
  -8  -1   9   50.92    7.12
  -8  -1   9   71.59    9.65
  -9   8  -9   51.81    5.95
  -9   8  -9   35.18    5.82
   1  -9  -9   48.87    8.49
   1  -9  -9   61.94    8.08
   8   1  -9   54.20   11.22
   8   1  -9   51.47    6.16
   9  -8  10   10.13    5.27
  -1   9  10    8.42   12.46
  -1   9  10    7.80    5.95
  -8  -1  10    3.08    4.45
  -8  -1  10    3.29    7.19
  -9   8 -10   19.23    5.54
   1  -9 -10    9.99    6.23
   8   1 -10   12.59    4.11
   8   1 -10    2.05    8.83
   9  -8  11   -1.85    5.75
   9  -8  11  -16.22    7.60
  -1   9  11   -4.17    7.39
  -1   9  11   13.21   12.87
  -8  -1  11    1.98    7.67
  -9   8 -11    8.97    5.82
  -9   8 -11    8.08    3.90
   1  -9 -11    5.82    6.16
   8   1 -11   13.07    4.17
   9  -8  12   48.93    7.80
  -1   9  12   36.14    8.42
  -1   9  12   23.54   13.21
  -8  -1  12   42.84    6.71
  -8  -1  12   49.89    9.65
  -9   8 -12   48.59    7.46
   1  -9 -12   64.20    9.65
   1  -9 -12   40.79    8.28
   8   1 -12   45.92   10.81
   8   1 -12   53.04    6.78
   9  -7 -12    5.89    4.65
   9  -7 -12    8.83    6.09
  -2   9 -12   -2.40    3.90
  -2   9 -12   -1.92    9.38
  -7  -2 -12    1.23    6.91
  -7  -2 -12  -10.27    6.43
  -9   7  12   -3.29    9.44
  -9   7  12    3.15    5.54
   2  -9  12    0.75    5.68
   2  -9  12   -3.35    7.67
   7   2  12   14.78   12.66
   7   2  12  -25.73    9.24
   9  -7 -11   18.82   10.81
   9  -7 -11   30.04    5.20
  -2   9 -11   31.21    9.10
  -2   9 -11   25.32    4.59
  -7  -2 -11   36.68    6.16
  -7  -2 -11   24.36    7.67
  -9   7  11   28.13    6.16
  -9   7  11   29.63    9.10
   2  -9  11   28.06    5.68
   2  -9  11   30.25    9.17
   7   2  11   38.53    8.97
   7   2  11   21.70   13.96
   9  -7 -10   26.97    8.62
   9  -7 -10   11.57    4.38
  -2   9 -10   14.51    8.90
  -2   9 -10   12.25    3.63
  -7  -2 -10   13.69    6.71
  -7  -2 -10    5.34    4.86
  -9   7  10    9.65    4.45
  -9   7  10   19.98    8.49
   2  -9  10   13.69    4.93
   2  -9  10   11.50    6.57
   7   2  10   19.03    8.49
   7   2  10    1.64   10.40
   9  -7  -9   21.08    9.24
   9  -7  -9   27.51    4.59
  -2   9  -9   26.14    7.80
  -2   9  -9   25.25    4.45
  -7  -2  -9   25.60    7.19
  -7  -2  -9   19.16    4.17
  -9   7   9   24.23    7.94
  -9   7   9   19.98    5.06
   2  -9   9   23.06    4.79
   2  -9   9   19.30    7.19
   7   2   9   34.22   11.98
   7   2   9   25.53    7.19
   9  -7  -8    2.05    4.11
   9  -7  -8    3.42    6.98
  -2   9  -8    2.87    3.56
  -7  -2  -8   -1.30    6.16
  -9   7   8    1.44    4.17
  -9   7   8   -3.42    6.84
   2  -9   8   -1.03    5.89
   7   2   8   -7.12    9.86
   9  -7  -7   99.44    9.86
  -2   9  -7  100.06    9.72
  -2   9  -7   86.58   10.13
  -7  -2  -7  112.99   10.74
  -7  -2  -7  106.97   11.50
  -9   7   7   97.80   10.95
   2  -9   7  100.06   10.74
   2  -9   7  100.13    9.92
   7   2   7   94.58   12.94
   7   2   7  110.94   11.43
   9  -7  -6    7.19    4.45
   9  -7  -6   11.02    5.95
  -2   9  -6   -6.16    3.90
  -2   9  -6    9.79    6.43
  -7  -2  -6   -3.83    7.39
  -7  -2  -6   -0.21    3.76
  -9   7   6   11.16    4.17
  -9   7   6    8.28    6.02
   2  -9   6   -9.72    5.41
   2  -9   6    7.12    4.45
   7   2   6    8.08    5.68
   7   2   6    6.02    5.00
   9  -7  -5  122.58   12.73
  -7  -2  -5  111.01   12.11
  -7  -2  -5  113.06   10.74
  -9   7   5  110.73   10.95
   2  -9   5   99.85   10.20
   7   2   5  119.63   11.98
   7   2   5   98.55    9.99
  -2   9  -4  139.48   13.76
  -2   9  -4  140.71   13.14
  -7  -2  -4  120.25   11.98
  -7  -2  -4  147.21   13.76
  -9   7   4  155.02   14.65
  -9   7   4  156.52   14.99
   2  -9   4  128.73   12.39
   2  -9   4  157.14   14.92
   7   2   4  102.32   10.27
   7   2   4  139.21   13.28
   9  -7  -3   49.62    7.73
   9  -7  -3   29.70    4.65
  -2   9  -3   37.30    6.64
  -2   9  -3   22.93    4.17
  -7  -2  -3   38.26    6.30
  -7  -2  -3   22.31    4.24
  -9   7   3   30.80    5.27
   2  -9   3   26.35    6.64
   2  -9   3   17.66    5.20
   7   2   3   29.09    5.54
   7   2   3   24.23    4.65
   9  -7  -2  391.41   34.97
   9  -7  -2  492.15   43.53
  -7  -2  -2  532.05   47.15
  -9   7   2  510.49   45.17
  -9   7   2  393.66   35.04
   9  -7  -1 1131.30   99.58
   9  -7  -1 1225.07  107.72
  -2   9  -1 1380.42  121.48
  -2   9  -1 1461.18  128.46
  -7  -2  -1 1210.01  106.35
  -7  -2  -1 1301.72  114.57
   2  -9   1 1372.89  120.86
   2  -9   1 1303.09  114.57
   7   2   1 1434.49  126.13
   7   2   1 1195.64  105.33
   9  -7   0 1728.10  151.87
   9  -7   0 1882.77  165.42
  -2   9   0 1610.38  141.53
  -2   9   0 1931.36  169.87
  -7  -2   0 1565.89  137.63
  -7  -2   0 1656.92  145.78
  -9   7   0 1784.90  156.86
  -9   7   0 1849.92  162.54
   2  -9   0 1847.86  162.41
   2  -9   0 1916.30  168.43
   7   2   0 1659.66  145.84
   7   2   0 1814.33  159.60
  -2   9   1  488.32   43.19
  -2   9   1  475.24   42.09
  -7  -2   1  449.24   40.04
  -7  -2   1  464.16   41.20
   2  -9  -1  476.20   42.23
   2  -9  -1  491.12   43.39
   7   2  -1  458.13   40.52
   7   2  -1  455.94   40.58
  -2   9   2  385.72   34.22
  -2   9   2  406.67   36.14
  -7  -2   2  427.95   38.19
  -7  -2   2  405.37   36.14
   2  -9  -2  433.97   38.60
   2  -9  -2  413.17   36.62
   7   2  -2  431.72   38.74
   7   2  -2  394.14   35.04
   9  -7   3  143.24   13.07
   9  -7   3  105.88    9.65
  -2   9   3  115.59   11.02
  -2   9   3  131.54   12.80
  -7  -2   3  119.63   12.11
  -7  -2   3  100.81   10.47
  -9   7  -3  120.86   11.02
  -9   7  -3  130.31   11.77
   2  -9  -3  120.73   11.57
   2  -9  -3  143.24   13.69
   7   2  -3  111.69   12.18
   7   2  -3  121.41   11.84
   9  -7   4  789.11   69.53
   9  -7   4  784.32   69.12
  -2   9   4  781.58   68.92
  -2   9   4  817.85   72.20
  -7  -2   4  717.93   63.51
  -7  -2   4  817.85   72.34
  -9   7  -4  885.61   77.95
  -9   7  -4  875.34   77.06
   2  -9  -4  870.55   76.86
   2  -9  -4  758.31   66.87
   7   2  -4  760.36   67.14
   7   2  -4  754.89   66.93
   9  -7   5   80.42    8.14
  -2   9   5   97.53   10.33
  -2   9   5  102.39   10.47
  -7  -2   5   80.14    9.72
  -7  -2   5   86.44    8.97
  -9   7  -5   64.26    7.12
   2  -9  -5   87.60    8.83
   2  -9  -5   90.82   10.06
   7   2  -5  101.84   11.29
   7   2  -5   84.11    8.97
   9  -7   6  408.10   36.20
   9  -7   6  409.95   36.48
  -2   9   6  511.11   45.51
  -2   9   6  442.39   39.97
  -7  -2   6  420.49   37.50
  -7  -2   6  435.07   38.94
  -9   7  -6  364.65   32.58
  -9   7  -6  531.50   47.02
   2  -9  -6  377.44   33.67
   2  -9  -6  556.75   49.34
   7   2  -6  404.68   36.00
   7   2  -6  428.43   38.53
   9  -7   7  644.97   57.15
  -2   9   7  736.41   65.70
  -2   9   7  567.09   50.23
  -7  -2   7  625.67   55.44
  -7  -2   7  671.32   59.61
  -9   7  -7  627.66   55.44
   2  -9  -7  581.39   51.53
   7   2  -7  687.82   61.25
   7   2  -7  606.17   53.59
   9  -7   8   33.54    6.57
   9  -7   8   42.16    5.95
  -2   9   8   41.54   10.33
  -2   9   8   33.88    5.48
  -7  -2   8   44.28    7.67
  -7  -2   8   35.31    5.75
  -9   7  -8   37.78    5.00
  -9   7  -8   49.55    6.78
   2  -9  -8   39.35    5.61
   2  -9  -8   39.49    6.43
   7   2  -8   47.43    5.89
   7   2  -8   32.17    7.87
   9  -7   9  198.20   18.34
   9  -7   9  177.67   17.11
  -2   9   9  187.52   19.78
  -2   9   9  208.67   19.51
  -7  -2   9  192.31   18.75
  -7  -2   9  197.93   18.34
  -9   7  -9  182.87   16.70
  -9   7  -9  203.74   18.82
   2  -9  -9  204.43   19.09
   2  -9  -9  201.01   18.75
   7   2  -9  191.22   17.45
   7   2  -9  198.13   19.92
   9  -7  10  225.44   20.87
  -2   9  10  196.49   21.35
  -2   9  10  208.81   19.51
  -7  -2  10  234.34   22.31
  -7  -2  10  212.44   19.57
  -9   7 -10  199.23   18.55
   2  -9 -10  201.62   19.03
   2  -9 -10  197.72   18.55
   7   2 -10  218.39   21.70
   7   2 -10  210.18   19.16
   9  -7  11  161.31   15.67
   9  -7  11  120.04   13.35
  -2   9  11  144.82   14.78
  -2   9  11  139.68   18.00
  -7  -2  11  139.82   13.82
  -9   7 -11  166.10   16.01
  -9   7 -11  144.06   13.62
   2  -9 -11  137.77   13.96
   2  -9 -11  150.98   14.99
   7   2 -11  145.98   13.76
   7   2 -11  164.53   18.48
   9  -7  12   68.64    8.90
  -2   9  12   47.36   13.96
  -2   9  12   49.21    7.25
  -7  -2  12   63.17    7.94
  -7  -2  12   51.26    9.79
  -9   7 -12   68.78    8.55
   2  -9 -12   61.80    9.03
   2  -9 -12   61.12    8.01
   7   2 -12   36.62    9.58
   7   2 -12   68.03    7.87
   9  -6 -12   61.18    7.39
   9  -6 -12   43.12    9.72
  -3   9 -12   61.46    6.91
  -3   9 -12   56.19   10.27
  -6  -3 -12   51.67    8.83
  -9   6  12   54.07   11.43
  -9   6  12   68.78    8.42
   3  -9  12   68.23    8.14
   3  -9  12   61.80    9.58
   6   3  12   46.95   14.44
   9  -6 -11   30.04   10.81
   9  -6 -11   39.83    5.75
  -3   9 -11   39.28    9.38
  -6  -3 -11   38.33    8.28
  -6  -3 -11   48.18    7.12
  -9   6  11   23.61    8.49
  -9   6  11   53.11    7.39
   3  -9  11   41.41    6.36
   6   3  11   31.62   14.17
   6   3  11   42.84    9.17
   9  -6 -10   55.78    6.64
   9  -6 -10   52.29    9.65
  -3   9 -10   47.36    9.10
  -3   9 -10   49.76    5.82
  -6  -3 -10   55.03    7.53
  -6  -3 -10   42.02    7.94
  -9   6  10   51.67    6.50
  -9   6  10   50.71    9.38
   3  -9  10   51.67    6.57
   3  -9  10   52.01    8.14
   6   3  10   58.72   13.89
   6   3  10   30.87   10.27
   9  -6  -9   44.14    5.61
   9  -6  -9   68.23   10.88
  -3   9  -9   49.82    8.90
  -6  -3  -9   48.80    8.35
  -6  -3  -9   50.71    6.09
  -9   6   9   59.95    9.03
  -9   6   9   49.28    6.57
   3  -9   9   53.52    6.50
   6   3   9   29.50   11.84
   6   3   9   40.45    7.87
   9  -6  -8  451.15   40.11
   9  -6  -8  461.01   41.61
  -3   9  -8  459.09   41.27
  -3   9  -8  433.84   38.46
  -6  -3  -8  495.16   44.35
  -6  -3  -8  470.25   41.68
  -9   6   8  444.31   39.49
  -9   6   8  442.32   39.83
   3  -9   8  464.57   41.54
   3  -9   8  456.15   40.52
   6   3   8  520.76   46.47
   6   3   8  464.29   42.77
   9  -6  -7   -2.12    3.83
  -3   9  -7    1.23    5.82
  -3   9  -7    5.75    3.63
  -9   6   7   -5.27    6.02
   3  -9   7    5.34    4.04
   3  -9   7    2.81    5.61
   6   3   7   -9.79    9.31
   6   3   7    7.67    5.68
   9  -6  -6   -4.72    5.68
   9  -6  -6    0.00    3.76
  -3   9  -6   -5.34    3.70
  -3   9  -6    1.71    5.68
  -6  -3  -6    4.31    3.70
  -6  -3  -6    1.44    7.53
  -9   6   6   -1.23    5.89
  -9   6   6    5.06    3.97
   3  -9   6   -4.45    5.13
   3  -9   6    0.75    3.97
   6   3   6    9.72    5.75
   6   3   6   -5.48    5.13
   9  -6  -5   12.05    6.36
  -3   9  -5   11.29    4.38
  -3   9  -5   12.59    6.57
  -6  -3  -5   12.05    4.17
  -6  -3  -5    9.10    6.98
  -9   6   5    7.19    4.93
   3  -9   5   12.52    4.93
   3  -9   5   14.44    4.38
   9  -6  -4   -8.49    6.91
   9  -6  -4   -1.23    3.90
  -6  -3  -4    0.14    4.79
  -6  -3  -4   -1.57    5.41
  -9   6   4    2.26    5.61
  -9   6   4    3.70    4.79
   3  -9   4   -5.89    4.86
   3  -9   4   -1.30    4.24
   6   3   4    7.53    5.13
   6   3   4   -2.26    4.59
  -3   9  -3  214.97   19.37
  -3   9  -3  152.96   14.71
  -6  -3  -3  210.11   18.96
  -6  -3  -3  164.94   15.60
  -9   6   3  169.80   15.60
   3  -9   3  165.49   15.60
   3  -9   3  207.92   18.96
   6   3   3  212.98   19.23
   6   3   3  164.80   15.40
   9  -6  -2 1483.77  130.51
   9  -6  -2 1760.26  154.81
  -3   9  -2 2122.31  186.57
  -6  -3  -2 1787.64  157.14
  -6  -3  -2 1778.74  156.38
  -9   6   2 1550.84  136.33
  -9   6   2 1755.47  154.40
   6   3   2 1720.57  151.25
   6   3   2 1692.51  148.79
   9  -6  -1 1184.00  104.16
   9  -6  -1 1138.15  100.13
  -3   9  -1 1383.16  121.69
  -6  -3  -1 1179.21  103.69
  -6  -3  -1 1273.66  112.10
  -9   6   1 1210.01  106.42
  -9   6   1 1186.06  104.37
   3  -9   1 1426.96  125.45
   6   3   1 1333.88  117.31
   6   3   1 1091.61   96.16
   9  -6   0 1990.90  174.93
   9  -6   0 1730.15  152.00
  -3   9   0 2138.05  187.93
  -6  -3   0 1761.63  154.95
  -6  -3   0 1844.44  162.06
  -9   6   0 2056.60  180.75
  -9   6   0 1910.83  167.95
   3  -9   0 2223.60  195.39
   6   3   0 1807.49  158.92
   6   3   0 1897.14  166.79
   9  -6   1 1195.64  105.26
  -3   9   1 1125.14   98.96
  -3   9   1 1266.81  111.42
  -6  -3   1 1213.43  106.83
  -6  -3   1 1153.20  101.50
  -9   6  -1 1210.01  106.35
   3  -9  -1 1090.24   95.88
   3  -9  -1 1260.65  110.94
   6   3  -1 1290.08  113.61
   6   3  -1 1094.35   96.29
   9  -6   2   -1.64    2.05
   9  -6   2   -1.03    2.40
  -3   9   2    1.71    4.45
  -3   9   2   -6.98    4.24
  -6  -3   2   -7.32    5.61
  -6  -3   2   -4.24    5.00
  -9   6  -2    0.48    1.57
  -9   6  -2    0.68    1.98
   3  -9  -2    4.24    3.97
   3  -9  -2   -2.67    4.72
   6   3  -2   -5.89    4.31
   6   3  -2    0.34    6.43
   9  -6   3    4.24    3.42
   9  -6   3    2.74    2.87
  -3   9   3    0.96    5.06
  -3   9   3    1.57    3.83
  -6  -3   3   -3.35    5.34
  -6  -3   3   -1.44    5.75
  -9   6  -3    0.41    2.46
  -9   6  -3    4.38    2.74
   3  -9  -3    4.72    4.79
   3  -9  -3   -4.17    4.31
   6   3  -3   -2.53    4.72
   6   3  -3   -4.93    6.98
   9  -6   4    7.25    4.38
  -3   9   4    5.82    4.17
  -6  -3   4   24.09    6.57
  -6  -3   4    7.60    5.20
  -9   6  -4   14.10    3.56
   3  -9  -4    4.31    5.27
   6   3  -4   13.35    5.06
   6   3  -4    7.87    6.64
   9  -6   5   50.37    7.05
   9  -6   5   41.82    5.41
  -3   9   5   70.70    9.86
  -6  -3   5   48.39    6.36
  -6  -3   5   50.92    7.94
  -9   6  -5   47.36    6.78
  -9   6  -5   44.49    5.48
   3  -9  -5   51.47    6.98
   6   3  -5   42.43    6.23
   6   3  -5   68.10    9.17
   9  -6   6   55.44    7.12
   9  -6   6   44.42    5.82
  -3   9   6   67.14    9.17
  -3   9   6   41.20    5.68
  -6  -3   6   50.37    6.71
  -6  -3   6   53.52    7.53
  -9   6  -6   35.86    5.68
  -9   6  -6   51.19    6.02
   3  -9  -6   46.13    6.09
   3  -9  -6   39.28    5.68
   6   3  -6   61.60    9.10
   6   3  -6   49.48    6.02
   9  -6   7  156.52   15.06
  -3   9   7  169.66   17.18
  -6  -3   7  162.54   15.81
  -9   6  -7  173.29   15.88
   3  -9  -7  163.36   15.26
   3  -9  -7  192.18   18.20
   6   3  -7  167.20   15.40
   9  -6   8  113.95   11.22
   9  -6   8  121.07   12.73
  -3   9   8  117.51   11.57
  -3   9   8  137.97   15.74
  -6  -3   8  124.97   13.14
  -6  -3   8  110.19   11.02
  -9   6  -8   94.99    9.99
  -9   6  -8  127.57   12.18
   3  -9  -8  123.26   12.25
   3  -9  -8  104.30   10.54
   6   3  -8  112.65   12.52
   6   3  -8  114.64   11.02
   9  -6   9    9.92    6.16
   9  -6   9    7.73    5.20
  -3   9   9   15.95    5.82
  -3   9   9    3.83    9.44
  -6  -3   9    9.44    6.84
  -6  -3   9   19.71    5.20
  -9   6  -9   14.51    5.06
  -9   6  -9    7.73    4.04
   3  -9  -9   12.39    5.00
   3  -9  -9    5.48    5.27
   6   3  -9   10.27    3.90
   6   3  -9   11.43    8.35
   9  -6  10   11.02    5.41
  -3   9  10   -5.06   10.68
  -3   9  10    3.76    5.00
  -6  -3  10    1.71    4.52
  -6  -3  10   -6.98    7.05
  -9   6 -10    3.76    5.13
   3  -9 -10    0.41    5.41
   3  -9 -10    3.63    5.48
   6   3 -10   -6.84    3.97
   6   3 -10   10.20    8.97
   9  -6  11    6.78    5.54
   9  -6  11    8.55    7.46
  -3   9  11    1.51    6.23
  -3   9  11   -3.29   11.57
  -6  -3  11    7.25    7.94
  -6  -3  11    0.89    5.34
  -9   6 -11    3.22    4.04
  -9   6 -11   -8.90    5.54
   3  -9 -11   -3.63    5.68
   3  -9 -11    0.68    6.36
   6   3 -11   -0.14    4.04
   6   3 -11   -2.40    9.58
   9  -6  12  -13.28    9.51
   9  -6  12    0.14    5.89
  -3   9  12   -1.10    5.34
  -3   9  12   12.80   13.14
  -6  -3  12   -3.63    5.54
  -6  -3  12   -5.34    8.21
  -9   6 -12   -4.24    4.45
  -9   6 -12    3.70    5.20
   3  -9 -12   -2.53    6.36
   3  -9 -12   -3.29    5.95
   6   3 -12    5.89    8.35
   6   3 -12    3.22    4.59
   9  -5 -12   39.83    9.79
   9  -5 -12   45.38    6.23
  -4   9 -12   48.46    6.09
  -4   9 -12   45.51    9.92
  -5  -4 -12   32.78    7.87
  -5  -4 -12   45.51    7.12
  -9   5  12   40.24   11.09
  -9   5  12   62.42    7.87
   4  -9  12   53.86    9.38
   4  -9  12   46.33    6.84
   5   4  12   49.41   11.50
   5   4  12   25.12   17.66
   9  -5 -11  110.80   10.88
   9  -5 -11  116.69   15.06
  -4   9 -11  108.89   13.69
  -4   9 -11  106.49   10.54
  -5  -4 -11   92.46   11.02
  -5  -4 -11  110.94   11.29
  -9   5  11  102.11   12.11
  -9   5  11  121.27   12.32
   4  -9  11  111.35   12.87
   4  -9  11  116.76   11.84
   5   4  11  117.37   13.41
   5   4  11  103.48   16.49
   9  -5 -10  141.19   15.26
   9  -5 -10  119.84   11.63
  -4   9 -10  112.93   10.81
  -4   9 -10  115.39   13.00
  -5  -4 -10  113.88   12.18
  -9   5  10  113.68   11.16
  -9   5  10  139.62   14.92
   4  -9  10  112.72   11.09
   4  -9  10  112.79   12.25
   5   4  10  132.64   17.86
   9  -5  -9   93.01    9.24
   9  -5  -9  104.37   12.87
  -4   9  -9  101.15   11.91
  -4   9  -9   79.05    8.21
  -5  -4  -9  103.21   10.27
  -5  -4  -9   86.71   10.33
  -9   5   9   99.92   10.20
  -9   5   9   85.55   10.40
   4  -9   9   84.80   10.54
[truncated: 2,066,779 more chars]
