# Supplementary material for: Non‐Statistical Assembly of Donor–Acceptor Cages for Light‐Induced Charge Separation
Source: Angew Chem Int Ed Engl. 2026 Jan 9;65(7):e22944. doi: 10.1002/anie.202522944 (PMC12887614; doi:10.1002/anie.202522944)
Supplement: Supplementary file 2 — Supporting Information [file ANIE-65-e22944-s002.zip › 02-jt35_sq.cif]

data_jt35_sq

_vrf_PLAT023_jt35_sq
;
PROBLEM: Resolution (too) Low [sin(theta)/Lambda < 0.6]..       0.38 Ang-1
RESPONSE: At the sychrotron beamline, measurements are conducted using only
the phi rotation, which may result in solme limitations in completeness 
and resolution. Additionally, slighy evaporation of solvent during the 
measurement can pose challenges for continuous data collection through de-
and remounting process. However, despite the somewhat limited data, the best
dataset obtained among multiple attempts is considered to be at a minimum 
suitable for structural modelling.
;
_vrf_THETM01_jt35_sq
;
RESPONSE: At the sychrotron beamline, measurements are conducted using only
the phi rotation, which may result in solme limitations in completeness 
and resolution. Additionally, slighy evaporation of solvent during the 
measurement can pose challenges for continuous data collection through de-
and remounting process. However, despite the somewhat limited data, the best
dataset obtained among multiple attempts is considered to be at a minimum 
suitable for structural modelling.
;

_vrf_PLAT029_jt35_sq
;
PROBLEM: _diffrn_measured_fraction_theta_full value Low .      0.933 Why?
RESPONSE: Due to the use of synchrotron with phi rotation of the mounted 
crystals, we obtained low completeness data. Additionally, because of the 
extremely large voids where disordered solvent molecules and disordered
tetrafluoroborate anions are located, the crystal exhibited low 
diffraction intensity over all the range of 2 theta. 
;

_vrf_PLAT088_jt35_sq
;
PROBLEM: Poor Data / Parameter Ratio ....................       3.87 Note
RESPONSE: The reason for the poor scattering power is due to the needle-
shaped crystal morphology and the rapid loss of solvent molecules when the 
crystal exposed to the external atmosphere. This is common issue encountered
with macromolecular structures. To address this, we adopted a method of 
immediately freezing the crystals in liquid nitrogen after mounting.
;

_vrf_PLAT082_jt35_sq
;
PROBLEM: High R1 Value ..................................       0.16 Report
RESPONSE: High R1 values is caused by poor scattering power of crystal and the 
orientation of needle-shaped crystals during measurement. 
;

_vrf_PLAT084_jt35_sq
;
PROBLEM: High wR2 Value (i.e. > 0.25) ...................       0.44 Report
RESPONSE: High wR2 values is also caused by poor scattering power of crystal 
and the orientation of needle-shaped crystals during measurement. 
;

_audit_creation_method            'SHELXL-2019/3'
_shelx_SHELXL_version_number      '2019/3'
_chemical_name_systematic         ?
_chemical_name_common             ?
_chemical_melting_point           ?
_chemical_formula_moiety          
'C140 H106 N10 O4 Pd2, 4(B F4), 2(C2 H6 O S) +[(C2 H6 O S)+2(C6 H6)+3(H2 O)]'
_chemical_formula_sum
 'C144 H118 B4 F16 N10 O6 Pd2 S2 + [C14 H24 O4 S1]' 
_chemical_formula_weight          2708.64

loop_
 _atom_type_symbol
 _atom_type_description
 _atom_type_scat_dispersion_real
 _atom_type_scat_dispersion_imag
 _atom_type_scat_source
 'C'  'C'   0.0087   0.0039
 'International Tables Vol C Tables 4.2.6.8 and 6.1.1.4'
 'H'  'H'   0.0000   0.0000
 'International Tables Vol C Tables 4.2.6.8 and 6.1.1.4'
 'N'  'N'   0.0153   0.0076
 'International Tables Vol C Tables 4.2.6.8 and 6.1.1.4'
 'O'  'O'   0.0255   0.0141
 'International Tables Vol C Tables 4.2.6.8 and 6.1.1.4'
 'S'  'S'   0.2140   0.2584
 'International Tables Vol C Tables 4.2.6.8 and 6.1.1.4'
 'Pd'  'Pd'  -0.2882   1.9734
 'International Tables Vol C Tables 4.2.6.8 and 6.1.1.4'
 'B'  'B'   0.0013   0.0007
 'International Tables Vol C Tables 4.2.6.8 and 6.1.1.4'
 'F'  'F'   0.0171   0.0103
 'International Tables Vol C Tables 4.2.6.8 and 6.1.1.4'
 
_space_group_crystal_system       triclinic
_space_group_IT_number            2
_space_group_name_H-M_alt         'P -1'
_space_group_name_Hall            '-P 1'
 
_shelx_space_group_comment
;
The symmetry employed for this shelxl refinement is uniquely defined
by the following loop, which should always be used as a source of
symmetry information in preference to the above space-group names.
They are only intended as comments.
;
 
loop_
 _space_group_symop_operation_xyz
 'x, y, z'
 '-x, -y, -z'
 
_cell_length_a                    17.676(4)
_cell_length_b                    21.489(4)
_cell_length_c                    22.471(5)
_cell_angle_alpha                 118.27(3)
_cell_angle_beta                  91.17(3)
_cell_angle_gamma                 104.07(3)
_cell_volume                      7200(3)
_cell_formula_units_Z             2
_cell_measurement_temperature     103(2)
_cell_measurement_reflns_used     21241   
_cell_measurement_theta_min       1.515   
_cell_measurement_theta_max       23.412  
 
_exptl_crystal_description        needle
_exptl_crystal_colour             yellow
_exptl_crystal_density_meas       ?
_exptl_crystal_density_method     ?
_exptl_crystal_density_diffrn     1.249          
_exptl_crystal_F_000              2776
_exptl_transmission_factor_min    ?
_exptl_transmission_factor_max    ?
_exptl_crystal_size_max           0.020
_exptl_crystal_size_mid           0.010
_exptl_crystal_size_min           0.003
_exptl_absorpt_coefficient_mu     0.987
_shelx_estimated_absorpt_T_min    0.981
_shelx_estimated_absorpt_T_max    0.997
_exptl_absorpt_correction_type    NONE
_exptl_absorpt_correction_T_min   0.789     
_exptl_absorpt_correction_T_max   0.987   
_exptl_absorpt_process_details    SADABS
_exptl_absorpt_special_details    ?
_diffrn_ambient_temperature       103(2)
_diffrn_radiation_wavelength      1.0332
_diffrn_radiation_type            Synchrotron
_diffrn_source                    'P11@PETRA III, DESY, Hamburg, Germany' 
_diffrn_measurement_device_type   
; 
Pilatus 6M fast, High Precision 1-Axis Goniostat with St?ubli sample changing robot' 
; 
_diffrn_measurement_method        '360\deg \p scan'  
_diffrn_detector_area_resol_mean  ?
_diffrn_reflns_number             21241
_diffrn_reflns_av_unetI/netI      0.0841
_diffrn_reflns_av_R_equivalents   0.0889
_diffrn_reflns_limit_h_min        -13
_diffrn_reflns_limit_h_max        12
_diffrn_reflns_limit_k_min        -16
_diffrn_reflns_limit_k_max        16
_diffrn_reflns_limit_l_min        -17
_diffrn_reflns_limit_l_max        17
_diffrn_reflns_theta_min          1.515
_diffrn_reflns_theta_max          23.412
_diffrn_reflns_theta_full         23.412
_diffrn_measured_fraction_theta_max   0.933
_diffrn_measured_fraction_theta_full  0.933
_diffrn_reflns_Laue_measured_fraction_max    0.933
_diffrn_reflns_Laue_measured_fraction_full   0.933
_diffrn_reflns_point_group_measured_fraction_max   0.933
_diffrn_reflns_point_group_measured_fraction_full  0.933
_reflns_number_total              6412
_reflns_number_gt                 4349
_reflns_threshold_expression      'I > 2\s(I)'
_reflns_Friedel_coverage          0.000
_reflns_Friedel_fraction_max      .
_reflns_Friedel_fraction_full     .
 
_reflns_special_details
;
 Reflections were merged by SHELXL according to the crystal
 class for the calculation of statistics and refinement.
 
 Structure factors included contributions from the .fab file.
 
 _reflns_Friedel_fraction is defined as the number of unique
 Friedel pairs measured divided by the number that would be
 possible theoretically, ignoring centric projections and
 systematic absences.
;
 
_computing_data_collection        'costum designed P11 GUI' 
_computing_cell_refinement        'XDS (Kabsch, 2010)' 
_computing_data_reduction         'XDS (Kabsch, 2010)' 
_computing_structure_solution     'SHELXT 2018/2 (Sheldrick, 2018)'
_computing_structure_refinement   'SHELXL-2019/2 (Sheldrick, 2019)'
_computing_molecular_graphics     Shelxle
_computing_publication_material   Shelxle
_refine_special_details           
;
ACTA instruction (Sheldrick, 2017) was employed to generate the CIF. 
  
This structure was treated with SQUEEZE routine of the PLATON 
program, because the crystal lattice contains large voids filled with 
disordered solvent molecules.

Techniques commonly applied for macromolecular structures were employed 
to generate a molecular model and increase robustness of the refinement. 
Stereochemical restraints for the organic ligand and counter 
ions of the structure were generated by the GRADE program using the GRADE 
Web Server (http://grade.globalphasing.org) and applied in the refinement. 
A GRADE dictionary for SHELXL contains target values and standard deviations 
for 1.2-distances (DFIX) and 1.3-distances (DANG), as well as restraints for 
planar groups (FLAT). The refinement of ADP's for non-hydrogen atoms was 
enabled by using the new rigid bond restraint (RIGU) in the SHELXL 2019 
program in combination with SIMU restraints. 

# SQUEEZE RESULTS (Version = 260325)
# Note: Data are Listed for all Voids in the P1 Unit Cell
# i.e. Centre of Gravity, Solvent Accessible Volume,
# Recovered number of Electrons in the Void and
# Details about the Squeezed Material
loop_
  _platon_squeeze_void_nr
  _platon_squeeze_void_average_x
  _platon_squeeze_void_average_y
  _platon_squeeze_void_average_z
  _platon_squeeze_void_volume
  _platon_squeeze_void_count_electrons
  _platon_squeeze_void_content
   1  0.233  1.338  0.619       598       159 ' '
   2  0.454  0.745  0.143         9         1 ' '
   3  0.546  0.255  0.857         9         1 ' '
   4  0.767  0.662  0.381       599       158 ' '
# Missing Reflections Below sin(th)/lambda = 0.25
loop_
  _platon_missing_refln_index_h
  _platon_missing_refln_index_k
  _platon_missing_refln_index_l
  _platon_missing_refln_theta
   -4    2    0     6.833
   -5    3    0     8.742
   -4    3    0     7.316
   -4   -4    1    10.398
    4   -4    1     7.850
   -2    0    1     3.586
   -8    1    1    13.665
   -7    1    1    11.911
   -6    1    1    10.182
   -5    1    1     8.483
   -4    1    1     6.828
   -3    1    1     5.249
   -8    2    1    13.563
   -7    2    1    11.866
   -6    2    1    10.212
   -5    2    1     8.616
   -8    3    1    13.665
   -7    3    1    12.052
   -8    4    1    13.965
   -5    5    1    10.663
    6   -5    2    11.133
   -7   -2    2    13.195
    2   -2    2     4.376
    5   -2    2     8.897
    3   -1    2     5.893
   -8    0    2    13.972
   -8    1    2    13.764
   -7    1    2    12.059
   -6    1    2    10.394
   -5    1    2     8.784
   -8    2    2    13.755
   -7    2    2    12.119
   -6    2    2    10.543
   -8    3    2    13.947
   -7    3    2    12.403
   -8    4    2    14.331
    0   -3    3     4.767
   -3   -2    3     6.832
   -1   -2    3     4.530
    1   -2    3     4.359
    3   -2    3     6.488
    4   -2    3     7.934
    3   -1    3     6.810
   -8    0    3    14.148
   -7    0    3    12.459
   -6    0    3    10.815
   -8    1    3    14.033
   -7    1    3    12.398
   -6    1    3    10.822
   -1    1    3     5.443
   -8    2    3    14.115
   -7    2    3    12.557
   -8    3    3    14.391
   -2   -9    4    14.281
    5   -9    4    13.704
   -8   -1    4    14.703
   -8    0    4    14.488
   -7    0    4    12.875
    4    0    4    10.004
   -8    1    4    14.464
   -7    1    4    12.913
   -3    1    4     7.877
    3    1    4     9.619
   -8    2    4    14.631
   -3    2    4     8.664
   -3    3    4     9.673
    0   -3    5     6.704
   -2   -2    5     7.369
    6    0    5    14.018
   -3    4    5    12.093
   -3   -7    6    12.652
    5   -5    6    11.774
    2   -4    6     8.744
    4   -4    6    10.525
   -2   -6    7    11.298
    2    2    7    13.839
    6   -5    8    14.901
    4   -2    8    13.586
   -2   -7    9    13.647
   -1   -2    9    12.399
    3   -2    9    14.031
   -1   -4   11    14.766
_platon_squeeze_void_probe_radius         1.20
_platon_squeeze_details                   ?
;
_refine_ls_structure_factor_coef  Fsqd
_refine_ls_matrix_type            full
_refine_ls_weighting_scheme       calc
_refine_ls_weighting_details
'w=1/[\s^2^(Fo^2^)+(0.2000P)^2^] where P=(Fo^2^+2Fc^2^)/3'
_atom_sites_solution_primary      dual
_atom_sites_solution_secondary    ?
_atom_sites_solution_hydrogens    geom
_refine_ls_hydrogen_treatment     constr
_refine_ls_extinction_method      none
_refine_ls_extinction_coef        .
_refine_ls_number_reflns          6412
_refine_ls_number_parameters      1657
_refine_ls_number_restraints      1822
_refine_ls_R_factor_all           0.1921
_refine_ls_R_factor_gt            0.1561
_refine_ls_wR_factor_ref          0.4381
_refine_ls_wR_factor_gt           0.4107
_refine_ls_goodness_of_fit_ref    1.902
_refine_ls_restrained_S_all       1.750
_refine_ls_shift/su_max           0.000
_refine_ls_shift/su_mean          0.000
 
loop_
 _atom_site_label
 _atom_site_type_symbol
 _atom_site_fract_x
 _atom_site_fract_y
 _atom_site_fract_z
 _atom_site_U_iso_or_equiv
 _atom_site_adp_type
 _atom_site_occupancy
 _atom_site_site_symmetry_order  
 _atom_site_calc_flag
 _atom_site_refinement_flags_posn
 _atom_site_refinement_flags_adp
 _atom_site_refinement_flags_occupancy
 _atom_site_disorder_assembly
 _atom_site_disorder_group
Pd1_1 Pd 0.25380(18) 0.10069(17) 0.20007(16) 0.1078(15) Uani 1 1 d . . . . .
Pd2_1 Pd 0.27692(17) 0.85886(17) 0.64675(14) 0.1058(15) Uani 1 1 d . U . . .
O1_2 O -0.3146(15) 0.4419(16) -0.1597(12) 0.196(12) Uani 1 1 d D U . . .
N1_2 N 0.2031(12) 0.8868(13) 0.6007(11) 0.092(8) Uani 1 1 d D U . . .
N2_2 N -0.1007(12) 0.4593(10) 0.0359(8) 0.132(8) Uani 1 1 d D U . . .
N3_2 N 0.1755(12) 0.0569(14) 0.1145(11) 0.111(9) Uani 1 1 d D U . . .
C1_2 C 0.1942(15) 0.9537(13) 0.6332(11) 0.100(9) Uani 1 1 d D U . . .
H1_2 H 0.218627 0.985335 0.679545 0.121 Uiso 1 1 calc R U . . .
C2_2 C 0.1510(18) 0.9799(11) 0.6029(12) 0.105(9) Uani 1 1 d D U . . .
H2_2 H 0.150421 1.029907 0.625335 0.126 Uiso 1 1 calc R U . . .
C3_2 C 0.1088(16) 0.9295(12) 0.5382(12) 0.112(10) Uani 1 1 d D U . . .
H3_2 H 0.072069 0.942894 0.518390 0.135 Uiso 1 1 calc R U . . .
C4_2 C 0.1189(12) 0.8597(10) 0.5017(8) 0.111(9) Uani 1 1 d D U . . .
C5_2 C 0.1664(14) 0.8404(12) 0.5369(11) 0.103(9) Uani 1 1 d D U . . .
H5_2 H 0.172698 0.792254 0.514295 0.123 Uiso 1 1 calc R U . . .
C6_2 C 0.0715(12) 0.8033(11) 0.4341(8) 0.126(10) Uani 1 1 d D U . . .
C7_2 C -0.0014(14) 0.8074(13) 0.4143(10) 0.131(10) Uani 1 1 d D U . . .
H7_2 H -0.021125 0.846069 0.445545 0.157 Uiso 1 1 calc R U . . .
C8_2 C -0.0461(12) 0.7571(13) 0.3508(10) 0.142(11) Uani 1 1 d D U . . .
H8_2 H -0.096882 0.759673 0.339311 0.171 Uiso 1 1 calc R U . . .
C9_2 C -0.0155(11) 0.7026(11) 0.3038(9) 0.147(10) Uani 1 1 d D U . . .
C10_2 C -0.0482(10) 0.6428(11) 0.2345(9) 0.152(10) Uani 1 1 d D U . . .
C11_2 C -0.1213(12) 0.6201(15) 0.1946(11) 0.166(12) Uani 1 1 d D U . . .
H11_2 H -0.159305 0.646158 0.211844 0.199 Uiso 1 1 calc R U . . .
C12_2 C -0.1381(14) 0.5590(13) 0.1293(11) 0.162(12) Uani 1 1 d D U . . .
H12_2 H -0.188299 0.542641 0.102406 0.195 Uiso 1 1 calc R U . . .
C13_2 C -0.0821(13) 0.5217(11) 0.1031(9) 0.141(10) Uani 1 1 d D U . . .
C14_2 C -0.0080(14) 0.5456(13) 0.1420(9) 0.135(10) Uani 1 1 d D U . . .
H14_2 H 0.030580 0.520506 0.123882 0.162 Uiso 1 1 calc R U . . .
C15_2 C 0.0090(10) 0.6062(10) 0.2075(7) 0.145(10) Uani 1 1 d D U . . .
C16_2 C 0.0842(10) 0.6410(10) 0.2596(8) 0.146(9) Uani 1 1 d D U . . .
C17_2 C 0.0603(10) 0.7004(10) 0.3207(7) 0.136(10) Uani 1 1 d D U . . .
C18_2 C 0.1025(13) 0.7493(13) 0.3861(9) 0.125(10) Uani 1 1 d D U . . .
H18_2 H 0.152605 0.746118 0.398226 0.150 Uiso 1 1 calc R U . . .
C19_2 C 0.1543(14) 0.6765(16) 0.2352(14) 0.152(11) Uani 1 1 d D U . . .
H19A_2 H 0.171342 0.637721 0.197767 0.228 Uiso 1 1 calc R U . . .
H19B_2 H 0.198231 0.707397 0.273271 0.228 Uiso 1 1 calc R U . . .
H19C_2 H 0.137856 0.706987 0.218951 0.228 Uiso 1 1 calc R U . . .
C20_2 C 0.1045(18) 0.5844(14) 0.2757(14) 0.139(10) Uani 1 1 d D U . . .
H20A_2 H 0.062436 0.567262 0.296808 0.208 Uiso 1 1 calc R U . . .
H20B_2 H 0.154566 0.607420 0.307262 0.208 Uiso 1 1 calc R U . . .
H20C_2 H 0.109472 0.542297 0.233197 0.208 Uiso 1 1 calc R U . . .
C21_2 C -0.1541(13) 0.4549(13) -0.0146(10) 0.146(11) Uani 1 1 d D U . . .
C22_2 C -0.1407(16) 0.5108(14) -0.0310(14) 0.145(11) Uani 1 1 d D U . . .
H22_2 H -0.094022 0.551162 -0.010018 0.174 Uiso 1 1 calc R U . . .
C23_2 C -0.1950(17) 0.5080(15) -0.0780(13) 0.158(12) Uani 1 1 d D U . . .
H23_2 H -0.185588 0.546072 -0.089579 0.190 Uiso 1 1 calc R U . . .
C24_2 C -0.2634(16) 0.4494(16) -0.1083(12) 0.170(12) Uani 1 1 d D U . . .
C25_2 C -0.2788(15) 0.3959(17) -0.0889(16) 0.169(13) Uani 1 1 d D U . . .
H25_2 H -0.328411 0.359226 -0.105352 0.203 Uiso 1 1 calc R U . . .
C26_2 C -0.2223(16) 0.3956(15) -0.0459(15) 0.143(11) Uani 1 1 d D U . . .
H26_2 H -0.229788 0.355162 -0.037693 0.171 Uiso 1 1 calc R U . . .
C27_2 C -0.292(3) 0.496(2) -0.182(2) 0.200(14) Uani 1 1 d D U . . .
H27A_2 H -0.250966 0.484310 -0.210575 0.300 Uiso 1 1 calc R U . . .
H27B_2 H -0.271040 0.544713 -0.141423 0.300 Uiso 1 1 calc R U . . .
H27C_2 H -0.337907 0.494211 -0.207574 0.300 Uiso 1 1 calc R U . . .
C28_2 C -0.0705(13) 0.3986(11) 0.0195(10) 0.120(9) Uani 1 1 d D U . . .
C29_2 C -0.0570(16) 0.3549(13) -0.0462(11) 0.122(10) Uani 1 1 d D U . . .
H29_2 H -0.068383 0.365573 -0.081318 0.146 Uiso 1 1 calc R U . . .
C30_2 C -0.0271(14) 0.2962(12) -0.0613(9) 0.114(10) Uani 1 1 d D U . . .
H30_2 H -0.017104 0.267226 -0.106151 0.137 Uiso 1 1 calc R U . . .
C31_2 C -0.0119(12) 0.2798(10) -0.0099(8) 0.109(9) Uani 1 1 d D U . . .
C32_2 C 0.0194(11) 0.2231(9) -0.0099(8) 0.106(9) Uani 1 1 d D U . . .
C33_2 C 0.0415(15) 0.1649(11) -0.0619(9) 0.112(10) Uani 1 1 d D U . . .
H33_2 H 0.037814 0.157458 -0.107113 0.134 Uiso 1 1 calc R U . . .
C34_2 C 0.0690(14) 0.1182(11) -0.0465(10) 0.106(9) Uani 1 1 d D U . . .
H34_2 H 0.083610 0.078522 -0.082115 0.127 Uiso 1 1 calc R U . . .
C35_2 C 0.0761(12) 0.1274(10) 0.0191(10) 0.099(9) Uani 1 1 d D U . . .
C36_2 C 0.0539(15) 0.1858(12) 0.0710(10) 0.095(9) Uani 1 1 d D U . . .
H36_2 H 0.060169 0.194430 0.116599 0.114 Uiso 1 1 calc R U . . .
C37_2 C 0.0227(11) 0.2311(9) 0.0558(8) 0.098(8) Uani 1 1 d D U . . .
C38_2 C -0.0078(11) 0.2950(9) 0.1036(7) 0.111(8) Uani 1 1 d D U . . .
C39_2 C -0.0276(11) 0.3228(9) 0.0560(8) 0.114(9) Uani 1 1 d D U . . .
C40_2 C -0.0554(17) 0.3829(12) 0.0714(10) 0.113(10) Uani 1 1 d D U . . .
H40_2 H -0.064074 0.412917 0.116579 0.136 Uiso 1 1 calc R U . . .
C41_2 C -0.0817(13) 0.2689(15) 0.1298(13) 0.123(9) Uani 1 1 d D U . . .
H41A_2 H -0.102085 0.310721 0.157333 0.184 Uiso 1 1 calc R U . . .
H41B_2 H -0.068095 0.248430 0.157950 0.184 Uiso 1 1 calc R U . . .
H41C_2 H -0.122219 0.230805 0.090768 0.184 Uiso 1 1 calc R U . . .
C42_2 C 0.0574(14) 0.3544(13) 0.1636(10) 0.117(9) Uani 1 1 d D U . . .
H42A_2 H 0.105598 0.366799 0.145769 0.176 Uiso 1 1 calc R U . . .
H42B_2 H 0.068259 0.335570 0.193963 0.176 Uiso 1 1 calc R U . . .
H42C_2 H 0.040006 0.398593 0.189136 0.176 Uiso 1 1 calc R U . . .
C43_2 C 0.1668(16) -0.0122(14) 0.0659(15) 0.115(10) Uani 1 1 d D U . . .
H43_2 H 0.189369 -0.042494 0.076253 0.139 Uiso 1 1 calc R U . . .
C44_2 C 0.1260(19) -0.0416(12) 0.0010(14) 0.115(10) Uani 1 1 d D U . . .
H44_2 H 0.117821 -0.092002 -0.031847 0.137 Uiso 1 1 calc R U . . .
C45_2 C 0.0975(18) 0.0039(11) -0.0151(11) 0.120(10) Uani 1 1 d D U . . .
H45_2 H 0.074404 -0.013811 -0.060749 0.144 Uiso 1 1 calc R U . . .
C46_2 C 0.1023(12) 0.0757(10) 0.0352(11) 0.108(9) Uani 1 1 d D U . . .
C47_2 C 0.1440(15) 0.0991(12) 0.0990(10) 0.105(10) Uani 1 1 d D U . . .
H47_2 H 0.150453 0.148422 0.133948 0.127 Uiso 1 1 calc R U . . .
O1_3 O 0.7883(11) 0.7067(12) -0.0485(10) 0.107(7) Uani 1 1 d D U . . .
N1_3 N 0.3694(12) 0.9224(14) 0.6340(12) 0.108(8) Uani 1 1 d D U . . .
N2_3 N 0.6332(11) 0.6410(9) 0.1359(8) 0.104(7) Uani 1 1 d D U . . .
N3_3 N 0.3409(11) 0.0990(13) 0.1429(11) 0.098(8) Uani 1 1 d D U . . .
C1_3 C 0.3992(16) 0.9930(15) 0.6822(11) 0.110(10) Uani 1 1 d D U . . .
H1_3 H 0.376155 1.010773 0.722764 0.131 Uiso 1 1 calc R U . . .
C2_3 C 0.4615(17) 1.0411(12) 0.6762(11) 0.117(10) Uani 1 1 d D U . . .
H2_3 H 0.479785 1.091405 0.710973 0.140 Uiso 1 1 calc R U . . .
C3_3 C 0.4971(14) 1.0146(11) 0.6181(11) 0.107(10) Uani 1 1 d D U . . .
H3_3 H 0.542127 1.045994 0.613721 0.128 Uiso 1 1 calc R U . . .
C4_3 C 0.4665(12) 0.9417(11) 0.5663(8) 0.100(9) Uani 1 1 d D U . . .
C5_3 C 0.4028(13) 0.8981(11) 0.5777(11) 0.097(9) Uani 1 1 d D U . . .
H5_3 H 0.381806 0.847920 0.543245 0.116 Uiso 1 1 calc R U . . .
C6_3 C 0.5053(12) 0.9098(10) 0.5053(8) 0.101(9) Uani 1 1 d D U . . .
C7_3 C 0.5818(12) 0.9464(12) 0.5045(10) 0.122(11) Uani 1 1 d D U . . .
H7_3 H 0.608801 0.992271 0.543491 0.147 Uiso 1 1 calc R U . . .
C8_3 C 0.6191(11) 0.9174(10) 0.4483(9) 0.115(10) Uani 1 1 d D U . . .
H8_3 H 0.671849 0.942399 0.449168 0.138 Uiso 1 1 calc R U . . .
C9_3 C 0.5787(10) 0.8510(9) 0.3901(8) 0.107(9) Uani 1 1 d D U . . .
C10_3 C 0.6030(10) 0.8068(9) 0.3252(8) 0.110(9) Uani 1 1 d D U . . .
C11_3 C 0.6744(11) 0.8165(12) 0.3003(11) 0.118(10) Uani 1 1 d D U . . .
H11_3 H 0.716490 0.860431 0.326056 0.142 Uiso 1 1 calc R U . . .
C12_3 C 0.6828(13) 0.7617(12) 0.2380(10) 0.122(10) Uani 1 1 d D U . . .
H12_3 H 0.731640 0.767814 0.221546 0.146 Uiso 1 1 calc R U . . .
C13_3 C 0.6216(12) 0.6977(10) 0.1989(9) 0.115(9) Uani 1 1 d D U . . .
C14_3 C 0.5488(12) 0.6897(11) 0.2213(9) 0.102(9) Uani 1 1 d D U . . .
H14_3 H 0.505141 0.648325 0.192983 0.122 Uiso 1 1 calc R U . . .
C15_3 C 0.5405(10) 0.7429(9) 0.2855(7) 0.111(9) Uani 1 1 d D U . . .
C16_3 C 0.4698(9) 0.7422(9) 0.3230(8) 0.118(8) Uani 1 1 d D U . . .
C17_3 C 0.5011(10) 0.8146(9) 0.3897(7) 0.106(9) Uani 1 1 d D U . . .
C18_3 C 0.4637(12) 0.8448(11) 0.4463(8) 0.097(9) Uani 1 1 d D U . . .
H18_3 H 0.410164 0.821305 0.444904 0.116 Uiso 1 1 calc R U . . .
C19_3 C 0.3971(12) 0.7421(16) 0.2840(12) 0.126(9) Uani 1 1 d D U . . .
H19A_3 H 0.413721 0.756525 0.249886 0.189 Uiso 1 1 calc R U . . .
H19B_3 H 0.371511 0.777111 0.316318 0.189 Uiso 1 1 calc R U . . .
H19C_3 H 0.359823 0.692480 0.260977 0.189 Uiso 1 1 calc R U . . .
C20_3 C 0.4490(16) 0.6761(11) 0.3356(13) 0.117(9) Uani 1 1 d D U . . .
H20A_3 H 0.430108 0.630247 0.291663 0.176 Uiso 1 1 calc R U . . .
H20B_3 H 0.407472 0.680586 0.364344 0.176 Uiso 1 1 calc R U . . .
H20C_3 H 0.496021 0.675234 0.358667 0.176 Uiso 1 1 calc R U . . .
C21_3 C 0.6728(12) 0.6613(11) 0.0904(10) 0.101(9) Uani 1 1 d D U . . .
C22_3 C 0.7520(12) 0.6661(13) 0.0891(11) 0.079(8) Uani 1 1 d D U . . .
H22_3 H 0.780830 0.659081 0.120447 0.094 Uiso 1 1 calc R U . . .
C23_3 C 0.7894(11) 0.6812(13) 0.0419(11) 0.097(9) Uani 1 1 d D U . . .
H23_3 H 0.843579 0.683358 0.040161 0.116 Uiso 1 1 calc R U . . .
C24_3 C 0.7480(13) 0.6931(12) -0.0028(10) 0.108(9) Uani 1 1 d D U . . .
C25_3 C 0.6688(14) 0.6889(16) -0.0013(12) 0.098(9) Uani 1 1 d D U . . .
H25_3 H 0.639880 0.695051 -0.033293 0.117 Uiso 1 1 calc R U . . .
C26_3 C 0.6321(12) 0.6757(16) 0.0471(13) 0.098(9) Uani 1 1 d D U . . .
H26_3 H 0.578835 0.676564 0.050637 0.117 Uiso 1 1 calc R U . . .
C27_3 C 0.7485(17) 0.7207(17) -0.0942(13) 0.101(8) Uani 1 1 d D U . . .
H27A_3 H 0.776591 0.712238 -0.133290 0.151 Uiso 1 1 calc R U . . .
H27B_3 H 0.746866 0.772066 -0.070470 0.151 Uiso 1 1 calc R U . . .
H27C_3 H 0.694469 0.687653 -0.110535 0.151 Uiso 1 1 calc R U . . .
C28_3 C 0.6074(12) 0.5646(9) 0.1158(10) 0.115(9) Uani 1 1 d D U . . .
C29_3 C 0.6060(15) 0.5124(10) 0.0481(11) 0.112(10) Uani 1 1 d D U . . .
H29_3 H 0.621818 0.528317 0.016264 0.134 Uiso 1 1 calc R U . . .
C30_3 C 0.5822(14) 0.4378(10) 0.0266(9) 0.107(10) Uani 1 1 d D U . . .
H30_3 H 0.581517 0.402714 -0.019640 0.129 Uiso 1 1 calc R U . . .
C31_3 C 0.5591(12) 0.4148(9) 0.0737(8) 0.101(9) Uani 1 1 d D U . . .
C32_3 C 0.5292(11) 0.3416(8) 0.0662(8) 0.096(8) Uani 1 1 d D U . . .
C33_3 C 0.5177(13) 0.2711(9) 0.0106(9) 0.091(9) Uani 1 1 d D U . . .
H33_3 H 0.533361 0.264947 -0.031598 0.110 Uiso 1 1 calc R U . . .
C34_3 C 0.4835(12) 0.2101(10) 0.0173(10) 0.093(9) Uani 1 1 d D U . . .
H34_3 H 0.475986 0.162197 -0.020759 0.112 Uiso 1 1 calc R U . . .
C35_3 C 0.4597(11) 0.2170(9) 0.0782(10) 0.099(9) Uani 1 1 d D U . . .
C36_3 C 0.4729(15) 0.2878(8) 0.1343(10) 0.108(10) Uani 1 1 d D U . . .
H36_3 H 0.456280 0.293752 0.176136 0.130 Uiso 1 1 calc R U . . .
C37_3 C 0.5103(10) 0.3494(7) 0.1292(8) 0.102(9) Uani 1 1 d D U . . .
C38_3 C 0.5320(12) 0.4304(8) 0.1839(7) 0.109(7) Uani 1 1 d D U . . .
C39_3 C 0.5609(11) 0.4673(8) 0.1417(8) 0.104(9) Uani 1 1 d D U . . .
C40_3 C 0.5853(17) 0.5421(8) 0.1629(10) 0.110(9) Uani 1 1 d D U . . .
H40_3 H 0.586719 0.577546 0.209276 0.131 Uiso 1 1 calc R U . . .
C41_3 C 0.5993(14) 0.4488(14) 0.2397(11) 0.115(9) Uani 1 1 d D U . . .
H41A_3 H 0.581771 0.419448 0.262173 0.172 Uiso 1 1 calc R U . . .
H41B_3 H 0.613004 0.501382 0.273718 0.172 Uiso 1 1 calc R U . . .
H41C_3 H 0.645657 0.437243 0.218768 0.172 Uiso 1 1 calc R U . . .
C42_3 C 0.4604(14) 0.4522(14) 0.2162(13) 0.115(9) Uani 1 1 d D U . . .
H42A_3 H 0.422947 0.450351 0.182258 0.173 Uiso 1 1 calc R U . . .
H42B_3 H 0.477936 0.502362 0.255383 0.173 Uiso 1 1 calc R U . . .
H42C_3 H 0.434639 0.417814 0.231676 0.173 Uiso 1 1 calc R U . . .
C43_3 C 0.3582(15) 0.0357(13) 0.1056(13) 0.090(9) Uani 1 1 d D U . . .
H43_3 H 0.332712 -0.005366 0.110763 0.108 Uiso 1 1 calc R U . . .
C44_3 C 0.4111(16) 0.0266(11) 0.0597(13) 0.082(9) Uani 1 1 d D U . . .
H44_3 H 0.428362 -0.016458 0.039042 0.098 Uiso 1 1 calc R U . . .
C45_3 C 0.4378(15) 0.0838(11) 0.0454(12) 0.092(9) Uani 1 1 d D U . . .
H45_3 H 0.464088 0.076016 0.007116 0.110 Uiso 1 1 calc R U . . .
C46_3 C 0.4261(11) 0.1522(9) 0.0868(10) 0.092(9) Uani 1 1 d D U . . .
C47_3 C 0.3734(13) 0.1555(11) 0.1330(11) 0.086(9) Uani 1 1 d D U . . .
H47_3 H 0.360167 0.200258 0.158656 0.103 Uiso 1 1 calc R U . . .
O1_4 O 0.2638(11) 0.4581(12) 0.5044(10) 0.123(7) Uani 1 1 d D U . . .
N1_4 N 0.3315(13) 0.1412(14) 0.2887(10) 0.102(8) Uani 1 1 d D U . . .
N2_4 N 0.3501(12) 0.8305(13) 0.6943(13) 0.093(8) Uani 1 1 d D U . . .
C1_4 C 0.3707(14) 0.0959(12) 0.2901(12) 0.113(10) Uani 1 1 d D U . . .
H1_4 H 0.358950 0.047251 0.252279 0.136 Uiso 1 1 calc R U . . .
C2_4 C 0.4276(15) 0.1170(13) 0.3445(13) 0.101(9) Uani 1 1 d D U . . .
H2_4 H 0.453050 0.082746 0.344441 0.121 Uiso 1 1 calc R U . . .
C3_4 C 0.4473(16) 0.1884(13) 0.3990(13) 0.118(10) Uani 1 1 d D U . . .
H3_4 H 0.492623 0.206986 0.432498 0.142 Uiso 1 1 calc R U . . .
C4_4 C 0.3986(14) 0.2321(10) 0.4032(8) 0.107(9) Uani 1 1 d D U . . .
C5_4 C 0.3517(16) 0.2097(13) 0.3417(12) 0.102(9) Uani 1 1 d D U . . .
H5_4 H 0.333073 0.245579 0.337391 0.123 Uiso 1 1 calc R U . . .
C6_4 C 0.4194(15) 0.3117(10) 0.4537(8) 0.110(9) Uani 1 1 d D U . . .
C7_4 C 0.4966(14) 0.3505(12) 0.4932(11) 0.107(9) Uani 1 1 d D U . . .
H7_4 H 0.535353 0.324990 0.487027 0.128 Uiso 1 1 calc R U . . .
C8_4 C 0.5151(14) 0.4238(13) 0.5396(11) 0.110(10) Uani 1 1 d D U . . .
H8_4 H 0.566696 0.449186 0.565493 0.132 Uiso 1 1 calc R U . . .
C9_4 C 0.4573(13) 0.4623(11) 0.5495(11) 0.101(9) Uani 1 1 d D U . . .
C10_4 C 0.4590(12) 0.5358(11) 0.5926(10) 0.090(8) Uani 1 1 d D U . . .
C11_4 C 0.5182(13) 0.5998(12) 0.6416(11) 0.092(9) Uani 1 1 d D U . . .
H11_4 H 0.569652 0.596657 0.650265 0.110 Uiso 1 1 calc R U . . .
C12_4 C 0.5018(14) 0.6653(12) 0.6761(11) 0.094(9) Uani 1 1 d D U . . .
H12_4 H 0.541652 0.706988 0.709944 0.113 Uiso 1 1 calc R U . . .
C13_4 C 0.4272(14) 0.6733(11) 0.6632(11) 0.100(9) Uani 1 1 d D U . . .
C14_4 C 0.3678(15) 0.6121(12) 0.6152(11) 0.099(9) Uani 1 1 d D U . . .
H14_4 H 0.317159 0.616757 0.606638 0.119 Uiso 1 1 calc R U . . .
C15_4 C 0.3829(13) 0.5439(11) 0.5796(10) 0.099(8) Uani 1 1 d D U . . .
C16_4 C 0.3337(12) 0.4728(12) 0.5282(11) 0.114(8) Uani 1 1 d D U . . .
C17_4 C 0.3802(13) 0.4227(11) 0.5103(10) 0.103(8) Uani 1 1 d D U . . .
C18_4 C 0.3608(15) 0.3467(13) 0.4610(11) 0.104(9) Uani 1 1 d D U . . .
H18_4 H 0.309849 0.320667 0.434153 0.125 Uiso 1 1 calc R U . . .
C19_4 C 0.3793(13) 0.8788(12) 0.7599(13) 0.110(10) Uani 1 1 d D U . . .
H19_4 H 0.367152 0.924577 0.780738 0.132 Uiso 1 1 calc R U . . .
C20_4 C 0.4268(16) 0.8642(12) 0.7986(11) 0.111(10) Uani 1 1 d D U . . .
H20_4 H 0.447566 0.899648 0.845108 0.133 Uiso 1 1 calc R U . . .
C21_4 C 0.4437(14) 0.7970(13) 0.7685(10) 0.105(10) Uani 1 1 d D U . . .
H21_4 H 0.476571 0.786177 0.794136 0.126 Uiso 1 1 calc R U . . .
C22_4 C 0.4123(13) 0.7456(10) 0.7004(10) 0.097(8) Uani 1 1 d D U . . .
C23_4 C 0.3674(13) 0.7665(12) 0.6655(10) 0.101(10) Uani 1 1 d D U . . .
H23_4 H 0.347886 0.733111 0.618299 0.122 Uiso 1 1 calc R U . . .
O1_5 O 0.1420(10) 0.4531(12) 0.3976(10) 0.113(7) Uani 1 1 d D U . . .
N1_5 N 0.1585(14) 0.1012(15) 0.2540(14) 0.122(9) Uani 1 1 d D U . . .
N2_5 N 0.1827(11) 0.7957(13) 0.6620(12) 0.086(8) Uani 1 1 d D U . . .
C1_5 C 0.1090(17) 0.0365(13) 0.2406(13) 0.137(11) Uani 1 1 d D U . . .
H1_5 H 0.119567 -0.007569 0.207970 0.164 Uiso 1 1 calc R U . . .
C2_5 C 0.0432(18) 0.0309(12) 0.2721(17) 0.151(12) Uani 1 1 d D U . . .
H2_5 H 0.008636 -0.016026 0.260289 0.181 Uiso 1 1 calc R U . . .
C3_5 C 0.0285(16) 0.0952(13) 0.3214(17) 0.139(11) Uani 1 1 d D U . . .
H3_5 H -0.011329 0.093186 0.348658 0.166 Uiso 1 1 calc R U . . .
C4_5 C 0.0735(11) 0.1623(11) 0.3297(12) 0.134(10) Uani 1 1 d D U . . .
C5_5 C 0.1433(14) 0.1623(13) 0.3015(16) 0.119(10) Uani 1 1 d D U . . .
H5_5 H 0.182129 0.208263 0.316896 0.142 Uiso 1 1 calc R U . . .
C6_5 C 0.0700(10) 0.2341(11) 0.3855(11) 0.113(9) Uani 1 1 d D U . . .
C7_5 C 0.0401(13) 0.2391(13) 0.4458(13) 0.119(10) Uani 1 1 d D U . . .
H7_5 H 0.022596 0.195669 0.449349 0.143 Uiso 1 1 calc R U . . .
C8_5 C 0.0362(14) 0.3041(13) 0.4978(13) 0.134(11) Uani 1 1 d D U . . .
H8_5 H 0.017111 0.306174 0.537734 0.161 Uiso 1 1 calc R U . . .
C9_5 C 0.0606(12) 0.3695(11) 0.4928(12) 0.118(10) Uani 1 1 d D U . . .
C10_5 C 0.0646(12) 0.4440(12) 0.5374(10) 0.104(9) Uani 1 1 d D U . . .
C11_5 C 0.0430(13) 0.4813(13) 0.6025(12) 0.110(10) Uani 1 1 d D U . . .
H11_5 H 0.020541 0.453843 0.623969 0.133 Uiso 1 1 calc R U . . .
C12_5 C 0.0532(13) 0.5550(13) 0.6355(12) 0.115(10) Uani 1 1 d D U . . .
H12_5 H 0.038747 0.578306 0.679631 0.139 Uiso 1 1 calc R U . . .
C13_5 C 0.0855(13) 0.5982(10) 0.6044(12) 0.107(9) Uani 1 1 d D U . . .
C14_5 C 0.1081(12) 0.5639(13) 0.5413(12) 0.093(9) Uani 1 1 d D U . . .
H14_5 H 0.131371 0.592468 0.521059 0.112 Uiso 1 1 calc R U . . .
C15_5 C 0.0975(12) 0.4864(12) 0.5058(11) 0.095(8) Uani 1 1 d D U . . .
C16_5 C 0.1134(12) 0.4371(13) 0.4404(11) 0.112(9) Uani 1 1 d D U . . .
C17_5 C 0.0912(12) 0.3647(12) 0.4330(12) 0.123(10) Uani 1 1 d D U . . .
C18_5 C 0.0957(13) 0.2971(12) 0.3801(14) 0.115(10) Uani 1 1 d D U . . .
H18_5 H 0.116264 0.294419 0.340519 0.138 Uiso 1 1 calc R U . . .
C19_5 C 0.1406(14) 0.8294(12) 0.7093(11) 0.094(10) Uani 1 1 d D U . . .
H19_5 H 0.153953 0.881704 0.732156 0.112 Uiso 1 1 calc R U . . .
C20_5 C 0.0781(15) 0.7912(13) 0.7267(12) 0.107(10) Uani 1 1 d D U . . .
H20_5 H 0.049215 0.816798 0.760781 0.128 Uiso 1 1 calc R U . . .
C21_5 C 0.0586(13) 0.7146(13) 0.6929(12) 0.108(10) Uani 1 1 d D U . . .
H21_5 H 0.017499 0.687148 0.704988 0.130 Uiso 1 1 calc R U . . .
C22_5 C 0.0995(12) 0.6788(9) 0.6416(11) 0.101(9) Uani 1 1 d D U . . .
C23_5 C 0.1636(12) 0.7226(13) 0.6306(11) 0.100(10) Uani 1 1 d D U . . .
H23_5 H 0.195404 0.698682 0.598656 0.120 Uiso 1 1 calc R U . . .
S1_6 S 0.2134(10) -0.1384(9) 0.1503(8) 0.190(5) Uani 1 1 d . U . . .
O1_6 O 0.2402(19) -0.0568(18) 0.1650(16) 0.173(8) Uani 1 1 d . U . . .
C1_6 C 0.222(3) -0.189(3) 0.057(2) 0.188(10) Uani 1 1 d . U . . .
H1A_6 H 0.187396 -0.177590 0.030778 0.283 Uiso 1 1 calc R U . . .
H1B_6 H 0.205123 -0.242461 0.039827 0.283 Uiso 1 1 calc R U . . .
H1C_6 H 0.276448 -0.174060 0.050470 0.283 Uiso 1 1 calc R U . . .
C2_6 C 0.300(3) -0.151(3) 0.184(3) 0.198(10) Uani 1 1 d . U . . .
H2A_6 H 0.342934 -0.145552 0.158237 0.297 Uiso 1 1 calc R U . . .
H2B_6 H 0.286574 -0.200642 0.178586 0.297 Uiso 1 1 calc R U . . .
H2C_6 H 0.316506 -0.114155 0.232244 0.297 Uiso 1 1 calc R U . . .
S1_7 S 0.2377(10) 1.0481(9) 0.8444(8) 0.183(5) Uani 1 1 d . U . . .
O1_7 O 0.263(2) 0.9874(18) 0.7846(16) 0.174(8) Uani 1 1 d . U . . .
C1_7 C 0.293(3) 1.054(3) 0.916(2) 0.191(10) Uani 1 1 d . U . . .
H1A_7 H 0.347353 1.056487 0.908053 0.287 Uiso 1 1 calc R U . . .
H1B_7 H 0.268980 1.010929 0.920191 0.287 Uiso 1 1 calc R U . . .
H1C_7 H 0.291483 1.099004 0.957333 0.287 Uiso 1 1 calc R U . . .
C2_7 C 0.292(3) 1.127(3) 0.849(2) 0.184(10) Uani 1 1 d . U . . .
H2A_7 H 0.347393 1.135990 0.864654 0.276 Uiso 1 1 calc R U . . .
H2B_7 H 0.273105 1.168208 0.881569 0.276 Uiso 1 1 calc R U . . .
H2C_7 H 0.285837 1.123013 0.803822 0.276 Uiso 1 1 calc R U . . .
F1_8 F 0.2653(13) 0.3244(12) 0.3330(11) 0.164(7) Uani 1 1 d D U . . .
F2_8 F 0.2586(15) 0.3940(12) 0.2778(13) 0.198(8) Uani 1 1 d D U . . .
F3_8 F 0.1764(13) 0.2720(12) 0.2324(11) 0.160(7) Uani 1 1 d D U . . .
F4_8 F 0.3009(13) 0.2955(11) 0.2350(10) 0.166(7) Uani 1 1 d D U . . .
B1_8 B 0.2466(18) 0.3235(16) 0.2723(14) 0.140(7) Uani 1 1 d D U . . .
F1_9 F 0.2315(14) 0.6867(10) 0.4843(11) 0.183(8) Uani 1 1 d D U . . .
F2_9 F 0.3569(15) 0.7172(12) 0.5031(12) 0.189(8) Uani 1 1 d D U . . .
F3_9 F 0.2851(18) 0.6021(13) 0.4068(13) 0.222(9) Uani 1 1 d D U . . .
F4_9 F 0.2828(17) 0.7206(12) 0.4200(12) 0.214(9) Uani 1 1 d D U . . .
B1_9 B 0.2929(19) 0.6790(16) 0.4501(16) 0.179(8) Uani 1 1 d D U . . .
F1_10 F 0.4638(14) 1.0360(13) 0.8880(11) 0.177(8) Uani 1 1 d D U . . .
F2_10 F 0.5427(14) 1.0208(13) 0.8017(11) 0.168(7) Uani 1 1 d D U . . .
F3_10 F 0.5878(14) 1.1102(14) 0.9139(11) 0.180(8) Uani 1 1 d D U . . .
F4_10 F 0.4931(14) 1.1196(13) 0.8498(11) 0.164(7) Uani 1 1 d D U . . .
B1_10 B 0.5208(17) 1.0704(16) 0.8618(14) 0.173(7) Uani 1 1 d D U . . .
F1_11 F 0.861(2) 0.7908(18) 0.2413(18) 0.294(12) Uani 1 1 d D U . . .
F2_11 F 0.870(2) 0.9004(19) 0.2389(16) 0.269(11) Uani 1 1 d D U . . .
F3_11 F 0.942(2) 0.8989(19) 0.3247(15) 0.284(12) Uani 1 1 d D U . . .
F4_11 F 0.973(2) 0.846(2) 0.2173(16) 0.279(12) Uani 1 1 d D U . . .
B1_11 B 0.910(2) 0.8594(19) 0.2544(17) 0.282(11) Uani 1 1 d D U . . .
 
loop_
 _atom_site_aniso_label
 _atom_site_aniso_U_11
 _atom_site_aniso_U_22
 _atom_site_aniso_U_33
 _atom_site_aniso_U_23
 _atom_site_aniso_U_13
 _atom_site_aniso_U_12
Pd1_1 0.099(3) 0.134(3) 0.122(3) 0.087(2) 0.007(2) 0.035(2)
Pd2_1 0.099(3) 0.139(3) 0.091(2) 0.067(2) -0.0003(18) 0.032(2)
O1_2 0.20(2) 0.22(2) 0.15(2) 0.070(18) -0.028(16) 0.07(2)
N1_2 0.096(16) 0.129(19) 0.101(18) 0.073(15) 0.033(14) 0.079(15)
N2_2 0.174(16) 0.163(16) 0.091(14) 0.074(13) -0.008(13) 0.076(14)
N3_2 0.106(17) 0.114(19) 0.118(18) 0.065(15) -0.011(15) 0.028(16)
C1_2 0.103(18) 0.12(2) 0.106(19) 0.061(17) 0.024(15) 0.076(17)
C2_2 0.107(19) 0.12(2) 0.11(2) 0.062(16) 0.025(16) 0.080(16)
C3_2 0.116(19) 0.13(2) 0.113(19) 0.067(17) 0.018(16) 0.065(16)
C4_2 0.113(17) 0.145(18) 0.106(17) 0.070(15) 0.028(14) 0.068(15)
C5_2 0.099(19) 0.14(2) 0.096(19) 0.066(16) 0.037(16) 0.065(15)
C6_2 0.140(18) 0.156(18) 0.097(17) 0.062(15) 0.017(15) 0.066(15)
C7_2 0.16(2) 0.16(2) 0.093(18) 0.056(16) -0.005(17) 0.086(17)
C8_2 0.16(2) 0.16(2) 0.101(19) 0.046(17) -0.016(17) 0.086(17)
C9_2 0.172(18) 0.168(18) 0.100(17) 0.055(15) -0.014(16) 0.077(16)
C10_2 0.180(19) 0.173(18) 0.100(17) 0.053(15) -0.022(16) 0.078(16)
C11_2 0.19(2) 0.18(2) 0.12(2) 0.051(18) -0.020(19) 0.083(19)
C12_2 0.19(2) 0.17(2) 0.113(19) 0.051(17) -0.019(19) 0.078(19)
C13_2 0.180(19) 0.158(18) 0.099(17) 0.061(15) -0.005(16) 0.080(16)
C14_2 0.17(2) 0.16(2) 0.095(18) 0.067(16) -0.006(17) 0.079(17)
C15_2 0.174(18) 0.172(18) 0.102(16) 0.064(14) -0.017(15) 0.080(16)
C16_2 0.169(18) 0.178(18) 0.098(15) 0.061(13) 0.003(13) 0.076(15)
C17_2 0.165(18) 0.165(18) 0.093(16) 0.067(14) 0.001(15) 0.068(15)
C18_2 0.14(2) 0.16(2) 0.094(18) 0.066(16) 0.011(16) 0.064(16)
C19_2 0.17(2) 0.18(2) 0.099(17) 0.052(15) 0.015(15) 0.082(17)
C20_2 0.16(2) 0.18(2) 0.094(17) 0.068(15) -0.001(15) 0.076(17)
C21_2 0.178(19) 0.173(19) 0.101(17) 0.070(16) 0.004(15) 0.071(17)
C22_2 0.18(2) 0.17(2) 0.111(19) 0.079(17) -0.002(17) 0.076(19)
C23_2 0.18(2) 0.18(2) 0.12(2) 0.071(18) -0.013(18) 0.084(19)
C24_2 0.18(2) 0.19(2) 0.132(19) 0.069(18) -0.017(16) 0.075(18)
C25_2 0.17(2) 0.19(2) 0.12(2) 0.054(19) 0.001(18) 0.07(2)
C26_2 0.17(2) 0.17(2) 0.099(19) 0.073(17) 0.009(17) 0.071(18)
C27_2 0.20(2) 0.23(3) 0.15(2) 0.07(2) -0.031(19) 0.08(2)
C28_2 0.157(17) 0.154(17) 0.082(15) 0.073(14) 0.004(15) 0.068(14)
C29_2 0.157(19) 0.15(2) 0.084(17) 0.069(16) 0.007(16) 0.057(16)
C30_2 0.138(19) 0.15(2) 0.075(16) 0.072(16) 0.002(16) 0.041(16)
C31_2 0.123(16) 0.141(17) 0.087(15) 0.077(14) 0.006(14) 0.035(14)
C32_2 0.111(15) 0.136(17) 0.094(15) 0.072(14) 0.011(14) 0.038(14)
C33_2 0.112(18) 0.14(2) 0.093(18) 0.063(15) 0.016(15) 0.036(16)
C34_2 0.119(18) 0.127(18) 0.098(17) 0.072(16) 0.007(16) 0.047(15)
C35_2 0.108(15) 0.121(17) 0.091(16) 0.063(14) 0.013(14) 0.048(13)
C36_2 0.101(17) 0.125(18) 0.088(17) 0.068(14) 0.015(14) 0.047(15)
C37_2 0.106(15) 0.136(16) 0.079(15) 0.070(13) 0.016(13) 0.043(13)
C38_2 0.118(16) 0.153(16) 0.081(14) 0.075(12) 0.008(11) 0.031(13)
C39_2 0.129(16) 0.150(17) 0.085(15) 0.077(14) 0.006(14) 0.036(14)
C40_2 0.132(18) 0.154(19) 0.083(16) 0.074(15) 0.010(15) 0.056(16)
C41_2 0.120(18) 0.163(18) 0.083(16) 0.063(14) 0.014(14) 0.030(15)
C42_2 0.123(18) 0.154(18) 0.086(16) 0.074(14) 0.007(13) 0.030(15)
C43_2 0.101(18) 0.12(2) 0.13(2) 0.058(17) 0.007(17) 0.031(17)
C44_2 0.107(19) 0.11(2) 0.13(2) 0.060(17) 0.006(16) 0.043(16)
C45_2 0.111(18) 0.11(2) 0.13(2) 0.051(16) 0.007(16) 0.037(17)
C46_2 0.108(16) 0.115(17) 0.110(17) 0.055(14) 0.006(14) 0.050(14)
C47_2 0.108(18) 0.110(18) 0.114(19) 0.059(16) 0.005(16) 0.049(15)
O1_3 0.087(15) 0.151(15) 0.090(15) 0.072(12) 0.000(11) 0.022(12)
N1_3 0.121(14) 0.121(14) 0.088(14) 0.061(12) -0.014(12) 0.027(13)
N2_3 0.122(15) 0.123(15) 0.088(14) 0.072(12) 0.025(12) 0.026(13)
N3_3 0.080(16) 0.105(19) 0.109(17) 0.050(15) 0.010(14) 0.032(15)
C1_3 0.13(2) 0.121(19) 0.081(17) 0.055(15) -0.013(16) 0.037(16)
C2_3 0.14(2) 0.114(19) 0.088(18) 0.038(17) -0.019(17) 0.041(16)
C3_3 0.133(19) 0.112(18) 0.084(18) 0.054(16) -0.011(16) 0.040(16)
C4_3 0.126(17) 0.115(16) 0.077(15) 0.058(14) -0.003(14) 0.042(14)
C5_3 0.125(18) 0.112(17) 0.077(16) 0.068(14) -0.005(15) 0.030(15)
C6_3 0.128(17) 0.129(17) 0.073(15) 0.071(13) 0.004(14) 0.034(14)
C7_3 0.13(2) 0.144(19) 0.090(18) 0.054(16) 0.003(16) 0.040(17)
C8_3 0.115(19) 0.140(19) 0.093(18) 0.050(16) 0.008(16) 0.059(16)
C9_3 0.119(17) 0.130(17) 0.083(15) 0.055(13) 0.025(14) 0.049(14)
C10_3 0.125(17) 0.138(17) 0.076(15) 0.058(14) 0.025(14) 0.037(15)
C11_3 0.125(19) 0.144(19) 0.075(18) 0.048(15) 0.033(16) 0.033(17)
C12_3 0.122(19) 0.14(2) 0.092(18) 0.051(16) 0.031(17) 0.037(16)
C13_3 0.126(17) 0.134(17) 0.087(16) 0.060(14) 0.031(15) 0.030(15)
C14_3 0.113(18) 0.131(18) 0.082(17) 0.062(14) 0.024(16) 0.048(16)
C15_3 0.129(17) 0.129(16) 0.086(15) 0.062(13) 0.026(14) 0.036(14)
C16_3 0.136(16) 0.133(15) 0.095(14) 0.060(12) 0.025(12) 0.047(14)
C17_3 0.132(17) 0.125(16) 0.086(15) 0.065(13) 0.015(14) 0.048(14)
C18_3 0.134(18) 0.116(18) 0.073(17) 0.069(14) 0.017(14) 0.042(15)
C19_3 0.135(19) 0.138(17) 0.103(17) 0.053(14) 0.019(14) 0.053(16)
C20_3 0.140(18) 0.129(17) 0.093(16) 0.060(14) 0.035(14) 0.043(16)
C21_3 0.114(17) 0.119(15) 0.092(15) 0.075(13) 0.015(15) 0.020(15)
C22_3 0.089(18) 0.103(15) 0.087(16) 0.080(13) -0.004(15) 0.027(15)
C23_3 0.088(18) 0.129(17) 0.095(18) 0.076(14) -0.015(15) 0.025(15)
C24_3 0.091(17) 0.141(15) 0.099(17) 0.070(14) -0.003(15) 0.021(15)
C25_3 0.086(18) 0.134(17) 0.089(17) 0.068(15) 0.012(16) 0.031(16)
C26_3 0.097(18) 0.134(17) 0.084(18) 0.075(14) 0.006(15) 0.026(15)
C27_3 0.087(17) 0.148(17) 0.084(17) 0.074(14) -0.003(13) 0.028(14)
C28_3 0.118(15) 0.137(17) 0.106(16) 0.074(15) 0.019(15) 0.033(15)
C29_3 0.112(18) 0.130(19) 0.109(18) 0.071(17) 0.012(16) 0.035(17)
C30_3 0.107(17) 0.126(18) 0.106(17) 0.071(16) 0.011(15) 0.030(17)
C31_3 0.092(15) 0.136(16) 0.106(16) 0.082(14) 0.007(14) 0.038(14)
C32_3 0.084(14) 0.141(16) 0.100(15) 0.086(14) 0.007(14) 0.038(14)
C33_3 0.077(16) 0.147(19) 0.089(17) 0.085(15) 0.024(14) 0.039(16)
C34_3 0.083(17) 0.132(18) 0.089(16) 0.072(15) 0.019(15) 0.035(15)
C35_3 0.094(15) 0.126(17) 0.092(16) 0.068(14) 0.004(14) 0.028(14)
C36_3 0.102(17) 0.139(19) 0.094(17) 0.070(15) 0.001(15) 0.028(16)
C37_3 0.091(15) 0.143(16) 0.099(15) 0.080(14) -0.002(13) 0.035(14)
C38_3 0.101(15) 0.141(15) 0.121(15) 0.092(12) 0.012(11) 0.036(13)
C39_3 0.097(15) 0.138(16) 0.110(15) 0.083(14) 0.018(13) 0.041(14)
C40_3 0.115(17) 0.138(18) 0.110(17) 0.092(15) 0.014(15) 0.027(16)
C41_3 0.107(17) 0.144(17) 0.121(17) 0.092(14) 0.011(13) 0.027(15)
C42_3 0.106(17) 0.142(17) 0.127(17) 0.089(14) 0.018(14) 0.036(15)
C43_3 0.083(19) 0.097(18) 0.102(19) 0.053(16) 0.016(14) 0.037(16)
C44_3 0.072(19) 0.091(18) 0.107(18) 0.054(15) 0.010(14) 0.053(15)
C45_3 0.082(17) 0.105(19) 0.094(17) 0.048(15) 0.012(14) 0.038(16)
C46_3 0.087(16) 0.109(17) 0.091(16) 0.060(14) 0.002(13) 0.026(15)
C47_3 0.069(18) 0.099(18) 0.097(17) 0.053(15) 0.006(14) 0.026(15)
O1_4 0.091(16) 0.159(15) 0.099(14) 0.047(13) -0.009(12) 0.041(14)
N1_4 0.095(17) 0.132(19) 0.115(18) 0.094(16) -0.021(15) 0.024(15)
N2_4 0.095(16) 0.097(18) 0.097(17) 0.054(15) 0.024(14) 0.028(14)
C1_4 0.11(2) 0.122(19) 0.13(2) 0.079(17) 0.003(16) 0.038(16)
C2_4 0.104(19) 0.120(19) 0.11(2) 0.080(17) 0.003(16) 0.044(17)
C3_4 0.090(19) 0.14(2) 0.13(2) 0.070(17) -0.002(17) 0.036(17)
C4_4 0.104(17) 0.124(17) 0.122(17) 0.084(15) -0.013(15) 0.033(15)
C5_4 0.107(18) 0.124(19) 0.11(2) 0.096(16) 0.002(16) 0.016(17)
C6_4 0.109(17) 0.133(17) 0.114(16) 0.085(14) -0.003(15) 0.032(15)
C7_4 0.122(18) 0.131(19) 0.112(19) 0.098(15) -0.010(16) 0.030(17)
C8_4 0.112(19) 0.14(2) 0.102(18) 0.085(16) -0.012(16) 0.024(17)
C9_4 0.100(16) 0.134(17) 0.096(15) 0.080(14) -0.002(14) 0.026(15)
C10_4 0.086(16) 0.133(17) 0.081(15) 0.071(13) 0.021(13) 0.040(14)
C11_4 0.094(17) 0.135(19) 0.078(17) 0.067(15) 0.021(14) 0.053(15)
C12_4 0.102(18) 0.128(19) 0.080(17) 0.067(15) 0.003(15) 0.048(16)
C13_4 0.100(16) 0.132(17) 0.074(15) 0.052(14) 0.000(14) 0.041(15)
C14_4 0.097(17) 0.140(19) 0.078(17) 0.060(15) 0.004(14) 0.050(15)
C15_4 0.098(16) 0.140(17) 0.082(15) 0.070(13) -0.004(14) 0.042(14)
C16_4 0.092(16) 0.150(15) 0.095(14) 0.054(13) -0.010(13) 0.040(14)
C17_4 0.099(16) 0.131(16) 0.104(15) 0.080(13) -0.010(13) 0.031(14)
C18_4 0.108(18) 0.130(18) 0.107(17) 0.082(15) -0.004(16) 0.042(16)
C19_4 0.117(19) 0.103(19) 0.11(2) 0.063(16) 0.003(17) 0.014(16)
C20_4 0.124(19) 0.12(2) 0.085(19) 0.056(17) -0.017(16) 0.027(17)
C21_4 0.118(18) 0.117(19) 0.073(17) 0.047(16) -0.017(15) 0.023(17)
C22_4 0.104(16) 0.116(17) 0.079(16) 0.053(14) -0.008(14) 0.038(14)
C23_4 0.099(17) 0.115(19) 0.094(18) 0.055(16) 0.017(15) 0.029(16)
O1_5 0.062(13) 0.151(15) 0.127(16) 0.068(13) 0.030(11) 0.032(11)
N1_5 0.113(19) 0.111(19) 0.16(2) 0.085(17) 0.032(17) 0.027(16)
N2_5 0.059(15) 0.125(18) 0.085(17) 0.069(15) -0.006(12) 0.010(15)
C1_5 0.13(2) 0.11(2) 0.17(2) 0.080(19) 0.033(19) 0.023(18)
C2_5 0.15(2) 0.12(2) 0.18(2) 0.077(19) 0.041(19) 0.016(19)
C3_5 0.14(2) 0.12(2) 0.17(2) 0.083(18) 0.035(18) 0.030(18)
C4_5 0.114(18) 0.119(18) 0.158(19) 0.066(16) 0.031(16) 0.019(16)
C5_5 0.106(19) 0.104(19) 0.16(2) 0.074(17) 0.021(17) 0.038(17)
C6_5 0.097(16) 0.124(17) 0.135(18) 0.087(15) 0.028(15) 0.011(15)
C7_5 0.106(17) 0.13(2) 0.13(2) 0.084(17) 0.015(17) 0.005(17)
C8_5 0.108(17) 0.14(2) 0.14(2) 0.064(17) 0.007(17) 0.011(18)
C9_5 0.091(15) 0.137(17) 0.125(17) 0.072(16) 0.006(14) 0.015(16)
C10_5 0.085(14) 0.133(17) 0.112(17) 0.081(14) 0.001(14) 0.021(15)
C11_5 0.084(16) 0.14(2) 0.114(19) 0.074(17) 0.016(15) 0.018(17)
C12_5 0.094(17) 0.14(2) 0.115(19) 0.071(17) 0.011(15) 0.023(17)
C13_5 0.074(15) 0.137(17) 0.111(17) 0.063(15) 0.009(14) 0.025(15)
C14_5 0.067(15) 0.132(18) 0.105(18) 0.071(16) 0.022(14) 0.041(15)
C15_5 0.066(14) 0.135(16) 0.108(16) 0.078(14) 0.016(13) 0.031(14)
C16_5 0.065(13) 0.147(15) 0.125(16) 0.069(14) 0.028(12) 0.026(12)
C17_5 0.089(15) 0.138(17) 0.133(17) 0.066(15) 0.021(14) 0.019(15)
C18_5 0.092(17) 0.125(19) 0.135(19) 0.075(16) 0.019(16) 0.018(16)
C19_5 0.067(19) 0.128(19) 0.081(18) 0.058(16) -0.001(14) 0.006(16)
C20_5 0.083(19) 0.13(2) 0.082(18) 0.049(17) 0.002(15) 0.004(17)
C21_5 0.084(18) 0.14(2) 0.088(18) 0.058(17) -0.012(15) 0.015(17)
C22_5 0.068(16) 0.135(17) 0.094(16) 0.056(15) -0.001(13) 0.021(15)
C23_5 0.056(16) 0.14(2) 0.094(17) 0.047(17) -0.020(15) 0.032(16)
S1_6 0.196(13) 0.194(13) 0.183(11) 0.091(12) 0.029(10) 0.064(12)
O1_6 0.186(16) 0.176(16) 0.182(14) 0.097(15) 0.025(13) 0.078(15)
C1_6 0.194(17) 0.192(17) 0.181(15) 0.088(16) 0.027(15) 0.067(15)
C2_6 0.199(17) 0.199(17) 0.189(16) 0.084(16) 0.026(15) 0.070(16)
S1_7 0.210(13) 0.183(14) 0.138(11) 0.077(11) -0.018(10) 0.034(10)
O1_7 0.206(16) 0.179(17) 0.123(15) 0.071(13) -0.013(14) 0.040(14)
C1_7 0.209(17) 0.193(18) 0.140(15) 0.072(15) -0.024(14) 0.030(15)
C2_7 0.210(17) 0.178(18) 0.141(15) 0.078(15) -0.013(15) 0.024(15)
F1_8 0.170(14) 0.140(13) 0.162(14) 0.080(12) -0.048(12) 0.003(11)
F2_8 0.197(15) 0.188(14) 0.160(14) 0.084(13) -0.058(12) -0.015(13)
F3_8 0.198(14) 0.148(13) 0.136(13) 0.090(11) -0.029(12) 0.014(12)
F4_8 0.212(15) 0.132(12) 0.143(13) 0.106(11) -0.114(12) -0.043(11)
B1_8 0.182(13) 0.132(11) 0.133(12) 0.112(11) -0.065(11) -0.004(11)
F1_9 0.301(19) 0.102(11) 0.150(14) 0.076(10) -0.107(13) 0.048(13)
F2_9 0.282(19) 0.127(12) 0.152(15) 0.069(11) -0.017(13) 0.051(14)
F3_9 0.286(19) 0.162(14) 0.170(16) 0.060(12) -0.041(14) 0.039(14)
F4_9 0.253(18) 0.137(13) 0.169(16) 0.014(12) -0.033(14) 0.057(14)
B1_9 0.272(17) 0.117(11) 0.147(14) 0.069(10) -0.052(12) 0.054(12)
F1_10 0.175(16) 0.205(16) 0.119(13) 0.044(12) 0.037(11) 0.080(13)
F2_10 0.186(16) 0.196(16) 0.122(13) 0.064(12) 0.015(12) 0.087(12)
F3_10 0.180(16) 0.208(16) 0.125(13) 0.056(12) 0.011(12) 0.067(13)
F4_10 0.185(15) 0.199(16) 0.110(12) 0.062(11) 0.021(11) 0.091(12)
B1_10 0.183(14) 0.202(14) 0.119(11) 0.056(10) 0.021(10) 0.081(11)
F1_11 0.30(2) 0.33(3) 0.244(19) 0.15(2) -0.049(18) 0.08(2)
F2_11 0.30(2) 0.33(3) 0.215(18) 0.168(19) -0.042(18) 0.081(19)
F3_11 0.31(2) 0.34(3) 0.223(19) 0.16(2) -0.037(18) 0.08(2)
F4_11 0.30(2) 0.33(3) 0.227(19) 0.15(2) -0.025(19) 0.09(2)
B1_11 0.30(2) 0.33(2) 0.228(17) 0.158(19) -0.039(17) 0.083(18)
 
_geom_special_details
;
 All esds (except the esd in the dihedral angle between two l.s. planes)
 are estimated using the full covariance matrix.  The cell esds are taken
 into account individually in the estimation of esds in distances, angles
 and torsion angles; correlations between esds in cell parameters are only
 used when they are defined by crystal symmetry.  An approximate (isotropic)
 treatment of cell esds is used for estimating esds involving l.s. planes.
;
 
loop_
 _geom_bond_atom_site_label_1
 _geom_bond_atom_site_label_2
 _geom_bond_distance
 _geom_bond_site_symmetry_2
 _geom_bond_publ_flag
Pd1_1 N3_2 2.011(19) . ?
Pd1_1 N3_3 2.022(19) . ?
Pd1_1 N1_4 2.068(18) . ?
Pd1_1 N1_5 2.09(2) . ?
Pd2_1 N1_3 1.98(2) . ?
Pd2_1 N1_2 2.012(18) . ?
Pd2_1 N2_5 2.025(18) . ?
Pd2_1 N2_4 2.032(19) . ?
O1_2 C24_2 1.376(11) . ?
O1_2 C27_2 1.431(18) . ?
N1_2 C1_2 1.321(12) . ?
N1_2 C5_2 1.327(10) . ?
N2_2 C21_2 1.414(12) . ?
N2_2 C28_2 1.419(12) . ?
N2_2 C13_2 1.427(12) . ?
N3_2 C43_2 1.330(12) . ?
N3_2 C47_2 1.336(10) . ?
C1_2 C2_2 1.383(15) . ?
C1_2 H1_2 0.9500 . ?
C2_2 C3_2 1.384(12) . ?
C2_2 H2_2 0.9500 . ?
C3_2 C4_2 1.388(9) . ?
C3_2 H3_2 0.9500 . ?
C4_2 C5_2 1.397(11) . ?
C4_2 C6_2 1.479(10) . ?
C5_2 H5_2 0.9500 . ?
C6_2 C7_2 1.391(9) . ?
C6_2 C18_2 1.399(9) . ?
C7_2 C8_2 1.381(10) . ?
C7_2 H7_2 0.9500 . ?
C8_2 C9_2 1.393(9) . ?
C8_2 H8_2 0.9500 . ?
C9_2 C17_2 1.402(7) . ?
C9_2 C10_2 1.456(12) . ?
C10_2 C11_2 1.395(9) . ?
C10_2 C15_2 1.401(7) . ?
C11_2 C12_2 1.389(11) . ?
C11_2 H11_2 0.9500 . ?
C12_2 C13_2 1.389(14) . ?
C12_2 H12_2 0.9500 . ?
C13_2 C14_2 1.396(12) . ?
C14_2 C15_2 1.389(9) . ?
C14_2 H14_2 0.9500 . ?
C15_2 C16_2 1.524(6) . ?
C16_2 C17_2 1.523(6) . ?
C16_2 C20_2 1.537(12) . ?
C16_2 C19_2 1.545(12) . ?
C17_2 C18_2 1.390(9) . ?
C18_2 H18_2 0.9500 . ?
C19_2 H19A_2 0.9800 . ?
C19_2 H19B_2 0.9800 . ?
C19_2 H19C_2 0.9800 . ?
C20_2 H20A_2 0.9800 . ?
C20_2 H20B_2 0.9800 . ?
C20_2 H20C_2 0.9800 . ?
C21_2 C22_2 1.387(14) . ?
C21_2 C26_2 1.394(14) . ?
C22_2 C23_2 1.382(11) . ?
C22_2 H22_2 0.9500 . ?
C23_2 C24_2 1.387(12) . ?
C23_2 H23_2 0.9500 . ?
C24_2 C25_2 1.381(12) . ?
C25_2 C26_2 1.379(11) . ?
C25_2 H25_2 0.9500 . ?
C26_2 H26_2 0.9500 . ?
C27_2 H27A_2 0.9800 . ?
C27_2 H27B_2 0.9800 . ?
C27_2 H27C_2 0.9800 . ?
C28_2 C29_2 1.389(13) . ?
C28_2 C40_2 1.396(12) . ?
C29_2 C30_2 1.383(11) . ?
C29_2 H29_2 0.9500 . ?
C30_2 C31_2 1.396(9) . ?
C30_2 H30_2 0.9500 . ?
C31_2 C39_2 1.402(7) . ?
C31_2 C32_2 1.455(12) . ?
C32_2 C33_2 1.397(9) . ?
C32_2 C37_2 1.402(7) . ?
C33_2 C34_2 1.385(10) . ?
C33_2 H33_2 0.9500 . ?
C34_2 C35_2 1.390(9) . ?
C34_2 H34_2 0.9500 . ?
C35_2 C36_2 1.400(9) . ?
C35_2 C46_2 1.486(10) . ?
C36_2 C37_2 1.392(9) . ?
C36_2 H36_2 0.9500 . ?
C37_2 C38_2 1.522(6) . ?
C38_2 C39_2 1.523(6) . ?
C38_2 C41_2 1.535(12) . ?
C38_2 C42_2 1.538(12) . ?
C39_2 C40_2 1.386(9) . ?
C40_2 H40_2 0.9500 . ?
C41_2 H41A_2 0.9800 . ?
C41_2 H41B_2 0.9800 . ?
C41_2 H41C_2 0.9800 . ?
C42_2 H42A_2 0.9800 . ?
C42_2 H42B_2 0.9800 . ?
C42_2 H42C_2 0.9800 . ?
C43_2 C44_2 1.381(15) . ?
C43_2 H43_2 0.9500 . ?
C44_2 C45_2 1.382(12) . ?
C44_2 H44_2 0.9500 . ?
C45_2 C46_2 1.393(9) . ?
C45_2 H45_2 0.9500 . ?
C46_2 C47_2 1.396(11) . ?
C47_2 H47_2 0.9500 . ?
O1_3 C24_3 1.365(11) . ?
O1_3 C27_3 1.418(17) . ?
N1_3 C5_3 1.332(10) . ?
N1_3 C1_3 1.336(12) . ?
N2_3 C28_3 1.424(12) . ?
N2_3 C21_3 1.425(12) . ?
N2_3 C13_3 1.425(12) . ?
N3_3 C47_3 1.331(10) . ?
N3_3 C43_3 1.334(12) . ?
C1_3 C2_3 1.373(15) . ?
C1_3 H1_3 0.9500 . ?
C2_3 C3_3 1.390(12) . ?
C2_3 H2_3 0.9500 . ?
C3_3 C4_3 1.391(9) . ?
C3_3 H3_3 0.9500 . ?
C4_3 C5_3 1.393(11) . ?
C4_3 C6_3 1.481(10) . ?
C5_3 H5_3 0.9500 . ?
C6_3 C7_3 1.395(9) . ?
C6_3 C18_3 1.398(9) . ?
C7_3 C8_3 1.381(10) . ?
C7_3 H7_3 0.9500 . ?
C8_3 C9_3 1.398(9) . ?
C8_3 H8_3 0.9500 . ?
C9_3 C17_3 1.402(7) . ?
C9_3 C10_3 1.459(12) . ?
C10_3 C11_3 1.399(9) . ?
C10_3 C15_3 1.401(7) . ?
C11_3 C12_3 1.379(11) . ?
C11_3 H11_3 0.9500 . ?
C12_3 C13_3 1.389(14) . ?
C12_3 H12_3 0.9500 . ?
C13_3 C14_3 1.392(12) . ?
C14_3 C15_3 1.391(9) . ?
C14_3 H14_3 0.9500 . ?
C15_3 C16_3 1.522(6) . ?
C16_3 C17_3 1.521(6) . ?
C16_3 C19_3 1.539(12) . ?
C16_3 C20_3 1.539(12) . ?
C17_3 C18_3 1.392(9) . ?
C18_3 H18_3 0.9500 . ?
C19_3 H19A_3 0.9800 . ?
C19_3 H19B_3 0.9800 . ?
C19_3 H19C_3 0.9800 . ?
C20_3 H20A_3 0.9800 . ?
C20_3 H20B_3 0.9800 . ?
C20_3 H20C_3 0.9800 . ?
C21_3 C22_3 1.381(13) . ?
C21_3 C26_3 1.389(14) . ?
C22_3 C23_3 1.384(10) . ?
C22_3 H22_3 0.9500 . ?
C23_3 C24_3 1.382(12) . ?
C23_3 H23_3 0.9500 . ?
C24_3 C25_3 1.383(12) . ?
C25_3 C26_3 1.384(10) . ?
C25_3 H25_3 0.9500 . ?
C26_3 H26_3 0.9500 . ?
C27_3 H27A_3 0.9800 . ?
C27_3 H27B_3 0.9800 . ?
C27_3 H27C_3 0.9800 . ?
C28_3 C40_3 1.385(12) . ?
C28_3 C29_3 1.393(13) . ?
C29_3 C30_3 1.381(10) . ?
C29_3 H29_3 0.9500 . ?
C30_3 C31_3 1.395(9) . ?
C30_3 H30_3 0.9500 . ?
C31_3 C39_3 1.399(7) . ?
C31_3 C32_3 1.456(11) . ?
C32_3 C33_3 1.395(9) . ?
C32_3 C37_3 1.402(7) . ?
C33_3 C34_3 1.382(10) . ?
C33_3 H33_3 0.9500 . ?
C34_3 C35_3 1.391(9) . ?
C34_3 H34_3 0.9500 . ?
C35_3 C36_3 1.400(9) . ?
C35_3 C46_3 1.478(10) . ?
C36_3 C37_3 1.388(9) . ?
C36_3 H36_3 0.9500 . ?
C37_3 C38_3 1.522(6) . ?
C38_3 C39_3 1.523(6) . ?
C38_3 C42_3 1.533(12) . ?
C38_3 C41_3 1.545(12) . ?
C39_3 C40_3 1.388(9) . ?
C40_3 H40_3 0.9500 . ?
C41_3 H41A_3 0.9800 . ?
C41_3 H41B_3 0.9800 . ?
C41_3 H41C_3 0.9800 . ?
C42_3 H42A_3 0.9800 . ?
C42_3 H42B_3 0.9800 . ?
C42_3 H42C_3 0.9800 . ?
C43_3 C44_3 1.383(14) . ?
C43_3 H43_3 0.9500 . ?
C44_3 C45_3 1.390(12) . ?
C44_3 H44_3 0.9500 . ?
C45_3 C46_3 1.389(9) . ?
C45_3 H45_3 0.9500 . ?
C46_3 C47_3 1.396(11) . ?
C47_3 H47_3 0.9500 . ?
O1_4 C16_4 1.239(16) . ?
N1_4 C5_4 1.334(10) . ?
N1_4 C1_4 1.337(12) . ?
N2_4 C23_4 1.332(10) . ?
N2_4 C19_4 1.334(12) . ?
C1_4 C2_4 1.385(15) . ?
C1_4 H1_4 0.9500 . ?
C2_4 C3_4 1.385(12) . ?
C2_4 H2_4 0.9500 . ?
C3_4 C4_4 1.395(13) . ?
C3_4 H3_4 0.9500 . ?
C4_4 C5_4 1.401(10) . ?
C4_4 C6_4 1.479(12) . ?
C5_4 H5_4 0.9500 . ?
C6_4 C18_4 1.39(2) . ?
C6_4 C7_4 1.430(19) . ?
C7_4 C8_4 1.361(16) . ?
C7_4 H7_4 0.9500 . ?
C8_4 C9_4 1.423(17) . ?
C8_4 H8_4 0.9500 . ?
C9_4 C10_4 1.401(16) . ?
C9_4 C17_4 1.427(17) . ?
C10_4 C11_4 1.421(18) . ?
C10_4 C15_4 1.439(17) . ?
C11_4 C12_4 1.357(16) . ?
C11_4 H11_4 0.9500 . ?
C12_4 C13_4 1.412(19) . ?
C12_4 H12_4 0.9500 . ?
C13_4 C14_4 1.390(19) . ?
C13_4 C22_4 1.470(12) . ?
C14_4 C15_4 1.40(2) . ?
C14_4 H14_4 0.9500 . ?
C15_4 C16_4 1.438(18) . ?
C16_4 C17_4 1.424(18) . ?
C17_4 C18_4 1.42(2) . ?
C18_4 H18_4 0.9500 . ?
C19_4 C20_4 1.385(15) . ?
C19_4 H19_4 0.9500 . ?
C20_4 C21_4 1.387(12) . ?
C20_4 H20_4 0.9500 . ?
C21_4 C22_4 1.391(12) . ?
C21_4 H21_4 0.9500 . ?
C22_4 C23_4 1.389(10) . ?
C23_4 H23_4 0.9500 . ?
O1_5 C16_5 1.243(16) . ?
N1_5 C5_5 1.338(11) . ?
N1_5 C1_5 1.338(12) . ?
N2_5 C23_5 1.327(10) . ?
N2_5 C19_5 1.331(12) . ?
C1_5 C2_5 1.384(15) . ?
C1_5 H1_5 0.9500 . ?
C2_5 C3_5 1.392(12) . ?
C2_5 H2_5 0.9500 . ?
C3_5 C4_5 1.389(13) . ?
C3_5 H3_5 0.9500 . ?
C4_5 C5_5 1.398(10) . ?
C4_5 C6_5 1.474(12) . ?
C5_5 H5_5 0.9500 . ?
C6_5 C18_5 1.38(2) . ?
C6_5 C7_5 1.431(19) . ?
C7_5 C8_5 1.351(17) . ?
C7_5 H7_5 0.9500 . ?
C8_5 C9_5 1.425(18) . ?
C8_5 H8_5 0.9500 . ?
C9_5 C10_5 1.412(16) . ?
C9_5 C17_5 1.427(17) . ?
C10_5 C11_5 1.411(18) . ?
C10_5 C15_5 1.429(17) . ?
C11_5 C12_5 1.355(16) . ?
C11_5 H11_5 0.9500 . ?
C12_5 C13_5 1.429(19) . ?
C12_5 H12_5 0.9500 . ?
C13_5 C14_5 1.37(2) . ?
C13_5 C22_5 1.474(12) . ?
C14_5 C15_5 1.42(2) . ?
C14_5 H14_5 0.9500 . ?
C15_5 C16_5 1.432(18) . ?
C16_5 C17_5 1.434(18) . ?
C17_5 C18_5 1.40(2) . ?
C18_5 H18_5 0.9500 . ?
C19_5 C20_5 1.388(15) . ?
C19_5 H19_5 0.9500 . ?
C20_5 C21_5 1.391(12) . ?
C20_5 H20_5 0.9500 . ?
C21_5 C22_5 1.380(12) . ?
C21_5 H21_5 0.9500 . ?
C22_5 C23_5 1.394(10) . ?
C23_5 H23_5 0.9500 . ?
S1_6 O1_6 1.56(3) . ?
S1_6 C2_6 1.82(5) . ?
S1_6 C1_6 1.89(5) . ?
C1_6 H1A_6 0.9800 . ?
C1_6 H1B_6 0.9800 . ?
C1_6 H1C_6 0.9800 . ?
C2_6 H2A_6 0.9800 . ?
C2_6 H2B_6 0.9800 . ?
C2_6 H2C_6 0.9800 . ?
S1_7 O1_7 1.54(3) . ?
S1_7 C2_7 1.69(5) . ?
S1_7 C1_7 1.78(5) . ?
C1_7 H1A_7 0.9800 . ?
C1_7 H1B_7 0.9800 . ?
C1_7 H1C_7 0.9800 . ?
C2_7 H2A_7 0.9800 . ?
C2_7 H2B_7 0.9800 . ?
C2_7 H2C_7 0.9800 . ?
F1_8 B1_8 1.38(2) . ?
F2_8 B1_8 1.42(2) . ?
F3_8 B1_8 1.39(2) . ?
F4_8 B1_8 1.35(2) . ?
F1_9 B1_9 1.34(2) . ?
F2_9 B1_9 1.39(2) . ?
F3_9 B1_9 1.43(2) . ?
F4_9 B1_9 1.39(2) . ?
F1_10 B1_10 1.41(2) . ?
F2_10 B1_10 1.40(2) . ?
F3_10 B1_10 1.42(2) . ?
F4_10 B1_10 1.39(2) . ?
F1_11 B1_11 1.41(2) . ?
F2_11 B1_11 1.41(2) . ?
F3_11 B1_11 1.41(2) . ?
F4_11 B1_11 1.40(2) . ?
 
loop_
 _geom_angle_atom_site_label_1
 _geom_angle_atom_site_label_2
 _geom_angle_atom_site_label_3
 _geom_angle
 _geom_angle_site_symmetry_1
 _geom_angle_site_symmetry_3
 _geom_angle_publ_flag
N3_2 Pd1_1 N3_3 88.1(9) . . ?
N3_2 Pd1_1 N1_4 177.1(10) . . ?
N3_3 Pd1_1 N1_4 93.5(9) . . ?
N3_2 Pd1_1 N1_5 88.2(10) . . ?
N3_3 Pd1_1 N1_5 176.2(10) . . ?
N1_4 Pd1_1 N1_5 90.2(11) . . ?
N1_3 Pd2_1 N1_2 90.6(9) . . ?
N1_3 Pd2_1 N2_5 178.7(11) . . ?
N1_2 Pd2_1 N2_5 89.7(9) . . ?
N1_3 Pd2_1 N2_4 90.1(8) . . ?
N1_2 Pd2_1 N2_4 179.1(9) . . ?
N2_5 Pd2_1 N2_4 89.5(8) . . ?
C24_2 O1_2 C27_2 117(2) . . ?
C1_2 N1_2 C5_2 119.5(14) . . ?
C1_2 N1_2 Pd2_1 119.4(15) . . ?
C5_2 N1_2 Pd2_1 121.1(15) . . ?
C21_2 N2_2 C28_2 118.7(13) . . ?
C21_2 N2_2 C13_2 120.0(13) . . ?
C28_2 N2_2 C13_2 121.2(13) . . ?
C43_2 N3_2 C47_2 118.1(14) . . ?
C43_2 N3_2 Pd1_1 119.0(16) . . ?
C47_2 N3_2 Pd1_1 121.5(15) . . ?
N1_2 C1_2 C2_2 123.1(14) . . ?
N1_2 C1_2 H1_2 118.4 . . ?
C2_2 C1_2 H1_2 118.4 . . ?
C1_2 C2_2 C3_2 116.6(13) . . ?
C1_2 C2_2 H2_2 121.7 . . ?
C3_2 C2_2 H2_2 121.7 . . ?
C2_2 C3_2 C4_2 121.3(12) . . ?
C2_2 C3_2 H3_2 119.4 . . ?
C4_2 C3_2 H3_2 119.4 . . ?
C3_2 C4_2 C5_2 116.3(10) . . ?
C3_2 C4_2 C6_2 122.4(12) . . ?
C5_2 C4_2 C6_2 120.4(12) . . ?
N1_2 C5_2 C4_2 122.6(12) . . ?
N1_2 C5_2 H5_2 118.7 . . ?
C4_2 C5_2 H5_2 118.7 . . ?
C7_2 C6_2 C18_2 118.4(10) . . ?
C7_2 C6_2 C4_2 120.6(11) . . ?
C18_2 C6_2 C4_2 120.6(11) . . ?
C8_2 C7_2 C6_2 122.2(11) . . ?
C8_2 C7_2 H7_2 118.9 . . ?
C6_2 C7_2 H7_2 118.9 . . ?
C7_2 C8_2 C9_2 118.9(11) . . ?
C7_2 C8_2 H8_2 120.6 . . ?
C9_2 C8_2 H8_2 120.6 . . ?
C8_2 C9_2 C17_2 120.1(10) . . ?
C8_2 C9_2 C10_2 131.4(10) . . ?
C17_2 C9_2 C10_2 108.5(6) . . ?
C11_2 C10_2 C15_2 120.0(10) . . ?
C11_2 C10_2 C9_2 131.3(10) . . ?
C15_2 C10_2 C9_2 108.6(6) . . ?
C12_2 C11_2 C10_2 119.3(13) . . ?
C12_2 C11_2 H11_2 120.3 . . ?
C10_2 C11_2 H11_2 120.3 . . ?
C11_2 C12_2 C13_2 120.7(14) . . ?
C11_2 C12_2 H12_2 119.7 . . ?
C13_2 C12_2 H12_2 119.7 . . ?
C12_2 C13_2 C14_2 120.2(13) . . ?
C12_2 C13_2 N2_2 119.6(13) . . ?
C14_2 C13_2 N2_2 120.2(13) . . ?
C15_2 C14_2 C13_2 119.4(12) . . ?
C15_2 C14_2 H14_2 120.3 . . ?
C13_2 C14_2 H14_2 120.3 . . ?
C14_2 C15_2 C10_2 120.3(9) . . ?
C14_2 C15_2 C16_2 128.9(9) . . ?
C10_2 C15_2 C16_2 110.9(6) . . ?
C17_2 C16_2 C15_2 100.9(5) . . ?
C17_2 C16_2 C20_2 112.1(12) . . ?
C15_2 C16_2 C20_2 111.3(12) . . ?
C17_2 C16_2 C19_2 110.2(12) . . ?
C15_2 C16_2 C19_2 111.4(12) . . ?
C20_2 C16_2 C19_2 110.6(11) . . ?
C18_2 C17_2 C9_2 119.9(8) . . ?
C18_2 C17_2 C16_2 129.3(9) . . ?
C9_2 C17_2 C16_2 110.9(6) . . ?
C17_2 C18_2 C6_2 120.3(11) . . ?
C17_2 C18_2 H18_2 119.8 . . ?
C6_2 C18_2 H18_2 119.8 . . ?
C16_2 C19_2 H19A_2 109.5 . . ?
C16_2 C19_2 H19B_2 109.5 . . ?
H19A_2 C19_2 H19B_2 109.5 . . ?
C16_2 C19_2 H19C_2 109.5 . . ?
H19A_2 C19_2 H19C_2 109.5 . . ?
H19B_2 C19_2 H19C_2 109.5 . . ?
C16_2 C20_2 H20A_2 109.5 . . ?
C16_2 C20_2 H20B_2 109.5 . . ?
H20A_2 C20_2 H20B_2 109.5 . . ?
C16_2 C20_2 H20C_2 109.5 . . ?
H20A_2 C20_2 H20C_2 109.5 . . ?
H20B_2 C20_2 H20C_2 109.5 . . ?
C22_2 C21_2 C26_2 119.9(13) . . ?
C22_2 C21_2 N2_2 120.4(15) . . ?
C26_2 C21_2 N2_2 119.7(15) . . ?
C23_2 C22_2 C21_2 120.1(14) . . ?
C23_2 C22_2 H22_2 120.0 . . ?
C21_2 C22_2 H22_2 120.0 . . ?
C22_2 C23_2 C24_2 119.9(13) . . ?
C22_2 C23_2 H23_2 120.1 . . ?
C24_2 C23_2 H23_2 120.1 . . ?
O1_2 C24_2 C25_2 119(2) . . ?
O1_2 C24_2 C23_2 121(2) . . ?
C25_2 C24_2 C23_2 119.9(12) . . ?
C26_2 C25_2 C24_2 120.2(13) . . ?
C26_2 C25_2 H25_2 119.9 . . ?
C24_2 C25_2 H25_2 119.9 . . ?
C25_2 C26_2 C21_2 119.5(14) . . ?
C25_2 C26_2 H26_2 120.2 . . ?
C21_2 C26_2 H26_2 120.2 . . ?
O1_2 C27_2 H27A_2 109.5 . . ?
O1_2 C27_2 H27B_2 109.5 . . ?
H27A_2 C27_2 H27B_2 109.5 . . ?
O1_2 C27_2 H27C_2 109.5 . . ?
H27A_2 C27_2 H27C_2 109.5 . . ?
H27B_2 C27_2 H27C_2 109.5 . . ?
C29_2 C28_2 C40_2 120.3(12) . . ?
C29_2 C28_2 N2_2 121.7(13) . . ?
C40_2 C28_2 N2_2 118.0(13) . . ?
C30_2 C29_2 C28_2 120.9(14) . . ?
C30_2 C29_2 H29_2 119.5 . . ?
C28_2 C29_2 H29_2 119.5 . . ?
C29_2 C30_2 C31_2 119.4(12) . . ?
C29_2 C30_2 H30_2 120.3 . . ?
C31_2 C30_2 H30_2 120.3 . . ?
C30_2 C31_2 C39_2 119.5(10) . . ?
C30_2 C31_2 C32_2 131.9(10) . . ?
C39_2 C31_2 C32_2 108.6(6) . . ?
C33_2 C32_2 C37_2 119.2(9) . . ?
C33_2 C32_2 C31_2 132.2(10) . . ?
C37_2 C32_2 C31_2 108.6(6) . . ?
C34_2 C33_2 C32_2 119.2(11) . . ?
C34_2 C33_2 H33_2 120.4 . . ?
C32_2 C33_2 H33_2 120.4 . . ?
C33_2 C34_2 C35_2 122.3(11) . . ?
C33_2 C34_2 H34_2 118.8 . . ?
C35_2 C34_2 H34_2 118.8 . . ?
C34_2 C35_2 C36_2 118.3(10) . . ?
C34_2 C35_2 C46_2 122.6(11) . . ?
C36_2 C35_2 C46_2 119.0(11) . . ?
C37_2 C36_2 C35_2 120.0(11) . . ?
C37_2 C36_2 H36_2 120.0 . . ?
C35_2 C36_2 H36_2 120.0 . . ?
C36_2 C37_2 C32_2 120.7(8) . . ?
C36_2 C37_2 C38_2 128.4(9) . . ?
C32_2 C37_2 C38_2 110.9(6) . . ?
C37_2 C38_2 C39_2 101.0(5) . . ?
C37_2 C38_2 C41_2 111.8(11) . . ?
C39_2 C38_2 C41_2 111.1(11) . . ?
C37_2 C38_2 C42_2 110.6(11) . . ?
C39_2 C38_2 C42_2 111.0(11) . . ?
C41_2 C38_2 C42_2 110.9(11) . . ?
C40_2 C39_2 C31_2 121.0(9) . . ?
C40_2 C39_2 C38_2 128.1(9) . . ?
C31_2 C39_2 C38_2 110.9(6) . . ?
C39_2 C40_2 C28_2 118.8(12) . . ?
C39_2 C40_2 H40_2 120.6 . . ?
C28_2 C40_2 H40_2 120.6 . . ?
C38_2 C41_2 H41A_2 109.5 . . ?
C38_2 C41_2 H41B_2 109.5 . . ?
H41A_2 C41_2 H41B_2 109.5 . . ?
C38_2 C41_2 H41C_2 109.5 . . ?
H41A_2 C41_2 H41C_2 109.5 . . ?
H41B_2 C41_2 H41C_2 109.5 . . ?
C38_2 C42_2 H42A_2 109.5 . . ?
C38_2 C42_2 H42B_2 109.5 . . ?
H42A_2 C42_2 H42B_2 109.5 . . ?
C38_2 C42_2 H42C_2 109.5 . . ?
H42A_2 C42_2 H42C_2 109.5 . . ?
H42B_2 C42_2 H42C_2 109.5 . . ?
N3_2 C43_2 C44_2 122.4(14) . . ?
N3_2 C43_2 H43_2 118.8 . . ?
C44_2 C43_2 H43_2 118.8 . . ?
C43_2 C44_2 C45_2 118.6(13) . . ?
C43_2 C44_2 H44_2 120.7 . . ?
C45_2 C44_2 H44_2 120.7 . . ?
C44_2 C45_2 C46_2 120.5(12) . . ?
C44_2 C45_2 H45_2 119.7 . . ?
C46_2 C45_2 H45_2 119.7 . . ?
C45_2 C46_2 C47_2 115.4(10) . . ?
C45_2 C46_2 C35_2 122.0(12) . . ?
C47_2 C46_2 C35_2 121.9(12) . . ?
N3_2 C47_2 C46_2 124.6(12) . . ?
N3_2 C47_2 H47_2 117.7 . . ?
C46_2 C47_2 H47_2 117.7 . . ?
C24_3 O1_3 C27_3 118.7(18) . . ?
C5_3 N1_3 C1_3 117.7(14) . . ?
C5_3 N1_3 Pd2_1 122.5(16) . . ?
C1_3 N1_3 Pd2_1 119.8(16) . . ?
C28_3 N2_3 C21_3 117.9(13) . . ?
C28_3 N2_3 C13_3 123.5(13) . . ?
C21_3 N2_3 C13_3 118.6(13) . . ?
C47_3 N3_3 C43_3 118.2(14) . . ?
C47_3 N3_3 Pd1_1 122.2(15) . . ?
C43_3 N3_3 Pd1_1 118.8(15) . . ?
N1_3 C1_3 C2_3 123.3(14) . . ?
N1_3 C1_3 H1_3 118.4 . . ?
C2_3 C1_3 H1_3 118.4 . . ?
C1_3 C2_3 C3_3 118.4(13) . . ?
C1_3 C2_3 H2_3 120.8 . . ?
C3_3 C2_3 H2_3 120.8 . . ?
C2_3 C3_3 C4_3 119.6(12) . . ?
C2_3 C3_3 H3_3 120.2 . . ?
C4_3 C3_3 H3_3 120.2 . . ?
C3_3 C4_3 C5_3 116.9(10) . . ?
C3_3 C4_3 C6_3 121.5(12) . . ?
C5_3 C4_3 C6_3 121.3(12) . . ?
N1_3 C5_3 C4_3 124.0(12) . . ?
N1_3 C5_3 H5_3 118.0 . . ?
C4_3 C5_3 H5_3 118.0 . . ?
C7_3 C6_3 C18_3 119.2(10) . . ?
C7_3 C6_3 C4_3 120.5(11) . . ?
C18_3 C6_3 C4_3 120.2(11) . . ?
C8_3 C7_3 C6_3 121.4(11) . . ?
C8_3 C7_3 H7_3 119.3 . . ?
C6_3 C7_3 H7_3 119.3 . . ?
C7_3 C8_3 C9_3 119.4(11) . . ?
C7_3 C8_3 H8_3 120.3 . . ?
C9_3 C8_3 H8_3 120.3 . . ?
C8_3 C9_3 C17_3 119.7(9) . . ?
C8_3 C9_3 C10_3 131.7(10) . . ?
C17_3 C9_3 C10_3 108.6(6) . . ?
C11_3 C10_3 C15_3 119.7(10) . . ?
C11_3 C10_3 C9_3 131.9(10) . . ?
C15_3 C10_3 C9_3 108.4(6) . . ?
C12_3 C11_3 C10_3 119.2(13) . . ?
C12_3 C11_3 H11_3 120.4 . . ?
C10_3 C11_3 H11_3 120.4 . . ?
C11_3 C12_3 C13_3 121.4(14) . . ?
C11_3 C12_3 H12_3 119.3 . . ?
C13_3 C12_3 H12_3 119.3 . . ?
C12_3 C13_3 C14_3 119.6(13) . . ?
C12_3 C13_3 N2_3 120.0(13) . . ?
C14_3 C13_3 N2_3 120.4(13) . . ?
C15_3 C14_3 C13_3 119.5(12) . . ?
C15_3 C14_3 H14_3 120.2 . . ?
C13_3 C14_3 H14_3 120.2 . . ?
C14_3 C15_3 C10_3 120.3(9) . . ?
C14_3 C15_3 C16_3 128.6(9) . . ?
C10_3 C15_3 C16_3 111.0(6) . . ?
C17_3 C16_3 C15_3 101.1(5) . . ?
C17_3 C16_3 C19_3 111.2(11) . . ?
C15_3 C16_3 C19_3 111.5(11) . . ?
C17_3 C16_3 C20_3 111.3(11) . . ?
C15_3 C16_3 C20_3 111.8(11) . . ?
C19_3 C16_3 C20_3 109.8(11) . . ?
C18_3 C17_3 C9_3 120.4(8) . . ?
C18_3 C17_3 C16_3 128.7(9) . . ?
C9_3 C17_3 C16_3 110.9(6) . . ?
C17_3 C18_3 C6_3 119.7(11) . . ?
C17_3 C18_3 H18_3 120.2 . . ?
C6_3 C18_3 H18_3 120.2 . . ?
C16_3 C19_3 H19A_3 109.5 . . ?
C16_3 C19_3 H19B_3 109.5 . . ?
H19A_3 C19_3 H19B_3 109.5 . . ?
C16_3 C19_3 H19C_3 109.5 . . ?
H19A_3 C19_3 H19C_3 109.5 . . ?
H19B_3 C19_3 H19C_3 109.5 . . ?
C16_3 C20_3 H20A_3 109.5 . . ?
C16_3 C20_3 H20B_3 109.5 . . ?
H20A_3 C20_3 H20B_3 109.5 . . ?
C16_3 C20_3 H20C_3 109.5 . . ?
H20A_3 C20_3 H20C_3 109.5 . . ?
H20B_3 C20_3 H20C_3 109.5 . . ?
C22_3 C21_3 C26_3 119.9(12) . . ?
C22_3 C21_3 N2_3 119.8(14) . . ?
C26_3 C21_3 N2_3 120.4(14) . . ?
C21_3 C22_3 C23_3 119.8(13) . . ?
C21_3 C22_3 H22_3 120.1 . . ?
C23_3 C22_3 H22_3 120.1 . . ?
C24_3 C23_3 C22_3 120.1(12) . . ?
C24_3 C23_3 H23_3 119.9 . . ?
C22_3 C23_3 H23_3 119.9 . . ?
O1_3 C24_3 C23_3 116.9(18) . . ?
O1_3 C24_3 C25_3 122.7(17) . . ?
C23_3 C24_3 C25_3 120.3(12) . . ?
C24_3 C25_3 C26_3 119.5(12) . . ?
C24_3 C25_3 H25_3 120.3 . . ?
C26_3 C25_3 H25_3 120.3 . . ?
C25_3 C26_3 C21_3 120.2(13) . . ?
C25_3 C26_3 H26_3 119.9 . . ?
C21_3 C26_3 H26_3 119.9 . . ?
O1_3 C27_3 H27A_3 109.5 . . ?
O1_3 C27_3 H27B_3 109.5 . . ?
H27A_3 C27_3 H27B_3 109.5 . . ?
O1_3 C27_3 H27C_3 109.5 . . ?
H27A_3 C27_3 H27C_3 109.5 . . ?
H27B_3 C27_3 H27C_3 109.5 . . ?
C40_3 C28_3 C29_3 120.0(13) . . ?
C40_3 C28_3 N2_3 120.8(13) . . ?
C29_3 C28_3 N2_3 119.2(13) . . ?
C30_3 C29_3 C28_3 121.2(14) . . ?
C30_3 C29_3 H29_3 119.4 . . ?
C28_3 C29_3 H29_3 119.4 . . ?
C29_3 C30_3 C31_3 119.1(12) . . ?
C29_3 C30_3 H30_3 120.4 . . ?
C31_3 C30_3 H30_3 120.4 . . ?
C30_3 C31_3 C39_3 119.6(10) . . ?
C30_3 C31_3 C32_3 131.8(10) . . ?
C39_3 C31_3 C32_3 108.6(6) . . ?
C33_3 C32_3 C37_3 119.2(9) . . ?
C33_3 C32_3 C31_3 132.3(10) . . ?
C37_3 C32_3 C31_3 108.5(6) . . ?
C34_3 C33_3 C32_3 119.6(11) . . ?
C34_3 C33_3 H33_3 120.2 . . ?
C32_3 C33_3 H33_3 120.2 . . ?
C33_3 C34_3 C35_3 121.7(11) . . ?
C33_3 C34_3 H34_3 119.1 . . ?
C35_3 C34_3 H34_3 119.1 . . ?
C34_3 C35_3 C36_3 118.5(10) . . ?
C34_3 C35_3 C46_3 122.2(11) . . ?
C36_3 C35_3 C46_3 119.2(11) . . ?
C37_3 C36_3 C35_3 120.3(11) . . ?
C37_3 C36_3 H36_3 119.8 . . ?
C35_3 C36_3 H36_3 119.8 . . ?
C36_3 C37_3 C32_3 120.3(8) . . ?
C36_3 C37_3 C38_3 128.7(9) . . ?
C32_3 C37_3 C38_3 110.9(6) . . ?
C37_3 C38_3 C39_3 100.8(5) . . ?
C37_3 C38_3 C42_3 111.9(11) . . ?
C39_3 C38_3 C42_3 111.9(11) . . ?
C37_3 C38_3 C41_3 111.0(11) . . ?
C39_3 C38_3 C41_3 110.7(11) . . ?
C42_3 C38_3 C41_3 110.2(11) . . ?
C40_3 C39_3 C31_3 120.8(9) . . ?
C40_3 C39_3 C38_3 128.2(9) . . ?
C31_3 C39_3 C38_3 111.0(6) . . ?
C28_3 C40_3 C39_3 119.3(12) . . ?
C28_3 C40_3 H40_3 120.4 . . ?
C39_3 C40_3 H40_3 120.4 . . ?
C38_3 C41_3 H41A_3 109.5 . . ?
C38_3 C41_3 H41B_3 109.5 . . ?
H41A_3 C41_3 H41B_3 109.5 . . ?
C38_3 C41_3 H41C_3 109.5 . . ?
H41A_3 C41_3 H41C_3 109.5 . . ?
H41B_3 C41_3 H41C_3 109.5 . . ?
C38_3 C42_3 H42A_3 109.5 . . ?
C38_3 C42_3 H42B_3 109.5 . . ?
H42A_3 C42_3 H42B_3 109.5 . . ?
C38_3 C42_3 H42C_3 109.5 . . ?
H42A_3 C42_3 H42C_3 109.5 . . ?
H42B_3 C42_3 H42C_3 109.5 . . ?
N3_3 C43_3 C44_3 123.6(14) . . ?
N3_3 C43_3 H43_3 118.2 . . ?
C44_3 C43_3 H43_3 118.2 . . ?
C43_3 C44_3 C45_3 116.6(13) . . ?
C43_3 C44_3 H44_3 121.7 . . ?
C45_3 C44_3 H44_3 121.7 . . ?
C46_3 C45_3 C44_3 120.3(12) . . ?
C46_3 C45_3 H45_3 119.8 . . ?
C44_3 C45_3 H45_3 119.8 . . ?
C45_3 C46_3 C47_3 116.5(10) . . ?
C45_3 C46_3 C35_3 122.7(12) . . ?
C47_3 C46_3 C35_3 120.4(12) . . ?
N3_3 C47_3 C46_3 123.3(12) . . ?
N3_3 C47_3 H47_3 118.3 . . ?
C46_3 C47_3 H47_3 118.3 . . ?
C5_4 N1_4 C1_4 116.8(13) . . ?
C5_4 N1_4 Pd1_1 126.7(15) . . ?
C1_4 N1_4 Pd1_1 116.2(16) . . ?
C23_4 N2_4 C19_4 118.7(13) . . ?
C23_4 N2_4 Pd2_1 124.7(16) . . ?
C19_4 N2_4 Pd2_1 116.5(15) . . ?
N1_4 C1_4 C2_4 122.5(14) . . ?
N1_4 C1_4 H1_4 118.7 . . ?
C2_4 C1_4 H1_4 118.7 . . ?
C3_4 C2_4 C1_4 119.5(14) . . ?
C3_4 C2_4 H2_4 120.2 . . ?
C1_4 C2_4 H2_4 120.2 . . ?
C2_4 C3_4 C4_4 118.0(13) . . ?
C2_4 C3_4 H3_4 121.0 . . ?
C4_4 C3_4 H3_4 121.0 . . ?
C3_4 C4_4 C5_4 115.3(12) . . ?
C3_4 C4_4 C6_4 122.6(15) . . ?
C5_4 C4_4 C6_4 115.7(14) . . ?
N1_4 C5_4 C4_4 124.0(13) . . ?
N1_4 C5_4 H5_4 118.0 . . ?
C4_4 C5_4 H5_4 118.0 . . ?
C18_4 C6_4 C7_4 121.8(16) . . ?
C18_4 C6_4 C4_4 117.2(17) . . ?
C7_4 C6_4 C4_4 121.0(16) . . ?
C8_4 C7_4 C6_4 120.5(18) . . ?
C8_4 C7_4 H7_4 119.7 . . ?
C6_4 C7_4 H7_4 119.7 . . ?
C7_4 C8_4 C9_4 120.1(19) . . ?
C7_4 C8_4 H8_4 119.9 . . ?
C9_4 C8_4 H8_4 119.9 . . ?
C10_4 C9_4 C8_4 132.8(18) . . ?
C10_4 C9_4 C17_4 108.3(13) . . ?
C8_4 C9_4 C17_4 118.9(16) . . ?
C9_4 C10_4 C11_4 133.9(18) . . ?
C9_4 C10_4 C15_4 108.3(13) . . ?
C11_4 C10_4 C15_4 117.7(16) . . ?
C12_4 C11_4 C10_4 120.3(19) . . ?
C12_4 C11_4 H11_4 119.8 . . ?
C10_4 C11_4 H11_4 119.8 . . ?
C11_4 C12_4 C13_4 121.9(18) . . ?
C11_4 C12_4 H12_4 119.1 . . ?
C13_4 C12_4 H12_4 119.1 . . ?
C14_4 C13_4 C12_4 119.5(16) . . ?
C14_4 C13_4 C22_4 120.2(17) . . ?
C12_4 C13_4 C22_4 120.3(16) . . ?
C13_4 C14_4 C15_4 120(2) . . ?
C13_4 C14_4 H14_4 120.1 . . ?
C15_4 C14_4 H14_4 120.1 . . ?
C14_4 C15_4 C16_4 131.6(18) . . ?
C14_4 C15_4 C10_4 120.8(18) . . ?
C16_4 C15_4 C10_4 107.6(14) . . ?
O1_4 C16_4 C17_4 126.8(19) . . ?
O1_4 C16_4 C15_4 126.1(19) . . ?
C17_4 C16_4 C15_4 107.1(15) . . ?
C18_4 C17_4 C16_4 130.0(18) . . ?
C18_4 C17_4 C9_4 121.4(18) . . ?
C16_4 C17_4 C9_4 108.6(15) . . ?
C6_4 C18_4 C17_4 117(2) . . ?
C6_4 C18_4 H18_4 121.3 . . ?
C17_4 C18_4 H18_4 121.3 . . ?
N2_4 C19_4 C20_4 121.8(14) . . ?
N2_4 C19_4 H19_4 119.1 . . ?
C20_4 C19_4 H19_4 119.1 . . ?
C19_4 C20_4 C21_4 119.1(14) . . ?
C19_4 C20_4 H20_4 120.4 . . ?
C21_4 C20_4 H20_4 120.4 . . ?
C20_4 C21_4 C22_4 119.5(13) . . ?
C20_4 C21_4 H21_4 120.2 . . ?
C22_4 C21_4 H21_4 120.2 . . ?
C23_4 C22_4 C21_4 116.9(11) . . ?
C23_4 C22_4 C13_4 118.9(15) . . ?
C21_4 C22_4 C13_4 124.1(14) . . ?
N2_4 C23_4 C22_4 123.9(13) . . ?
N2_4 C23_4 H23_4 118.0 . . ?
C22_4 C23_4 H23_4 118.0 . . ?
C5_5 N1_5 C1_5 117.2(14) . . ?
C5_5 N1_5 Pd1_1 124.4(16) . . ?
C1_5 N1_5 Pd1_1 118.5(16) . . ?
C23_5 N2_5 C19_5 118.1(13) . . ?
C23_5 N2_5 Pd2_1 123.5(16) . . ?
C19_5 N2_5 Pd2_1 118.2(16) . . ?
N1_5 C1_5 C2_5 122.9(14) . . ?
N1_5 C1_5 H1_5 118.5 . . ?
C2_5 C1_5 H1_5 118.5 . . ?
C1_5 C2_5 C3_5 119.0(14) . . ?
C1_5 C2_5 H2_5 120.5 . . ?
C3_5 C2_5 H2_5 120.5 . . ?
C4_5 C3_5 C2_5 118.4(13) . . ?
C4_5 C3_5 H3_5 120.8 . . ?
C2_5 C3_5 H3_5 120.8 . . ?
C3_5 C4_5 C5_5 116.6(12) . . ?
C3_5 C4_5 C6_5 123.2(16) . . ?
C5_5 C4_5 C6_5 116.0(14) . . ?
N1_5 C5_5 C4_5 123.7(13) . . ?
N1_5 C5_5 H5_5 118.2 . . ?
C4_5 C5_5 H5_5 118.2 . . ?
C18_5 C6_5 C7_5 119.5(17) . . ?
C18_5 C6_5 C4_5 120.4(18) . . ?
C7_5 C6_5 C4_5 120.1(17) . . ?
C8_5 C7_5 C6_5 121.4(19) . . ?
C8_5 C7_5 H7_5 119.3 . . ?
C6_5 C7_5 H7_5 119.3 . . ?
C7_5 C8_5 C9_5 120(2) . . ?
C7_5 C8_5 H8_5 119.9 . . ?
C9_5 C8_5 H8_5 119.9 . . ?
C10_5 C9_5 C8_5 133.6(18) . . ?
C10_5 C9_5 C17_5 107.9(13) . . ?
C8_5 C9_5 C17_5 118.4(17) . . ?
C11_5 C10_5 C9_5 133.5(18) . . ?
C11_5 C10_5 C15_5 117.9(17) . . ?
C9_5 C10_5 C15_5 108.6(13) . . ?
C12_5 C11_5 C10_5 122(2) . . ?
C12_5 C11_5 H11_5 118.9 . . ?
C10_5 C11_5 H11_5 118.9 . . ?
C11_5 C12_5 C13_5 120.6(19) . . ?
C11_5 C12_5 H12_5 119.7 . . ?
C13_5 C12_5 H12_5 119.7 . . ?
C14_5 C13_5 C12_5 118.9(16) . . ?
C14_5 C13_5 C22_5 120.6(18) . . ?
C12_5 C13_5 C22_5 120.4(16) . . ?
C13_5 C14_5 C15_5 121(2) . . ?
C13_5 C14_5 H14_5 119.4 . . ?
C15_5 C14_5 H14_5 119.4 . . ?
C14_5 C15_5 C10_5 119.2(18) . . ?
C14_5 C15_5 C16_5 132.9(19) . . ?
C10_5 C15_5 C16_5 107.9(15) . . ?
O1_5 C16_5 C15_5 127(2) . . ?
O1_5 C16_5 C17_5 126(2) . . ?
C15_5 C16_5 C17_5 107.3(15) . . ?
C18_5 C17_5 C9_5 120.6(19) . . ?
C18_5 C17_5 C16_5 131.2(19) . . ?
C9_5 C17_5 C16_5 108.3(15) . . ?
C6_5 C18_5 C17_5 120(2) . . ?
C6_5 C18_5 H18_5 120.0 . . ?
C17_5 C18_5 H18_5 120.0 . . ?
N2_5 C19_5 C20_5 122.7(14) . . ?
N2_5 C19_5 H19_5 118.7 . . ?
C20_5 C19_5 H19_5 118.7 . . ?
C19_5 C20_5 C21_5 118.4(14) . . ?
C19_5 C20_5 H20_5 120.8 . . ?
C21_5 C20_5 H20_5 120.8 . . ?
C22_5 C21_5 C20_5 119.5(13) . . ?
C22_5 C21_5 H21_5 120.2 . . ?
C20_5 C21_5 H21_5 120.2 . . ?
C21_5 C22_5 C23_5 117.2(11) . . ?
C21_5 C22_5 C13_5 123.8(15) . . ?
C23_5 C22_5 C13_5 118.5(16) . . ?
N2_5 C23_5 C22_5 123.8(13) . . ?
N2_5 C23_5 H23_5 118.1 . . ?
C22_5 C23_5 H23_5 118.1 . . ?
O1_6 S1_6 C2_6 105(2) . . ?
O1_6 S1_6 C1_6 101(2) . . ?
C2_6 S1_6 C1_6 98(2) . . ?
S1_6 C1_6 H1A_6 109.5 . . ?
S1_6 C1_6 H1B_6 109.5 . . ?
H1A_6 C1_6 H1B_6 109.5 . . ?
S1_6 C1_6 H1C_6 109.5 . . ?
H1A_6 C1_6 H1C_6 109.5 . . ?
H1B_6 C1_6 H1C_6 109.5 . . ?
S1_6 C2_6 H2A_6 109.5 . . ?
S1_6 C2_6 H2B_6 109.5 . . ?
H2A_6 C2_6 H2B_6 109.5 . . ?
S1_6 C2_6 H2C_6 109.5 . . ?
H2A_6 C2_6 H2C_6 109.5 . . ?
H2B_6 C2_6 H2C_6 109.5 . . ?
O1_7 S1_7 C2_7 104(3) . . ?
O1_7 S1_7 C1_7 101(2) . . ?
C2_7 S1_7 C1_7 98(2) . . ?
S1_7 C1_7 H1A_7 109.5 . . ?
S1_7 C1_7 H1B_7 109.5 . . ?
H1A_7 C1_7 H1B_7 109.5 . . ?
S1_7 C1_7 H1C_7 109.5 . . ?
H1A_7 C1_7 H1C_7 109.5 . . ?
H1B_7 C1_7 H1C_7 109.5 . . ?
S1_7 C2_7 H2A_7 109.5 . . ?
S1_7 C2_7 H2B_7 109.5 . . ?
H2A_7 C2_7 H2B_7 109.5 . . ?
S1_7 C2_7 H2C_7 109.5 . . ?
H2A_7 C2_7 H2C_7 109.5 . . ?
H2B_7 C2_7 H2C_7 109.5 . . ?
F4_8 B1_8 F1_8 103(2) . . ?
F4_8 B1_8 F3_8 102(2) . . ?
F1_8 B1_8 F3_8 115(2) . . ?
F4_8 B1_8 F2_8 105(2) . . ?
F1_8 B1_8 F2_8 115(2) . . ?
F3_8 B1_8 F2_8 115(2) . . ?
F1_9 B1_9 F4_9 97(2) . . ?
F1_9 B1_9 F2_9 102(2) . . ?
F4_9 B1_9 F2_9 111(2) . . ?
F1_9 B1_9 F3_9 110(3) . . ?
F4_9 B1_9 F3_9 119(2) . . ?
F2_9 B1_9 F3_9 115(2) . . ?
F4_10 B1_10 F2_10 109(2) . . ?
F4_10 B1_10 F1_10 110(2) . . ?
F2_10 B1_10 F1_10 114(2) . . ?
F4_10 B1_10 F3_10 109(2) . . ?
F2_10 B1_10 F3_10 109(2) . . ?
F1_10 B1_10 F3_10 105(2) . . ?
F4_11 B1_11 F2_11 112(3) . . ?
F4_11 B1_11 F1_11 107(3) . . ?
F2_11 B1_11 F1_11 113(3) . . ?
F4_11 B1_11 F3_11 108(3) . . ?
F2_11 B1_11 F3_11 109(3) . . ?
F1_11 B1_11 F3_11 107(3) . . ?
 
_refine_diff_density_max    2.639
_refine_diff_density_min   -0.592
_refine_diff_density_rms    0.131

_shelx_res_file
;
TITL sol_a.res in P-1
    jt35_sq.res
    created by SHELXL-2019/3 at 11:55:04 on 08-Sep-2025
REM Old TITL sol in P-1
REM SHELXT solution in P-1: R1 0.237, Rweak 0.031, Alpha 0.188
REM <I/s> 0.000 for 0 systematic absences, Orientation as input
REM Formula found by SHELXT: C140 N29 O20 S3 Pd2
REM L.S. 10
REM ACTA
CELL 1.0332 17.676 21.489 22.471 118.271 91.168 104.067
ZERR 2 0.0035 0.0043 0.0045 0.03 0.03 0.03
LATT 1
SFAC C H N O S Pd B F
DISP C 0.0087 0.0039 30.8789
DISP H -0 0 0.6386
DISP N 0.0153 0.0076 57.854
DISP O 0.0255 0.0141 100.5158
DISP Pd -0.2882 1.9734 12784.0325
DISP S 0.214 0.2584 1699.1317
UNIT 288 236 20 12 4 4 8 32
OMIT 0 1 3
OMIT -1 -1 5
OMIT -6 5 7
OMIT -1 -1 6
OMIT 1 -4 6
OMIT -8 6 0
OMIT -1 0 1
OMIT 5 -11 5
OMIT -3 1 4
OMIT 3 1 4
OMIT 5 -9 4
OMIT -2 -7 9
OMIT 2 -4 6
OMIT -1 -2 9
OMIT -1 -3 11
OMIT 0 -3 5
OMIT -1 -2 3
OMIT -2 0 1
OMIT 2 -2 2
OMIT -3 4 5
OMIT -5 -10 2
OMIT 1 -2 3
OMIT -3 1 1
SIZE 0.02 0.01 0.003
LIST 4
REM Generated by grade2 version 1.7.1rc1
REM from mol2_file (with ccdc) upload.mol2
REM using RDKit 2023.09.6
REM bonds:
REM bond C1-C2 source: Mogul_mean_2442_hits
DFIX_DOR 1.379 0.015 C1 C2
REM bond C1-N1 source: Mogul_mean_2242_hits
DFIX_DOR 1.334 0.012 C1 N1
REM bond C2-C3 source: Mogul_mean_1705_hits
DFIX_DOR 1.384 0.012 C2 C3
REM bond C3-C4 source: Mogul_mean_1223_hits
DFIX_DOR 1.393 0.009 C3 C4
REM bond C4-C5 source: Mogul_mean_538_hits
DFIX_DOR 1.392 0.011 C4 C5
REM bond C4-C6 source: Mogul_mean_947_hits
DFIX_DOR 1.485 0.011 C4 C6
REM bond C5-N1 source: Mogul_mean_2476_hits
DFIX_DOR 1.335 0.010 C5 N1
REM bond C6-C7 source: Mogul_mean_1223_hits
DFIX_DOR 1.393 0.009 C6 C7
REM bond C6-C18 source: Mogul_mean_936_hits
DFIX_DOR 1.395 0.009 C6 C18
REM bond C7-C8 source: Mogul_mean_2563_hits
DFIX_DOR 1.383 0.010 C7 C8
REM bond C8-C9 source: Mogul_mean_2128_hits
DFIX_DOR 1.395 0.009 C8 C9
REM bond C9-C10 source: Mogul_mean_2523_hits
DFIX_DOR 1.457 0.015 C9 C10
REM bond C9-C17 source: Mogul_mean_2562_hits
DFIX_DOR 1.400 0.007 C9 C17
REM bond C10-C11 source: Mogul_mean_2128_hits
DFIX_DOR 1.395 0.009 C10 C11
REM bond C10-C15 source: Mogul_mean_2562_hits
DFIX_DOR 1.400 0.007 C10 C15
REM bond C11-C12 source: Mogul_mean_2563_hits
DFIX_DOR 1.383 0.010 C11 C12
REM bond C12-C13 source: Mogul_mean_2465_hits
DFIX_DOR 1.390 0.014 C12 C13
REM bond C13-C14 source: Mogul_mean_1159_hits
DFIX_DOR 1.393 0.012 C13 C14
REM bond C13-N2 source: Mogul_mean_1998_hits
DFIX_DOR 1.423 0.014 C13 N2
REM bond C14-C15 source: Mogul_mean_1521_hits
DFIX_DOR 1.390 0.010 C14 C15
REM bond C15-C16 source: Mogul_mean_224_hits
DFIX_DOR 1.522 0.006 C15 C16
REM bond C16-C17 source: Mogul_mean_224_hits
DFIX_DOR 1.522 0.006 C16 C17
REM bond C16-C19 source: Mogul_mean_1535_hits
DFIX_DOR 1.539 0.013 C16 C19
REM bond C16-C20 source: Mogul_mean_1535_hits
DFIX_DOR 1.539 0.013 C16 C20
REM bond C17-C18 source: Mogul_mean_1521_hits
DFIX_DOR 1.390 0.010 C17 C18
REM bond C21-C22 source: Mogul_mean_2465_hits
DFIX_DOR 1.390 0.014 C21 C22
REM bond C21-C26 source: Mogul_mean_2465_hits
DFIX_DOR 1.390 0.014 C21 C26
REM bond C21-N2 source: Mogul_mean_1998_hits
DFIX_DOR 1.423 0.014 C21 N2
REM bond C22-C23 source: Mogul_mean_2563_hits
DFIX_DOR 1.383 0.010 C22 C23
REM bond C23-C24 source: Mogul_mean_2622_hits
DFIX_DOR 1.385 0.012 C23 C24
REM bond C24-C25 source: Mogul_mean_2622_hits
DFIX_DOR 1.385 0.012 C24 C25
REM bond C24-O1 source: Mogul_mean_3171_hits
DFIX_DOR 1.369 0.010 C24 O1
REM bond C25-C26 source: Mogul_mean_2563_hits
DFIX_DOR 1.383 0.010 C25 C26
REM bond C27-O1 source: Mogul_mean_3091_hits
DFIX_DOR 1.425 0.017 C27 O1
REM bond C28-C29 source: Mogul_mean_2465_hits
DFIX_DOR 1.390 0.014 C28 C29
REM bond C28-C40 source: Mogul_mean_1159_hits
DFIX_DOR 1.393 0.012 C28 C40
REM bond C28-N2 source: Mogul_mean_1998_hits
DFIX_DOR 1.423 0.014 C28 N2
REM bond C29-C30 source: Mogul_mean_2563_hits
DFIX_DOR 1.383 0.010 C29 C30
REM bond C30-C31 source: Mogul_mean_2128_hits
DFIX_DOR 1.395 0.009 C30 C31
REM bond C31-C32 source: Mogul_mean_2523_hits
DFIX_DOR 1.457 0.015 C31 C32
REM bond C31-C39 source: Mogul_mean_2562_hits
DFIX_DOR 1.400 0.007 C31 C39
REM bond C32-C33 source: Mogul_mean_2128_hits
DFIX_DOR 1.395 0.009 C32 C33
REM bond C32-C37 source: Mogul_mean_2562_hits
DFIX_DOR 1.400 0.007 C32 C37
REM bond C33-C34 source: Mogul_mean_2563_hits
DFIX_DOR 1.383 0.010 C33 C34
REM bond C34-C35 source: Mogul_mean_1223_hits
DFIX_DOR 1.393 0.009 C34 C35
REM bond C35-C36 source: Mogul_mean_936_hits
DFIX_DOR 1.395 0.009 C35 C36
REM bond C35-C46 source: Mogul_mean_947_hits
DFIX_DOR 1.485 0.011 C35 C46
REM bond C36-C37 source: Mogul_mean_1521_hits
DFIX_DOR 1.390 0.010 C36 C37
REM bond C37-C38 source: Mogul_mean_224_hits
DFIX_DOR 1.522 0.006 C37 C38
REM bond C38-C39 source: Mogul_mean_224_hits
DFIX_DOR 1.522 0.006 C38 C39
REM bond C38-C41 source: Mogul_mean_1535_hits
DFIX_DOR 1.539 0.013 C38 C41
REM bond C38-C42 source: Mogul_mean_1535_hits
DFIX_DOR 1.539 0.013 C38 C42
REM bond C39-C40 source: Mogul_mean_1521_hits
DFIX_DOR 1.390 0.010 C39 C40
REM bond C43-C44 source: Mogul_mean_2442_hits
DFIX_DOR 1.379 0.015 C43 C44
REM bond C43-N3 source: Mogul_mean_2242_hits
DFIX_DOR 1.334 0.012 C43 N3
REM bond C44-C45 source: Mogul_mean_1705_hits
DFIX_DOR 1.384 0.012 C44 C45
REM bond C45-C46 source: Mogul_mean_1223_hits
DFIX_DOR 1.393 0.009 C45 C46
REM bond C46-C47 source: Mogul_mean_538_hits
DFIX_DOR 1.392 0.011 C46 C47
REM bond C47-N3 source: Mogul_mean_2476_hits
DFIX_DOR 1.335 0.010 C47 N3
REM angles SHELX uses 1,3 distance restraints for angles,
REM these are derived by trig from the grade angle and two bond lengths:
REM angle C2-C1-N1 ang=123.2,1.0 b12=1.379,0.015 b23=1.334,0.012
REM angle C2-C1-N1 sources: Mogul_mean_1297_hits Mogul_mean_2242_hits
REM  Mogul_mean_2442_hits
DANG_DOR 2.387 0.020 C2 N1
REM angle C1-C2-C3 ang=118.9,0.9 b12=1.379,0.015 b23=1.384,0.012
REM angle C1-C2-C3 sources: Mogul_mean_1705_hits Mogul_mean_2442_hits
REM  Mogul_mean_3354_hits
DANG_DOR 2.380 0.020 C1 C3
REM angle C2-C3-C4 ang=120.6,0.6 b12=1.384,0.012 b23=1.393,0.009
REM angle C2-C3-C4 sources: Mogul_mean_1223_hits Mogul_mean_1705_hits
REM  Mogul_mean_2023_hits
DANG_DOR 2.413 0.015 C2 C4
REM angle C3-C4-C5 ang=116.8,0.6 b12=1.393,0.009 b23=1.392,0.011
REM angle C3-C4-C5 sources: Mogul_mean_1223_hits Mogul_mean_265_hits
REM  Mogul_mean_538_hits
DANG_DOR 2.372 0.014 C3 C5
REM angle C3-C4-C6 ang=121.3,1.1 b12=1.393,0.009 b23=1.485,0.011
REM angle C3-C4-C6 sources: Mogul_mean_1019_hits Mogul_mean_1223_hits
REM  Mogul_mean_947_hits
DANG_DOR 2.509 0.018 C3 C6
REM angle C5-C4-C6 ang=121.6,1.2 b12=1.392,0.011 b23=1.485,0.011
REM angle C5-C4-C6 sources: Mogul_mean_287_hits Mogul_mean_538_hits
REM  Mogul_mean_947_hits
DANG_DOR 2.511 0.020 C5 C6
REM angle C4-C5-N1 ang=124.1,0.9 b12=1.392,0.011 b23=1.335,0.010
REM angle C4-C5-N1 sources: Mogul_mean_2476_hits Mogul_mean_298_hits
REM  Mogul_mean_538_hits
DANG_DOR 2.409 0.017 C4 N1
REM angle C4-C6-C7 ang=121.3,1.1 b12=1.485,0.011 b23=1.393,0.009
REM angle C4-C6-C7 sources: Mogul_mean_1019_hits Mogul_mean_1223_hits
REM  Mogul_mean_947_hits
DANG_DOR 2.509 0.018 C4 C7
REM angle C4-C6-C18 ang=120.9,1.4 b12=1.485,0.011 b23=1.395,0.009
REM angle C4-C6-C18 sources: Mogul_mean_899_hits Mogul_mean_936_hits
REM  Mogul_mean_947_hits
DANG_DOR 2.505 0.022 C4 C18
REM angle C7-C6-C18 ang=118.3,0.9 b12=1.393,0.009 b23=1.395,0.009
REM angle C7-C6-C18 sources: Mogul_mean_1223_hits Mogul_mean_1625_hits
REM  Mogul_mean_936_hits
DANG_DOR 2.393 0.016 C7 C18
REM angle C6-C7-C8 ang=121.3,0.7 b12=1.393,0.009 b23=1.383,0.010
REM angle C6-C7-C8 sources: Mogul_mean_1223_hits Mogul_mean_1326_hits
REM  Mogul_mean_2563_hits
DANG_DOR 2.419 0.014 C6 C8
REM angle C7-C8-C9 ang=120.4,1.6 b12=1.383,0.010 b23=1.395,0.009
REM angle C7-C8-C9 sources: Mogul_mean_1677_hits Mogul_mean_2128_hits
REM  Mogul_mean_2563_hits
DANG_DOR 2.410 0.022 C7 C9
REM angle C8-C9-C10 ang=131.7,2.5 b12=1.395,0.009 b23=1.457,0.015
REM angle C8-C9-C10 sources: Mogul_mean_2128_hits Mogul_mean_2523_hits
REM  Mogul_mean_2749_hits
DANG_DOR 2.602 0.030 C8 C10
REM angle C8-C9-C17 ang=120.3,0.8 b12=1.395,0.009 b23=1.400,0.007
REM angle C8-C9-C17 sources: Mogul_mean_2128_hits Mogul_mean_2447_hits
REM  Mogul_mean_2562_hits
DANG_DOR 2.424 0.014 C8 C17
REM angle C10-C9-C17 ang=108.7,0.5 b12=1.457,0.015 b23=1.400,0.007
REM angle C10-C9-C17 sources: Mogul_mean_2434_hits Mogul_mean_2523_hits
REM  Mogul_mean_2562_hits
DANG_DOR 2.321 0.015 C10 C17
REM angle C9-C10-C11 ang=131.7,2.5 b12=1.457,0.015 b23=1.395,0.009
REM angle C9-C10-C11 sources: Mogul_mean_2128_hits Mogul_mean_2523_hits
REM  Mogul_mean_2749_hits
DANG_DOR 2.602 0.030 C9 C11
REM angle C9-C10-C15 ang=108.7,0.5 b12=1.457,0.015 b23=1.400,0.007
REM angle C9-C10-C15 sources: Mogul_mean_2434_hits Mogul_mean_2523_hits
REM  Mogul_mean_2562_hits
DANG_DOR 2.321 0.015 C9 C15
REM angle C11-C10-C15 ang=120.3,0.8 b12=1.395,0.009 b23=1.400,0.007
REM angle C11-C10-C15 sources: Mogul_mean_2128_hits Mogul_mean_2447_hits
REM  Mogul_mean_2562_hits
DANG_DOR 2.424 0.014 C11 C15
REM angle C10-C11-C12 ang=120.4,1.6 b12=1.395,0.009 b23=1.383,0.010
REM angle C10-C11-C12 sources: Mogul_mean_1677_hits Mogul_mean_2128_hits
REM  Mogul_mean_2563_hits
DANG_DOR 2.410 0.022 C10 C12
REM angle C11-C12-C13 ang=120.4,0.9 b12=1.383,0.010 b23=1.390,0.014
REM angle C11-C12-C13 sources: Mogul_mean_2077_hits Mogul_mean_2465_hits
REM  Mogul_mean_2563_hits
DANG_DOR 2.406 0.018 C11 C13
REM angle C12-C13-C14 ang=119.1,1.8 b12=1.390,0.014 b23=1.393,0.012
REM angle C12-C13-C14 sources: Mogul_mean_1159_hits Mogul_mean_1866_hits
REM  Mogul_mean_2465_hits
DANG_DOR 2.400 0.027 C12 C14
REM angle C12-C13-N2 ang=120.4,1.0 b12=1.390,0.014 b23=1.423,0.014
REM angle C12-C13-N2 sources: Mogul_mean_1923_hits Mogul_mean_1998_hits
REM  Mogul_mean_2465_hits
DANG_DOR 2.441 0.021 C12 N2
REM angle C14-C13-N2 ang=120.0,1.1 b12=1.393,0.012 b23=1.423,0.014
REM angle C14-C13-N2 sources: Mogul_mean_1159_hits Mogul_mean_1998_hits
REM  Mogul_mean_669_hits
DANG_DOR 2.439 0.021 C14 N2
REM angle C13-C14-C15 ang=120.0,1.4 b12=1.393,0.012 b23=1.390,0.010
REM angle C13-C14-C15 sources: Mogul_mean_1159_hits Mogul_mean_129_hits
REM  Mogul_mean_1521_hits
DANG_DOR 2.411 0.021 C13 C15
REM angle C10-C15-C14 ang=120.8,0.9 b12=1.400,0.007 b23=1.390,0.010
REM angle C10-C15-C14 sources: Mogul_mean_1521_hits Mogul_mean_2562_hits
REM  Mogul_mean_758_hits
DANG_DOR 2.426 0.015 C10 C14
REM angle C10-C15-C16 ang=111.1,0.4 b12=1.400,0.007 b23=1.522,0.006
REM angle C10-C15-C16 sources: Mogul_mean_199_hits Mogul_mean_224_hits
REM  Mogul_mean_2562_hits
DANG_DOR 2.410 0.009 C10 C16
REM angle C14-C15-C16 ang=128.5,0.6 b12=1.390,0.010 b23=1.522,0.006
REM angle C14-C15-C16 sources: Mogul_mean_144_hits Mogul_mean_1521_hits
REM  Mogul_mean_224_hits
DANG_DOR 2.624 0.012 C14 C16
REM angle C15-C16-C17 ang=101.1,0.3 b12=1.522,0.006 b23=1.522,0.006
REM angle C15-C16-C17 sources: Mogul_mean_114_hits Mogul_mean_224_hits
DANG_DOR 2.350 0.008 C15 C17
REM angle C15-C16-C19 ang=111.3,0.8 b12=1.522,0.006 b23=1.539,0.013
REM angle C15-C16-C19 sources: Mogul_mean_1535_hits Mogul_mean_224_hits
REM  Mogul_mean_435_hits
DANG_DOR 2.528 0.017 C15 C19
REM angle C15-C16-C20 ang=111.3,0.8 b12=1.522,0.006 b23=1.539,0.013
REM angle C15-C16-C20 sources: Mogul_mean_1535_hits Mogul_mean_224_hits
REM  Mogul_mean_435_hits
DANG_DOR 2.528 0.017 C15 C20
REM angle C17-C16-C19 ang=111.3,0.8 b12=1.522,0.006 b23=1.539,0.013
REM angle C17-C16-C19 sources: Mogul_mean_1535_hits Mogul_mean_224_hits
REM  Mogul_mean_435_hits
DANG_DOR 2.528 0.017 C17 C19
REM angle C17-C16-C20 ang=111.3,0.8 b12=1.522,0.006 b23=1.539,0.013
REM angle C17-C16-C20 sources: Mogul_mean_1535_hits Mogul_mean_224_hits
REM  Mogul_mean_435_hits
DANG_DOR 2.528 0.017 C17 C20
REM angle C19-C16-C20 ang=110.1,0.6 b12=1.539,0.013 b23=1.539,0.013
REM angle C19-C16-C20 sources: Mogul_mean_120_hits Mogul_mean_1535_hits
DANG_DOR 2.523 0.017 C19 C20
REM angle C9-C17-C16 ang=111.1,0.4 b12=1.400,0.007 b23=1.522,0.006
REM angle C9-C17-C16 sources: Mogul_mean_199_hits Mogul_mean_224_hits
REM  Mogul_mean_2562_hits
DANG_DOR 2.410 0.009 C9 C16
REM angle C9-C17-C18 ang=120.8,0.9 b12=1.400,0.007 b23=1.390,0.010
REM angle C9-C17-C18 sources: Mogul_mean_1521_hits Mogul_mean_2562_hits
REM  Mogul_mean_758_hits
DANG_DOR 2.426 0.015 C9 C18
REM angle C16-C17-C18 ang=128.5,0.6 b12=1.522,0.006 b23=1.390,0.010
REM angle C16-C17-C18 sources: Mogul_mean_144_hits Mogul_mean_1521_hits
REM  Mogul_mean_224_hits
DANG_DOR 2.624 0.012 C16 C18
REM angle C6-C18-C17 ang=120.8,1.5 b12=1.395,0.009 b23=1.390,0.010
REM angle C6-C18-C17 sources: Mogul_mean_1521_hits Mogul_mean_334_hits
REM  Mogul_mean_936_hits
DANG_DOR 2.421 0.021 C6 C17
REM angle C22-C21-C26 ang=119.4,1.6 b12=1.390,0.014 b23=1.390,0.014
REM angle C22-C21-C26 sources: Mogul_mean_2365_hits Mogul_mean_2465_hits
DANG_DOR 2.400 0.026 C22 C26
REM angle C22-C21-N2 ang=120.4,1.0 b12=1.390,0.014 b23=1.423,0.014
REM angle C22-C21-N2 sources: Mogul_mean_1923_hits Mogul_mean_1998_hits
REM  Mogul_mean_2465_hits
DANG_DOR 2.441 0.021 C22 N2
REM angle C26-C21-N2 ang=120.4,1.0 b12=1.390,0.014 b23=1.423,0.014
REM angle C26-C21-N2 sources: Mogul_mean_1923_hits Mogul_mean_1998_hits
REM  Mogul_mean_2465_hits
DANG_DOR 2.441 0.021 C26 N2
REM angle C21-C22-C23 ang=120.4,0.9 b12=1.390,0.014 b23=1.383,0.010
REM angle C21-C22-C23 sources: Mogul_mean_2077_hits Mogul_mean_2465_hits
REM  Mogul_mean_2563_hits
DANG_DOR 2.406 0.018 C21 C23
REM angle C22-C23-C24 ang=119.8,0.7 b12=1.383,0.010 b23=1.385,0.012
REM angle C22-C23-C24 sources: Mogul_mean_2563_hits Mogul_mean_2622_hits
REM  Mogul_mean_2764_hits
DANG_DOR 2.395 0.016 C22 C24
REM angle C23-C24-C25 ang=120.1,1.0 b12=1.385,0.012 b23=1.385,0.012
REM angle C23-C24-C25 sources: Mogul_mean_2526_hits Mogul_mean_2622_hits
DANG_DOR 2.401 0.019 C23 C25
REM angle C23-C24-O1 ang=119.9,4.6 b12=1.385,0.012 b23=1.369,0.010
REM angle C23-C24-O1 sources: Mogul_mean_2622_hits Mogul_mean_3171_hits
REM  Mogul_mean_3172_hits
DANG_DOR 2.384 0.057 C23 O1
REM angle C25-C24-O1 ang=119.9,4.6 b12=1.385,0.012 b23=1.369,0.010
REM angle C25-C24-O1 sources: Mogul_mean_2622_hits Mogul_mean_3171_hits
REM  Mogul_mean_3172_hits
DANG_DOR 2.384 0.057 C25 O1
REM angle C24-C25-C26 ang=119.8,0.7 b12=1.385,0.012 b23=1.383,0.010
REM angle C24-C25-C26 sources: Mogul_mean_2563_hits Mogul_mean_2622_hits
REM  Mogul_mean_2764_hits
DANG_DOR 2.395 0.016 C24 C26
REM angle C21-C26-C25 ang=120.4,0.9 b12=1.390,0.014 b23=1.383,0.010
REM angle C21-C26-C25 sources: Mogul_mean_2077_hits Mogul_mean_2465_hits
REM  Mogul_mean_2563_hits
DANG_DOR 2.406 0.018 C21 C25
REM angle C29-C28-C40 ang=119.1,1.8 b12=1.390,0.014 b23=1.393,0.012
REM angle C29-C28-C40 sources: Mogul_mean_1159_hits Mogul_mean_1866_hits
REM  Mogul_mean_2465_hits
DANG_DOR 2.400 0.027 C29 C40
REM angle C29-C28-N2 ang=120.4,1.0 b12=1.390,0.014 b23=1.423,0.014
REM angle C29-C28-N2 sources: Mogul_mean_1923_hits Mogul_mean_1998_hits
REM  Mogul_mean_2465_hits
DANG_DOR 2.441 0.021 C29 N2
REM angle C40-C28-N2 ang=120.0,1.1 b12=1.393,0.012 b23=1.423,0.014
REM angle C40-C28-N2 sources: Mogul_mean_1159_hits Mogul_mean_1998_hits
REM  Mogul_mean_669_hits
DANG_DOR 2.439 0.021 C40 N2
REM angle C28-C29-C30 ang=120.4,0.9 b12=1.390,0.014 b23=1.383,0.010
REM angle C28-C29-C30 sources: Mogul_mean_2077_hits Mogul_mean_2465_hits
REM  Mogul_mean_2563_hits
DANG_DOR 2.406 0.018 C28 C30
REM angle C29-C30-C31 ang=120.4,1.6 b12=1.383,0.010 b23=1.395,0.009
REM angle C29-C30-C31 sources: Mogul_mean_1677_hits Mogul_mean_2128_hits
REM  Mogul_mean_2563_hits
DANG_DOR 2.410 0.022 C29 C31
REM angle C30-C31-C32 ang=131.7,2.5 b12=1.395,0.009 b23=1.457,0.015
REM angle C30-C31-C32 sources: Mogul_mean_2128_hits Mogul_mean_2523_hits
REM  Mogul_mean_2749_hits
DANG_DOR 2.602 0.030 C30 C32
REM angle C30-C31-C39 ang=120.3,0.8 b12=1.395,0.009 b23=1.400,0.007
REM angle C30-C31-C39 sources: Mogul_mean_2128_hits Mogul_mean_2447_hits
REM  Mogul_mean_2562_hits
DANG_DOR 2.424 0.014 C30 C39
REM angle C32-C31-C39 ang=108.7,0.5 b12=1.457,0.015 b23=1.400,0.007
REM angle C32-C31-C39 sources: Mogul_mean_2434_hits Mogul_mean_2523_hits
REM  Mogul_mean_2562_hits
DANG_DOR 2.321 0.015 C32 C39
REM angle C31-C32-C33 ang=131.7,2.5 b12=1.457,0.015 b23=1.395,0.009
REM angle C31-C32-C33 sources: Mogul_mean_2128_hits Mogul_mean_2523_hits
REM  Mogul_mean_2749_hits
DANG_DOR 2.602 0.030 C31 C33
REM angle C31-C32-C37 ang=108.7,0.5 b12=1.457,0.015 b23=1.400,0.007
REM angle C31-C32-C37 sources: Mogul_mean_2434_hits Mogul_mean_2523_hits
REM  Mogul_mean_2562_hits
DANG_DOR 2.321 0.015 C31 C37
REM angle C33-C32-C37 ang=120.3,0.8 b12=1.395,0.009 b23=1.400,0.007
REM angle C33-C32-C37 sources: Mogul_mean_2128_hits Mogul_mean_2447_hits
REM  Mogul_mean_2562_hits
DANG_DOR 2.424 0.014 C33 C37
REM angle C32-C33-C34 ang=120.4,1.6 b12=1.395,0.009 b23=1.383,0.010
REM angle C32-C33-C34 sources: Mogul_mean_1677_hits Mogul_mean_2128_hits
REM  Mogul_mean_2563_hits
DANG_DOR 2.410 0.022 C32 C34
REM angle C33-C34-C35 ang=121.3,0.7 b12=1.383,0.010 b23=1.393,0.009
REM angle C33-C34-C35 sources: Mogul_mean_1223_hits Mogul_mean_1326_hits
REM  Mogul_mean_2563_hits
DANG_DOR 2.419 0.014 C33 C35
REM angle C34-C35-C36 ang=118.3,0.9 b12=1.393,0.009 b23=1.395,0.009
REM angle C34-C35-C36 sources: Mogul_mean_1223_hits Mogul_mean_1625_hits
REM  Mogul_mean_936_hits
DANG_DOR 2.393 0.016 C34 C36
REM angle C34-C35-C46 ang=121.3,1.1 b12=1.393,0.009 b23=1.485,0.011
REM angle C34-C35-C46 sources: Mogul_mean_1019_hits Mogul_mean_1223_hits
REM  Mogul_mean_947_hits
DANG_DOR 2.509 0.018 C34 C46
REM angle C36-C35-C46 ang=120.9,1.4 b12=1.395,0.009 b23=1.485,0.011
REM angle C36-C35-C46 sources: Mogul_mean_899_hits Mogul_mean_936_hits
REM  Mogul_mean_947_hits
DANG_DOR 2.505 0.022 C36 C46
REM angle C35-C36-C37 ang=120.8,1.5 b12=1.395,0.009 b23=1.390,0.010
REM angle C35-C36-C37 sources: Mogul_mean_1521_hits Mogul_mean_334_hits
REM  Mogul_mean_936_hits
DANG_DOR 2.421 0.021 C35 C37
REM angle C32-C37-C36 ang=120.8,0.9 b12=1.400,0.007 b23=1.390,0.010
REM angle C32-C37-C36 sources: Mogul_mean_1521_hits Mogul_mean_2562_hits
REM  Mogul_mean_758_hits
DANG_DOR 2.426 0.015 C32 C36
REM angle C32-C37-C38 ang=111.1,0.4 b12=1.400,0.007 b23=1.522,0.006
REM angle C32-C37-C38 sources: Mogul_mean_199_hits Mogul_mean_224_hits
REM  Mogul_mean_2562_hits
DANG_DOR 2.410 0.009 C32 C38
REM angle C36-C37-C38 ang=128.5,0.6 b12=1.390,0.010 b23=1.522,0.006
REM angle C36-C37-C38 sources: Mogul_mean_144_hits Mogul_mean_1521_hits
REM  Mogul_mean_224_hits
DANG_DOR 2.624 0.012 C36 C38
REM angle C37-C38-C39 ang=101.1,0.3 b12=1.522,0.006 b23=1.522,0.006
REM angle C37-C38-C39 sources: Mogul_mean_114_hits Mogul_mean_224_hits
DANG_DOR 2.350 0.008 C37 C39
REM angle C37-C38-C41 ang=111.3,0.8 b12=1.522,0.006 b23=1.539,0.013
REM angle C37-C38-C41 sources: Mogul_mean_1535_hits Mogul_mean_224_hits
REM  Mogul_mean_435_hits
DANG_DOR 2.528 0.017 C37 C41
REM angle C37-C38-C42 ang=111.3,0.8 b12=1.522,0.006 b23=1.539,0.013
REM angle C37-C38-C42 sources: Mogul_mean_1535_hits Mogul_mean_224_hits
REM  Mogul_mean_435_hits
DANG_DOR 2.528 0.017 C37 C42
REM angle C39-C38-C41 ang=111.3,0.8 b12=1.522,0.006 b23=1.539,0.013
REM angle C39-C38-C41 sources: Mogul_mean_1535_hits Mogul_mean_224_hits
REM  Mogul_mean_435_hits
DANG_DOR 2.528 0.017 C39 C41
REM angle C39-C38-C42 ang=111.3,0.8 b12=1.522,0.006 b23=1.539,0.013
REM angle C39-C38-C42 sources: Mogul_mean_1535_hits Mogul_mean_224_hits
REM  Mogul_mean_435_hits
DANG_DOR 2.528 0.017 C39 C42
REM angle C41-C38-C42 ang=110.1,0.6 b12=1.539,0.013 b23=1.539,0.013
REM angle C41-C38-C42 sources: Mogul_mean_120_hits Mogul_mean_1535_hits
DANG_DOR 2.523 0.017 C41 C42
REM angle C31-C39-C38 ang=111.1,0.4 b12=1.400,0.007 b23=1.522,0.006
REM angle C31-C39-C38 sources: Mogul_mean_199_hits Mogul_mean_224_hits
REM  Mogul_mean_2562_hits
DANG_DOR 2.410 0.009 C31 C38
REM angle C31-C39-C40 ang=120.8,0.9 b12=1.400,0.007 b23=1.390,0.010
REM angle C31-C39-C40 sources: Mogul_mean_1521_hits Mogul_mean_2562_hits
REM  Mogul_mean_758_hits
DANG_DOR 2.426 0.015 C31 C40
REM angle C38-C39-C40 ang=128.5,0.6 b12=1.522,0.006 b23=1.390,0.010
REM angle C38-C39-C40 sources: Mogul_mean_144_hits Mogul_mean_1521_hits
REM  Mogul_mean_224_hits
DANG_DOR 2.624 0.012 C38 C40
REM angle C28-C40-C39 ang=120.0,1.4 b12=1.393,0.012 b23=1.390,0.010
REM angle C28-C40-C39 sources: Mogul_mean_1159_hits Mogul_mean_129_hits
REM  Mogul_mean_1521_hits
DANG_DOR 2.411 0.021 C28 C39
REM angle C44-C43-N3 ang=123.2,1.0 b12=1.379,0.015 b23=1.334,0.012
REM angle C44-C43-N3 sources: Mogul_mean_1297_hits Mogul_mean_2242_hits
REM  Mogul_mean_2442_hits
DANG_DOR 2.387 0.020 C44 N3
REM angle C43-C44-C45 ang=118.9,0.9 b12=1.379,0.015 b23=1.384,0.012
REM angle C43-C44-C45 sources: Mogul_mean_1705_hits Mogul_mean_2442_hits
REM  Mogul_mean_3354_hits
DANG_DOR 2.380 0.020 C43 C45
REM angle C44-C45-C46 ang=120.6,0.6 b12=1.384,0.012 b23=1.393,0.009
REM angle C44-C45-C46 sources: Mogul_mean_1223_hits Mogul_mean_1705_hits
REM  Mogul_mean_2023_hits
DANG_DOR 2.413 0.015 C44 C46
REM angle C35-C46-C45 ang=121.3,1.1 b12=1.485,0.011 b23=1.393,0.009
REM angle C35-C46-C45 sources: Mogul_mean_1019_hits Mogul_mean_1223_hits
REM  Mogul_mean_947_hits
DANG_DOR 2.509 0.018 C35 C45
REM angle C35-C46-C47 ang=121.6,1.2 b12=1.485,0.011 b23=1.392,0.011
REM angle C35-C46-C47 sources: Mogul_mean_287_hits Mogul_mean_538_hits
REM  Mogul_mean_947_hits
DANG_DOR 2.511 0.020 C35 C47
REM angle C45-C46-C47 ang=116.8,0.6 b12=1.393,0.009 b23=1.392,0.011
REM angle C45-C46-C47 sources: Mogul_mean_1223_hits Mogul_mean_265_hits
REM  Mogul_mean_538_hits
DANG_DOR 2.372 0.014 C45 C47
REM angle C46-C47-N3 ang=124.1,0.9 b12=1.392,0.011 b23=1.335,0.010
REM angle C46-C47-N3 sources: Mogul_mean_2476_hits Mogul_mean_298_hits
REM  Mogul_mean_538_hits
DANG_DOR 2.409 0.017 C46 N3
REM angle C1-N1-C5 ang=117.0,1.1 b12=1.334,0.012 b23=1.335,0.010
REM angle C1-N1-C5 sources: Mogul_mean_2242_hits Mogul_mean_2476_hits
REM  Mogul_mean_2520_hits
DANG_DOR 2.275 0.019 C1 C5
REM angle C13-N2-C21 ang=119.7,2.0 b12=1.423,0.014 b23=1.423,0.014
REM angle C13-N2-C21 sources: Mogul_mean_1804_hits Mogul_mean_1998_hits
DANG_DOR 2.461 0.030 C13 C21
REM angle C13-N2-C28 ang=119.7,2.0 b12=1.423,0.014 b23=1.423,0.014
REM angle C13-N2-C28 sources: Mogul_mean_1804_hits Mogul_mean_1998_hits
DANG_DOR 2.461 0.030 C13 C28
REM angle C21-N2-C28 ang=119.7,2.0 b12=1.423,0.014 b23=1.423,0.014
REM angle C21-N2-C28 sources: Mogul_mean_1804_hits Mogul_mean_1998_hits
DANG_DOR 2.461 0.030 C21 C28
REM angle C43-N3-C47 ang=117.0,1.1 b12=1.334,0.012 b23=1.335,0.010
REM angle C43-N3-C47 sources: Mogul_mean_2242_hits Mogul_mean_2476_hits
REM  Mogul_mean_2520_hits
DANG_DOR 2.275 0.019 C43 C47
REM angle C24-O1-C27 ang=117.5,1.0 b12=1.369,0.010 b23=1.425,0.017
REM angle C24-O1-C27 sources: Mogul_mean_3091_hits Mogul_mean_3108_hits
REM  Mogul_mean_3171_hits
DANG_DOR 2.389 0.021 C24 C27
REM planes:
REM plane atom-C4, source: Mogul_sum_angles_360
FLAT_DOR C3 C4 C5 C6
REM plane atom-C6, source: Mogul_sum_angles_360
FLAT_DOR C4 C6 C7 C18
REM plane atom-C9, source: Mogul_sum_angles_361
FLAT_DOR C8 C9 C10 C17
REM plane atom-C10, source: Mogul_sum_angles_361
FLAT_DOR C9 C10 C11 C15
REM plane atom-C13, source: Mogul_sum_angles_360
FLAT_DOR C12 C13 C14 N2
REM plane atom-C15, source: Mogul_sum_angles_360
FLAT_DOR C10 C15 C14 C16
REM plane atom-C17, source: Mogul_sum_angles_360
FLAT_DOR C9 C17 C16 C18
REM plane atom-C21, source: Mogul_sum_angles_360
FLAT_DOR C22 C21 C26 N2
REM plane atom-C24, source: Mogul_sum_angles_360
FLAT_DOR C23 C24 C25 O1
REM plane atom-C28, source: Mogul_sum_angles_360
FLAT_DOR C29 C28 C40 N2
REM plane atom-C31, source: Mogul_sum_angles_361
FLAT_DOR C30 C31 C32 C39
REM plane atom-C32, source: Mogul_sum_angles_361
FLAT_DOR C31 C32 C33 C37
REM plane atom-C35, source: Mogul_sum_angles_360
FLAT_DOR C34 C35 C36 C46
REM plane atom-C37, source: Mogul_sum_angles_360
FLAT_DOR C32 C37 C36 C38
REM plane atom-C39, source: Mogul_sum_angles_360
FLAT_DOR C31 C39 C38 C40
REM plane atom-C46, source: Mogul_sum_angles_360
FLAT_DOR C35 C46 C45 C47
REM plane atom-N2, source: Mogul_sum_angles_359
FLAT_DOR C13 N2 C21 C28
REM plane ring6A, source: Mogul+_ring_tors_rmsd_1.1_136_hits
FLAT_DOR C1 N1 C5 C4 C3 C2
REM plane ring6B, source: Mogul+_ring_tors_rmsd_1.3_70_hits
FLAT_DOR C7 C8 C9 C17 C18 C6
REM plane ring6C, source: Mogul+_ring_tors_rmsd_1.3_70_hits
FLAT_DOR C11 C12 C13 C14 C15 C10
REM plane ring5A, source: Mogul+_ring_tors_rmsd_2.0_130_hits
FLAT_DOR C16 C15 C10 C9 C17
REM plane ring6D, source: Mogul+_ring_tors_rmsd_1.1_148_hits
FLAT_DOR C22 C23 C24 C25 C26 C21
REM plane ring6E, source: Mogul+_ring_tors_rmsd_1.3_70_hits
FLAT_DOR C29 C30 C31 C39 C40 C28
REM plane ring6F, source: Mogul+_ring_tors_rmsd_1.3_70_hits
FLAT_DOR C33 C34 C35 C36 C37 C32
REM plane ring5B, source: Mogul+_ring_tors_rmsd_2.0_130_hits
FLAT_DOR C38 C37 C32 C31 C39
REM plane ring6G, source: Mogul+_ring_tors_rmsd_1.1_136_hits
FLAT_DOR C43 N3 C47 C46 C45 C44
REM plane 2fold-49, source:
REM  Mogul_plane_rms_out_of_plane_torsion29.5_degs_965_hits
FLAT_DOR C3 C4 C6 C7
REM plane 2fold-54, source:
REM  Mogul_plane_rms_out_of_plane_torsion7.5_degs_3170_hits
FLAT_DOR C23 C24 O1 C27
REM plane 2fold-57, source:
REM  Mogul_plane_rms_out_of_plane_torsion29.5_degs_965_hits
FLAT_DOR C34 C35 C46 C45
REM Generated by grade2 version 1.7.1rc1
REM from mol2_file (with ccdc) upload.mol2
REM using RDKit 2023.09.6
REM bonds:
REM bond N1-C1 source: Mogul_mean_2242_hits
DFIX_LA0 1.334 0.012 N1 C1
REM bond N1-C5 source: Mogul_mean_2476_hits
DFIX_LA0 1.335 0.010 N1 C5
REM bond C1-C2 source: Mogul_mean_2442_hits
DFIX_LA0 1.379 0.015 C1 C2
REM bond C2-C3 source: Mogul_mean_1705_hits
DFIX_LA0 1.384 0.012 C2 C3
REM bond C3-C4 source: Mogul_mean_2615_hits
DFIX_LA0 1.391 0.013 C3 C4
REM bond C4-C5 source: Mogul_mean_1054_hits
DFIX_LA0 1.389 0.010 C4 C5
REM bond C4-C6 source: Mogul_mean_267_hits
DFIX_LA0 1.481 0.012 C4 C6
REM bond C6-C7 source: Mogul_mean_42_hits
DFIX_LA0 1.433 0.022 C6 C7
REM bond C6-C18 source: Mogul_mean_70_hits
DFIX_LA0 1.371 0.023 C6 C18
REM bond C7-C8 source: Mogul_mean_2156_hits
DFIX_LA0 1.349 0.017 C7 C8
REM bond C8-C9 source: Mogul_mean_62_hits
DFIX_LA0 1.431 0.019 C8 C9
REM bond C9-C10 source: Mogul_mean_16_hits
DFIX_LA0 1.414 0.019 C9 C10
REM bond C9-C17 source: Mogul_mean_22_hits
DFIX_LA0 1.430 0.018 C9 C17
REM bond C10-C11 source: Mogul_mean_62_hits
DFIX_LA0 1.431 0.019 C10 C11
REM bond C10-C15 source: Mogul_mean_22_hits
DFIX_LA0 1.430 0.018 C10 C15
REM bond C11-C12 source: Mogul_mean_2156_hits
DFIX_LA0 1.349 0.017 C11 C12
REM bond C12-C13 source: Mogul_mean_42_hits
DFIX_LA0 1.433 0.022 C12 C13
REM bond C13-C14 source: Mogul_mean_70_hits
DFIX_LA0 1.371 0.023 C13 C14
REM bond C13-C22 source: Mogul_mean_267_hits
DFIX_LA0 1.481 0.012 C13 C22
REM bond C14-C15 source: MMFF94s_equilibrium
DFIX_LA0 1.430 0.030 C14 C15
REM bond C15-C16 source: Mogul_mean_15_hits
DFIX_LA0 1.429 0.019 C15 C16
REM bond C16-C17 source: Mogul_mean_15_hits
DFIX_LA0 1.429 0.019 C16 C17
REM bond C16-O1 source: Mogul_mean_39_hits
DFIX_LA0 1.236 0.018 C16 O1
REM bond C17-C18 source: MMFF94s_equilibrium
DFIX_LA0 1.430 0.030 C17 C18
REM bond N2-C19 source: Mogul_mean_2242_hits
DFIX_LA0 1.334 0.012 N2 C19
REM bond N2-C23 source: Mogul_mean_2476_hits
DFIX_LA0 1.335 0.010 N2 C23
REM bond C19-C20 source: Mogul_mean_2442_hits
DFIX_LA0 1.379 0.015 C19 C20
REM bond C20-C21 source: Mogul_mean_1705_hits
DFIX_LA0 1.384 0.012 C20 C21
REM bond C21-C22 source: Mogul_mean_2615_hits
DFIX_LA0 1.391 0.013 C21 C22
REM bond C22-C23 source: Mogul_mean_1054_hits
DFIX_LA0 1.389 0.010 C22 C23
REM angles SHELX uses 1,3 distance restraints for angles,
REM these are derived by trig from the grade angle and two bond lengths:
REM angle C1-N1-C5 ang=117.0,1.1 b12=1.334,0.012 b23=1.335,0.010
REM angle C1-N1-C5 sources: Mogul_mean_2242_hits Mogul_mean_2476_hits
REM  Mogul_mean_2520_hits
DANG_LA0 2.275 0.019 C1 C5
REM angle N1-C1-C2 ang=123.2,1.0 b12=1.334,0.012 b23=1.379,0.015
REM angle N1-C1-C2 sources: Mogul_mean_1297_hits Mogul_mean_2242_hits
REM  Mogul_mean_2442_hits
DANG_LA0 2.387 0.020 N1 C2
REM angle C1-C2-C3 ang=118.9,0.9 b12=1.379,0.015 b23=1.384,0.012
REM angle C1-C2-C3 sources: Mogul_mean_1705_hits Mogul_mean_2442_hits
REM  Mogul_mean_3354_hits
DANG_LA0 2.380 0.020 C1 C3
REM angle C2-C3-C4 ang=120.4,0.6 b12=1.384,0.012 b23=1.391,0.013
REM angle C2-C3-C4 sources: Mogul_mean_1705_hits Mogul_mean_2615_hits
REM  Mogul_mean_2859_hits
DANG_LA0 2.408 0.017 C2 C4
REM angle C3-C4-C5 ang=117.7,0.8 b12=1.391,0.013 b23=1.389,0.010
REM angle C3-C4-C5 sources: Mogul_mean_1054_hits Mogul_mean_2615_hits
REM  Mogul_mean_834_hits
DANG_LA0 2.379 0.017 C3 C5
REM angle C3-C4-C6 ang=121.0,0.8 b12=1.391,0.013 b23=1.481,0.012
REM angle C3-C4-C6 sources: Mogul_mean_2615_hits Mogul_mean_267_hits
REM  Mogul_mean_490_hits
DANG_LA0 2.501 0.019 C3 C6
REM angle C5-C4-C6 ang=121.1,3.0 b12=1.389,0.010 b23=1.481,0.012
REM angle C5-C4-C6 sources: MMFF94s_optimised_coords Mogul_mean_1054_hits
REM  Mogul_mean_267_hits
DANG_LA0 2.499 0.039 C5 C6
REM angle N1-C5-C4 ang=123.7,0.8 b12=1.335,0.010 b23=1.389,0.010
REM angle N1-C5-C4 sources: Mogul_mean_1054_hits Mogul_mean_2476_hits
REM  Mogul_mean_831_hits
DANG_LA0 2.402 0.016 N1 C4
REM angle C4-C6-C7 ang=120.3,1.3 b12=1.481,0.012 b23=1.433,0.022
REM angle C4-C6-C7 sources: Mogul_mean_267_hits Mogul_mean_26_hits
REM  Mogul_mean_42_hits
DANG_LA0 2.527 0.027 C4 C7
REM angle C4-C6-C18 ang=121.1,1.3 b12=1.481,0.012 b23=1.371,0.023
REM angle C4-C6-C18 sources: Mogul_mean_267_hits Mogul_mean_47_hits
REM  Mogul_mean_70_hits
DANG_LA0 2.484 0.028 C4 C18
REM angle C7-C6-C18 ang=119.2,1.4 b12=1.433,0.022 b23=1.371,0.023
REM angle C7-C6-C18 sources: Mogul_mean_16_hits Mogul_mean_42_hits
REM  Mogul_mean_70_hits
DANG_LA0 2.418 0.032 C7 C18
REM angle C6-C7-C8 ang=122.2,0.8 b12=1.433,0.022 b23=1.349,0.017
REM angle C6-C7-C8 sources: Mogul_mean_2156_hits Mogul_mean_25_hits
REM  Mogul_mean_42_hits
DANG_LA0 2.435 0.026 C6 C8
REM angle C7-C8-C9 ang=121.6,1.1 b12=1.349,0.017 b23=1.431,0.019
REM angle C7-C8-C9 sources: Mogul_mean_2156_hits Mogul_mean_34_hits
REM  Mogul_mean_62_hits
DANG_LA0 2.427 0.025 C7 C9
REM angle C8-C9-C10 ang=133.0,2.8 b12=1.431,0.019 b23=1.414,0.019
REM angle C8-C9-C10 sources: Mogul_mean_16_hits Mogul_mean_19_hits
REM  Mogul_mean_62_hits
DANG_LA0 2.608 0.037 C8 C10
REM angle C8-C9-C17 ang=118.8,3.0 b12=1.431,0.019 b23=1.430,0.018
REM angle C8-C9-C17 sources: MMFF94s_optimised_coords Mogul_mean_22_hits
REM  Mogul_mean_62_hits
DANG_LA0 2.462 0.044 C8 C17
REM angle C10-C9-C17 ang=108.5,0.6 b12=1.414,0.019 b23=1.430,0.018
REM angle C10-C9-C17 sources: Mogul_mean_16_hits Mogul_mean_17_hits
REM  Mogul_mean_22_hits
DANG_LA0 2.307 0.023 C10 C17
REM angle C9-C10-C11 ang=133.0,2.8 b12=1.414,0.019 b23=1.431,0.019
REM angle C9-C10-C11 sources: Mogul_mean_16_hits Mogul_mean_19_hits
REM  Mogul_mean_62_hits
DANG_LA0 2.608 0.037 C9 C11
REM angle C9-C10-C15 ang=108.5,0.6 b12=1.414,0.019 b23=1.430,0.018
REM angle C9-C10-C15 sources: Mogul_mean_16_hits Mogul_mean_17_hits
REM  Mogul_mean_22_hits
DANG_LA0 2.307 0.023 C9 C15
REM angle C11-C10-C15 ang=118.7,3.0 b12=1.431,0.019 b23=1.430,0.018
REM angle C11-C10-C15 sources: MMFF94s_optimised_coords Mogul_mean_22_hits
REM  Mogul_mean_62_hits
DANG_LA0 2.462 0.044 C11 C15
REM angle C10-C11-C12 ang=121.6,1.1 b12=1.431,0.019 b23=1.349,0.017
REM angle C10-C11-C12 sources: Mogul_mean_2156_hits Mogul_mean_34_hits
REM  Mogul_mean_62_hits
DANG_LA0 2.427 0.025 C10 C12
REM angle C11-C12-C13 ang=122.2,0.8 b12=1.349,0.017 b23=1.433,0.022
REM angle C11-C12-C13 sources: Mogul_mean_2156_hits Mogul_mean_25_hits
REM  Mogul_mean_42_hits
DANG_LA0 2.435 0.026 C11 C13
REM angle C12-C13-C14 ang=119.2,1.4 b12=1.433,0.022 b23=1.371,0.023
REM angle C12-C13-C14 sources: Mogul_mean_16_hits Mogul_mean_42_hits
REM  Mogul_mean_70_hits
DANG_LA0 2.418 0.032 C12 C14
REM angle C12-C13-C22 ang=120.3,1.3 b12=1.433,0.022 b23=1.481,0.012
REM angle C12-C13-C22 sources: Mogul_mean_267_hits Mogul_mean_26_hits
REM  Mogul_mean_42_hits
DANG_LA0 2.527 0.027 C12 C22
REM angle C14-C13-C22 ang=121.1,1.3 b12=1.371,0.023 b23=1.481,0.012
REM angle C14-C13-C22 sources: Mogul_mean_267_hits Mogul_mean_47_hits
REM  Mogul_mean_70_hits
DANG_LA0 2.484 0.028 C14 C22
REM angle C13-C14-C15 ang=118.1,3.0 b12=1.371,0.023 b23=1.430,0.030
REM angle C13-C14-C15 sources: MMFF94s_equilibrium MMFF94s_optimised_coords
REM  Mogul_mean_70_hits
DANG_LA0 2.402 0.050 C13 C15
REM angle C10-C15-C14 ang=121.5,3.0 b12=1.430,0.018 b23=1.430,0.030
REM angle C10-C15-C14 sources: MMFF94s_equilibrium MMFF94s_optimised_coords
REM  Mogul_mean_22_hits
DANG_LA0 2.495 0.048 C10 C14
REM angle C10-C15-C16 ang=106.9,1.3 b12=1.430,0.018 b23=1.429,0.019
REM angle C10-C15-C16 sources: Mogul_mean_13_hits Mogul_mean_15_hits
REM  Mogul_mean_22_hits
DANG_LA0 2.296 0.029 C10 C16
REM angle C14-C15-C16 ang=128.8,3.0 b12=1.430,0.030 b23=1.429,0.019
REM angle C14-C15-C16 sources: MMFF94s_equilibrium MMFF94s_optimised_coords
REM  Mogul_mean_15_hits
DANG_LA0 2.578 0.046 C14 C16
REM angle C15-C16-C17 ang=102.3,3.0 b12=1.429,0.019 b23=1.429,0.019
REM angle C15-C16-C17 sources: MMFF94s_optimised_coords Mogul_mean_15_hits
DANG_LA0 2.224 0.052 C15 C17
REM angle C15-C16-O1 ang=128.6,1.4 b12=1.429,0.019 b23=1.236,0.018
REM angle C15-C16-O1 sources: Mogul_mean_12_hits Mogul_mean_15_hits
REM  Mogul_mean_39_hits
DANG_LA0 2.403 0.028 C15 O1
REM angle C17-C16-O1 ang=128.6,1.4 b12=1.429,0.019 b23=1.236,0.018
REM angle C17-C16-O1 sources: Mogul_mean_12_hits Mogul_mean_15_hits
REM  Mogul_mean_39_hits
DANG_LA0 2.403 0.028 C17 O1
REM angle C9-C17-C16 ang=106.9,1.3 b12=1.430,0.018 b23=1.429,0.019
REM angle C9-C17-C16 sources: Mogul_mean_13_hits Mogul_mean_15_hits
REM  Mogul_mean_22_hits
DANG_LA0 2.296 0.029 C9 C16
REM angle C9-C17-C18 ang=121.5,3.0 b12=1.430,0.018 b23=1.430,0.030
REM angle C9-C17-C18 sources: MMFF94s_equilibrium MMFF94s_optimised_coords
REM  Mogul_mean_22_hits
DANG_LA0 2.495 0.048 C9 C18
REM angle C16-C17-C18 ang=128.8,3.0 b12=1.429,0.019 b23=1.430,0.030
REM angle C16-C17-C18 sources: MMFF94s_equilibrium MMFF94s_optimised_coords
REM  Mogul_mean_15_hits
DANG_LA0 2.578 0.046 C16 C18
REM angle C6-C18-C17 ang=118.0,3.0 b12=1.371,0.023 b23=1.430,0.030
REM angle C6-C18-C17 sources: MMFF94s_equilibrium MMFF94s_optimised_coords
REM  Mogul_mean_70_hits
DANG_LA0 2.401 0.050 C6 C17
REM angle C19-N2-C23 ang=117.0,1.1 b12=1.334,0.012 b23=1.335,0.010
REM angle C19-N2-C23 sources: Mogul_mean_2242_hits Mogul_mean_2476_hits
REM  Mogul_mean_2520_hits
DANG_LA0 2.275 0.019 C19 C23
REM angle N2-C19-C20 ang=123.2,1.0 b12=1.334,0.012 b23=1.379,0.015
REM angle N2-C19-C20 sources: Mogul_mean_1297_hits Mogul_mean_2242_hits
REM  Mogul_mean_2442_hits
DANG_LA0 2.387 0.020 N2 C20
REM angle C19-C20-C21 ang=118.9,0.9 b12=1.379,0.015 b23=1.384,0.012
REM angle C19-C20-C21 sources: Mogul_mean_1705_hits Mogul_mean_2442_hits
REM  Mogul_mean_3354_hits
DANG_LA0 2.380 0.020 C19 C21
REM angle C20-C21-C22 ang=120.4,0.6 b12=1.384,0.012 b23=1.391,0.013
REM angle C20-C21-C22 sources: Mogul_mean_1705_hits Mogul_mean_2615_hits
REM  Mogul_mean_2859_hits
DANG_LA0 2.408 0.017 C20 C22
REM angle C13-C22-C21 ang=121.0,0.8 b12=1.481,0.012 b23=1.391,0.013
REM angle C13-C22-C21 sources: Mogul_mean_2615_hits Mogul_mean_267_hits
REM  Mogul_mean_490_hits
DANG_LA0 2.501 0.019 C13 C21
REM angle C13-C22-C23 ang=121.1,3.0 b12=1.481,0.012 b23=1.389,0.010
REM angle C13-C22-C23 sources: MMFF94s_optimised_coords Mogul_mean_1054_hits
REM  Mogul_mean_267_hits
DANG_LA0 2.499 0.039 C13 C23
REM angle C21-C22-C23 ang=117.7,0.8 b12=1.391,0.013 b23=1.389,0.010
REM angle C21-C22-C23 sources: Mogul_mean_1054_hits Mogul_mean_2615_hits
REM  Mogul_mean_834_hits
DANG_LA0 2.379 0.017 C21 C23
REM angle N2-C23-C22 ang=123.7,0.8 b12=1.335,0.010 b23=1.389,0.010
REM angle N2-C23-C22 sources: Mogul_mean_1054_hits Mogul_mean_2476_hits
REM  Mogul_mean_831_hits
DANG_LA0 2.402 0.016 N2 C22
REM planes:
REM plane big_1, source: fused_planes
FLAT_LA0 C1 N1 C2 C3 C4 C5 C6
REM plane big_2, source: fused_planes
FLAT_LA0 O1 C4 C6 C7 C8 C9 C10 C11 C12 C13 C14 C15 C16 C17 C18 C22
REM plane big_3, source: fused_planes
FLAT_LA0 N2 C13 C19 C20 C21 C22 C23
DFIX_BF4 1.4185 F1 B1
DFIX_BF4 1.4185 B1 F2
DFIX_BF4 1.4185 B1 F3
DFIX_BF4 1.4185 B1 F4
DANG_BF4 2.3165 F1 F2
DANG_BF4 2.3165 F1 F3
DANG_BF4 2.3165 F1 F4
DANG_BF4 2.3165 F2 F3
DANG_BF4 2.3165 F2 F4
DANG_BF4 2.3165 F3 F4
SIMU 0.02 0.01
TEMP -170
L.S. 20 0  179
ACTA TABS
PLAN 5
WPDB -2
BOND $H
FMAP 2
ABIN
WGHT    0.200000
FVAR       0.23889
RESI 1 PD
PD1   6    0.253798    0.100693    0.200071    11.00000    0.09935    0.13410 =
         0.12175    0.08728    0.00714    0.03545
PD2   6    0.276916    0.858862    0.646753    11.00000    0.09854    0.13910 =
         0.09064    0.06654   -0.00030    0.03230
RESI 2 DOR
O1    4   -0.314596    0.441889   -0.159699    11.00000    0.19889    0.22135 =
         0.14545    0.06958   -0.02849    0.07090
N1    3    0.203146    0.886812    0.600655    11.00000    0.09604    0.12940 =
         0.10064    0.07333    0.03302    0.07933
N2    3   -0.100729    0.459269    0.035909    11.00000    0.17387    0.16285 =
         0.09093    0.07428   -0.00816    0.07585
N3    3    0.175451    0.056947    0.114516    11.00000    0.10582    0.11444 =
         0.11850    0.06467   -0.01105    0.02760
C1    1    0.194218    0.953708    0.633161    11.00000    0.10348    0.12365 =
         0.10575    0.06057    0.02426    0.07587
AFIX  43
H1    2    0.218627    0.985335    0.679545    11.00000   -1.20000
AFIX   0
C2    1    0.151036    0.979879    0.602883    11.00000    0.10652    0.12452 =
         0.11499    0.06174    0.02484    0.08006
AFIX  43
H2    2    0.150421    1.029907    0.625335    11.00000   -1.20000
AFIX   0
C3    1    0.108752    0.929467    0.538194    11.00000    0.11625    0.13355 =
         0.11328    0.06742    0.01767    0.06470
AFIX  43
H3    2    0.072069    0.942894    0.518390    11.00000   -1.20000
AFIX   0
C4    1    0.118925    0.859668    0.501706    11.00000    0.11347    0.14506 =
         0.10578    0.07030    0.02803    0.06782
C5    1    0.166427    0.840445    0.536900    11.00000    0.09853    0.14137 =
         0.09631    0.06570    0.03720    0.06496
AFIX  43
H5    2    0.172698    0.792254    0.514295    11.00000   -1.20000
AFIX   0
C6    1    0.071503    0.803325    0.434100    11.00000    0.13954    0.15572 =
         0.09691    0.06198    0.01692    0.06571
C7    1   -0.001415    0.807405    0.414316    11.00000    0.15775    0.15687 =
         0.09326    0.05574   -0.00482    0.08578
AFIX  43
H7    2   -0.021125    0.846069    0.445545    11.00000   -1.20000
AFIX   0
C8    1   -0.046120    0.757113    0.350777    11.00000    0.16330    0.16060 =
         0.10079    0.04588   -0.01628    0.08649
AFIX  43
H8    2   -0.096882    0.759673    0.339311    11.00000   -1.20000
AFIX   0
C9    1   -0.015497    0.702584    0.303807    11.00000    0.17235    0.16809 =
         0.10044    0.05518   -0.01442    0.07733
C10   1   -0.048173    0.642761    0.234461    11.00000    0.17987    0.17330 =
         0.10021    0.05339   -0.02209    0.07810
C11   1   -0.121326    0.620094    0.194571    11.00000    0.18645    0.17761 =
         0.12164    0.05101   -0.02019    0.08344
AFIX  43
H11   2   -0.159305    0.646158    0.211844    11.00000   -1.20000
AFIX   0
C12   1   -0.138084    0.559039    0.129349    11.00000    0.18750    0.17386 =
         0.11316    0.05101   -0.01886    0.07807
AFIX  43
H12   2   -0.188299    0.542641    0.102406    11.00000   -1.20000
AFIX   0
C13   1   -0.082146    0.521708    0.103119    11.00000    0.18002    0.15834 =
         0.09937    0.06052   -0.00477    0.07958
C14   1   -0.007985    0.545557    0.142025    11.00000    0.17267    0.16034 =
         0.09532    0.06660   -0.00624    0.07933
AFIX  43
H14   2    0.030580    0.520506    0.123882    11.00000   -1.20000
AFIX   0
C15   1    0.008965    0.606236    0.207504    11.00000    0.17359    0.17222 =
         0.10193    0.06408   -0.01664    0.08020
C16   1    0.084197    0.640961    0.259599    11.00000    0.16868    0.17770 =
         0.09806    0.06131    0.00267    0.07602
C17   1    0.060273    0.700389    0.320657    11.00000    0.16543    0.16483 =
         0.09320    0.06665    0.00118    0.06841
C18   1    0.102473    0.749344    0.386076    11.00000    0.14131    0.15796 =
         0.09392    0.06602    0.01081    0.06359
AFIX  43
H18   2    0.152605    0.746118    0.398226    11.00000   -1.20000
AFIX   0
C19   1    0.154315    0.676516    0.235164    11.00000    0.17199    0.18167 =
         0.09860    0.05208    0.01466    0.08207
AFIX 133
H19A  2    0.171342    0.637721    0.197767    11.00000   -1.50000
H19B  2    0.198231    0.707397    0.273271    11.00000   -1.50000
H19C  2    0.137856    0.706987    0.218951    11.00000   -1.50000
AFIX   0
C20   1    0.104508    0.584358    0.275673    11.00000    0.16291    0.17627 =
         0.09415    0.06820   -0.00056    0.07610
AFIX 133
H20A  2    0.062436    0.567262    0.296808    11.00000   -1.50000
H20B  2    0.154566    0.607420    0.307262    11.00000   -1.50000
H20C  2    0.109472    0.542297    0.233197    11.00000   -1.50000
AFIX   0
C21   1   -0.154126    0.454935   -0.014581    11.00000    0.17795    0.17320 =
         0.10131    0.07015    0.00360    0.07086
C22   1   -0.140659    0.510850   -0.031048    11.00000    0.17894    0.17119 =
         0.11108    0.07892   -0.00207    0.07641
AFIX  43
H22   2   -0.094022    0.551162   -0.010018    11.00000   -1.20000
AFIX   0
C23   1   -0.195013    0.507976   -0.078013    11.00000    0.18225    0.18468 =
         0.11921    0.07102   -0.01345    0.08408
AFIX  43
H23   2   -0.185588    0.546072   -0.089579    11.00000   -1.20000
AFIX   0
C24   1   -0.263384    0.449354   -0.108254    11.00000    0.18018    0.19476 =
         0.13222    0.06902   -0.01742    0.07549
C25   1   -0.278761    0.395897   -0.088943    11.00000    0.16901    0.19471 =
         0.12333    0.05351    0.00091    0.07463
AFIX  43
H25   2   -0.328411    0.359226   -0.105352    11.00000   -1.20000
AFIX   0
C26   1   -0.222284    0.395566   -0.045913    11.00000    0.17323    0.17491 =
         0.09879    0.07304    0.00851    0.07111
AFIX  43
H26   2   -0.229788    0.355162   -0.037693    11.00000   -1.20000
AFIX   0
C27   1   -0.291833    0.495507   -0.181540    11.00000    0.20096    0.22586 =
         0.14942    0.06882   -0.03100    0.07592
AFIX 133
H27A  2   -0.250966    0.484310   -0.210575    11.00000   -1.50000
H27B  2   -0.271040    0.544713   -0.141423    11.00000   -1.50000
H27C  2   -0.337907    0.494211   -0.207574    11.00000   -1.50000
AFIX   0
C28   1   -0.070510    0.398552    0.019494    11.00000    0.15718    0.15350 =
         0.08200    0.07311    0.00363    0.06775
C29   1   -0.056981    0.354922   -0.046207    11.00000    0.15740    0.14715 =
         0.08400    0.06892    0.00733    0.05726
AFIX  43
H29   2   -0.068383    0.365573   -0.081318    11.00000   -1.20000
AFIX   0
C30   1   -0.027133    0.296163   -0.061255    11.00000    0.13844    0.14848 =
         0.07505    0.07151    0.00237    0.04086
AFIX  43
H30   2   -0.017104    0.267226   -0.106151    11.00000   -1.20000
AFIX   0
C31   1   -0.011883    0.279778   -0.009868    11.00000    0.12285    0.14125 =
         0.08680    0.07700    0.00627    0.03496
C32   1    0.019351    0.223058   -0.009943    11.00000    0.11105    0.13587 =
         0.09361    0.07245    0.01085    0.03795
C33   1    0.041543    0.164894   -0.061852    11.00000    0.11236    0.13767 =
         0.09306    0.06261    0.01619    0.03612
AFIX  43
H33   2    0.037814    0.157458   -0.107113    11.00000   -1.20000
AFIX   0
C34   1    0.069037    0.118220   -0.046532    11.00000    0.11932    0.12731 =
         0.09778    0.07156    0.00711    0.04696
AFIX  43
H34   2    0.083610    0.078522   -0.082115    11.00000   -1.20000
AFIX   0
C35   1    0.076065    0.127393    0.019050    11.00000    0.10848    0.12106 =
         0.09130    0.06333    0.01258    0.04761
C36   1    0.053916    0.185756    0.070972    11.00000    0.10063    0.12525 =
         0.08780    0.06832    0.01501    0.04673
AFIX  43
H36   2    0.060169    0.194430    0.116599    11.00000   -1.20000
AFIX   0
C37   1    0.022725    0.231109    0.055806    11.00000    0.10564    0.13620 =
         0.07891    0.06994    0.01606    0.04332
C38   1   -0.007800    0.294969    0.103614    11.00000    0.11834    0.15304 =
         0.08052    0.07517    0.00829    0.03120
C39   1   -0.027612    0.322778    0.055978    11.00000    0.12861    0.14985 =
         0.08530    0.07670    0.00623    0.03639
C40   1   -0.055429    0.382905    0.071446    11.00000    0.13151    0.15401 =
         0.08337    0.07391    0.00990    0.05606
AFIX  43
H40   2   -0.064074    0.412917    0.116579    11.00000   -1.20000
AFIX   0
C41   1   -0.081730    0.268873    0.129781    11.00000    0.11950    0.16287 =
         0.08313    0.06306    0.01409    0.02991
AFIX 133
H41A  2   -0.102085    0.310721    0.157333    11.00000   -1.50000
H41B  2   -0.068095    0.248430    0.157950    11.00000   -1.50000
H41C  2   -0.122219    0.230805    0.090768    11.00000   -1.50000
AFIX   0
C42   1    0.057433    0.354371    0.163558    11.00000    0.12269    0.15447 =
         0.08646    0.07393    0.00655    0.02975
AFIX 133
H42A  2    0.105598    0.366799    0.145769    11.00000   -1.50000
H42B  2    0.068259    0.335570    0.193963    11.00000   -1.50000
H42C  2    0.040006    0.398593    0.189136    11.00000   -1.50000
AFIX   0
C43   1    0.166759   -0.012207    0.065944    11.00000    0.10052    0.11683 =
         0.12568    0.05798    0.00702    0.03063
AFIX  43
H43   2    0.189369   -0.042494    0.076253    11.00000   -1.20000
AFIX   0
C44   1    0.126033   -0.041561    0.001047    11.00000    0.10656    0.11497 =
         0.12768    0.05959    0.00562    0.04277
AFIX  43
H44   2    0.117821   -0.092002   -0.031847    11.00000   -1.20000
AFIX   0
C45   1    0.097479    0.003945   -0.015052    11.00000    0.11133    0.11330 =
         0.12660    0.05058    0.00673    0.03681
AFIX  43
H45   2    0.074404   -0.013811   -0.060749    11.00000   -1.20000
AFIX   0
C46   1    0.102253    0.075650    0.035184    11.00000    0.10771    0.11521 =
         0.11021    0.05521    0.00571    0.04995
C47   1    0.143981    0.099066    0.099043    11.00000    0.10783    0.10961 =
         0.11435    0.05919    0.00495    0.04925
AFIX  43
H47   2    0.150453    0.148422    0.133948    11.00000   -1.20000
AFIX   0
RESI 3 DOR
O1    4    0.788328    0.706665   -0.048512    11.00000    0.08729    0.15052 =
         0.08984    0.07157    0.00026    0.02159
N1    3    0.369439    0.922361    0.633994    11.00000    0.12091    0.12106 =
         0.08845    0.06101   -0.01373    0.02676
N2    3    0.633154    0.640955    0.135865    11.00000    0.12187    0.12278 =
         0.08846    0.07150    0.02475    0.02580
N3    3    0.340870    0.099049    0.142862    11.00000    0.08048    0.10487 =
         0.10880    0.04957    0.00976    0.03154
C1    1    0.399220    0.992978    0.682247    11.00000    0.13232    0.12130 =
         0.08093    0.05528   -0.01316    0.03710
AFIX  43
H1    2    0.376155    1.010773    0.722764    11.00000   -1.20000
AFIX   0
C2    1    0.461494    1.041123    0.676215    11.00000    0.13504    0.11406 =
         0.08792    0.03831   -0.01864    0.04143
AFIX  43
H2    2    0.479785    1.091405    0.710973    11.00000   -1.20000
AFIX   0
C3    1    0.497139    1.014572    0.618071    11.00000    0.13334    0.11183 =
         0.08412    0.05409   -0.01128    0.03972
AFIX  43
H3    2    0.542127    1.045994    0.613721    11.00000   -1.20000
AFIX   0
C4    1    0.466535    0.941698    0.566278    11.00000    0.12594    0.11504 =
         0.07658    0.05837   -0.00339    0.04198
C5    1    0.402786    0.898081    0.577718    11.00000    0.12491    0.11191 =
         0.07704    0.06760   -0.00509    0.02981
AFIX  43
H5    2    0.381806    0.847920    0.543245    11.00000   -1.20000
AFIX   0
C6    1    0.505293    0.909787    0.505281    11.00000    0.12772    0.12945 =
         0.07288    0.07148    0.00403    0.03411
C7    1    0.581799    0.946418    0.504523    11.00000    0.12773    0.14360 =
         0.09014    0.05395    0.00324    0.03989
AFIX  43
H7    2    0.608801    0.992271    0.543491    11.00000   -1.20000
AFIX   0
C8    1    0.619145    0.917433    0.448302    11.00000    0.11545    0.13975 =
         0.09312    0.04965    0.00835    0.05891
AFIX  43
H8    2    0.671849    0.942399    0.449168    11.00000   -1.20000
AFIX   0
C9    1    0.578729    0.851048    0.390119    11.00000    0.11928    0.13015 =
         0.08311    0.05506    0.02535    0.04927
C10   1    0.603014    0.806772    0.325190    11.00000    0.12488    0.13786 =
         0.07566    0.05825    0.02531    0.03658
C11   1    0.674377    0.816542    0.300332    11.00000    0.12474    0.14434 =
         0.07529    0.04812    0.03311    0.03266
AFIX  43
H11   2    0.716490    0.860431    0.326056    11.00000   -1.20000
AFIX   0
C12   1    0.682844    0.761685    0.238030    11.00000    0.12194    0.14164 =
         0.09218    0.05056    0.03086    0.03711
AFIX  43
H12   2    0.731640    0.767814    0.221546    11.00000   -1.20000
AFIX   0
C13   1    0.621561    0.697667    0.198864    11.00000    0.12594    0.13394 =
         0.08688    0.05974    0.03094    0.03014
C14   1    0.548818    0.689740    0.221302    11.00000    0.11347    0.13069 =
         0.08211    0.06197    0.02356    0.04797
AFIX  43
H14   2    0.505141    0.648325    0.192983    11.00000   -1.20000
AFIX   0
C15   1    0.540521    0.742891    0.285492    11.00000    0.12892    0.12931 =
         0.08630    0.06195    0.02601    0.03569
C16   1    0.469844    0.742247    0.322954    11.00000    0.13593    0.13251 =
         0.09484    0.06005    0.02548    0.04676
C17   1    0.501067    0.814648    0.389676    11.00000    0.13174    0.12546 =
         0.08598    0.06532    0.01469    0.04828
C18   1    0.463694    0.844785    0.446305    11.00000    0.13383    0.11637 =
         0.07342    0.06929    0.01706    0.04183
AFIX  43
H18   2    0.410164    0.821305    0.444904    11.00000   -1.20000
AFIX   0
C19   1    0.397124    0.742075    0.283998    11.00000    0.13514    0.13847 =
         0.10321    0.05294    0.01918    0.05265
AFIX 133
H19A  2    0.413721    0.756525    0.249886    11.00000   -1.50000
H19B  2    0.371511    0.777111    0.316318    11.00000   -1.50000
H19C  2    0.359823    0.692480    0.260977    11.00000   -1.50000
AFIX   0
C20   1    0.448965    0.676067    0.335551    11.00000    0.13966    0.12897 =
         0.09329    0.06026    0.03529    0.04263
AFIX 133
H20A  2    0.430108    0.630247    0.291663    11.00000   -1.50000
H20B  2    0.407472    0.680586    0.364344    11.00000   -1.50000
H20C  2    0.496021    0.675234    0.358667    11.00000   -1.50000
AFIX   0
C21   1    0.672789    0.661280    0.090382    11.00000    0.11366    0.11856 =
         0.09184    0.07536    0.01466    0.01970
C22   1    0.752048    0.666101    0.089060    11.00000    0.08879    0.10254 =
         0.08670    0.07997   -0.00433    0.02700
AFIX  43
H22   2    0.780830    0.659081    0.120447    11.00000   -1.20000
AFIX   0
C23   1    0.789394    0.681186    0.041878    11.00000    0.08774    0.12901 =
         0.09550    0.07615   -0.01511    0.02452
AFIX  43
H23   2    0.843579    0.683358    0.040161    11.00000   -1.20000
AFIX   0
C24   1    0.748018    0.693103   -0.002763    11.00000    0.09145    0.14050 =
         0.09867    0.07011   -0.00317    0.02145
C25   1    0.668828    0.688921   -0.001329    11.00000    0.08597    0.13418 =
         0.08906    0.06760    0.01231    0.03123
AFIX  43
H25   2    0.639880    0.695051   -0.033293    11.00000   -1.20000
AFIX   0
C26   1    0.632080    0.675730    0.047054    11.00000    0.09729    0.13415 =
         0.08373    0.07498    0.00597    0.02585
AFIX  43
H26   2    0.578835    0.676564    0.050637    11.00000   -1.20000
AFIX   0
C27   1    0.748485    0.720743   -0.094234    11.00000    0.08697    0.14810 =
         0.08423    0.07437   -0.00341    0.02754
AFIX 133
H27A  2    0.776591    0.712238   -0.133290    11.00000   -1.50000
H27B  2    0.746866    0.772066   -0.070470    11.00000   -1.50000
H27C  2    0.694469    0.687653   -0.110535    11.00000   -1.50000
AFIX   0
C28   1    0.607371    0.564630    0.115802    11.00000    0.11829    0.13650 =
         0.10574    0.07372    0.01876    0.03262
C29   1    0.606037    0.512383    0.048148    11.00000    0.11230    0.12953 =
         0.10929    0.07149    0.01179    0.03525
AFIX  43
H29   2    0.621818    0.528317    0.016264    11.00000   -1.20000
AFIX   0
C30   1    0.582180    0.437844    0.026622    11.00000    0.10656    0.12552 =
         0.10601    0.07109    0.01121    0.03010
AFIX  43
H30   2    0.581517    0.402714   -0.019640    11.00000   -1.20000
AFIX   0
C31   1    0.559057    0.414787    0.073698    11.00000    0.09179    0.13593 =
         0.10564    0.08168    0.00730    0.03810
C32   1    0.529239    0.341637    0.066150    11.00000    0.08389    0.14068 =
         0.10043    0.08576    0.00704    0.03780
C33   1    0.517737    0.271060    0.010588    11.00000    0.07708    0.14689 =
         0.08905    0.08480    0.02392    0.03883
AFIX  43
H33   2    0.533361    0.264947   -0.031598    11.00000   -1.20000
AFIX   0
C34   1    0.483478    0.210074    0.017264    11.00000    0.08321    0.13191 =
         0.08898    0.07173    0.01916    0.03501
AFIX  43
H34   2    0.475986    0.162197   -0.020759    11.00000   -1.20000
AFIX   0
C35   1    0.459689    0.216963    0.078178    11.00000    0.09390    0.12585 =
         0.09179    0.06764    0.00404    0.02797
C36   1    0.472945    0.287814    0.134307    11.00000    0.10214    0.13930 =
         0.09431    0.07029    0.00062    0.02827
AFIX  43
H36   2    0.456280    0.293752    0.176136    11.00000   -1.20000
AFIX   0
C37   1    0.510314    0.349434    0.129156    11.00000    0.09088    0.14338 =
         0.09868    0.08024   -0.00152    0.03485
C38   1    0.531991    0.430413    0.183862    11.00000    0.10148    0.14103 =
         0.12127    0.09244    0.01151    0.03574
C39   1    0.560919    0.467333    0.141742    11.00000    0.09670    0.13843 =
         0.11014    0.08303    0.01808    0.04139
C40   1    0.585253    0.542148    0.162939    11.00000    0.11546    0.13775 =
         0.10965    0.09209    0.01405    0.02693
AFIX  43
H40   2    0.586719    0.577546    0.209276    11.00000   -1.20000
AFIX   0
C41   1    0.599256    0.448803    0.239739    11.00000    0.10682    0.14394 =
         0.12088    0.09161    0.01100    0.02657
AFIX 133
H41A  2    0.581771    0.419448    0.262173    11.00000   -1.50000
H41B  2    0.613004    0.501382    0.273718    11.00000   -1.50000
H41C  2    0.645657    0.437243    0.218768    11.00000   -1.50000
AFIX   0
C42   1    0.460421    0.452201    0.216213    11.00000    0.10578    0.14227 =
         0.12702    0.08919    0.01791    0.03589
AFIX 133
H42A  2    0.422947    0.450351    0.182258    11.00000   -1.50000
H42B  2    0.477936    0.502362    0.255383    11.00000   -1.50000
H42C  2    0.434639    0.417814    0.231676    11.00000   -1.50000
AFIX   0
C43   1    0.358150    0.035722    0.105555    11.00000    0.08345    0.09746 =
         0.10150    0.05299    0.01584    0.03716
AFIX  43
H43   2    0.332712   -0.005366    0.110763    11.00000   -1.20000
AFIX   0
C44   1    0.411092    0.026644    0.059706    11.00000    0.07193    0.09100 =
         0.10703    0.05437    0.01024    0.05346
AFIX  43
H44   2    0.428362   -0.016458    0.039042    11.00000   -1.20000
AFIX   0
C45   1    0.437750    0.083790    0.045394    11.00000    0.08217    0.10507 =
         0.09367    0.04835    0.01200    0.03800
AFIX  43
H45   2    0.464088    0.076016    0.007116    11.00000   -1.20000
AFIX   0
C46   1    0.426061    0.152206    0.086795    11.00000    0.08685    0.10943 =
         0.09119    0.05980    0.00211    0.02562
C47   1    0.373420    0.155490    0.132985    11.00000    0.06898    0.09912 =
         0.09654    0.05326    0.00597    0.02550
AFIX  43
H47   2    0.360167    0.200258    0.158656    11.00000   -1.20000
AFIX   0
RESI 4 LA0
O1    4    0.263771    0.458087    0.504373    11.00000    0.09144    0.15860 =
         0.09916    0.04695   -0.00859    0.04101
N1    3    0.331488    0.141229    0.288709    11.00000    0.09522    0.13154 =
         0.11548    0.09395   -0.02144    0.02437
N2    3    0.350096    0.830497    0.694258    11.00000    0.09535    0.09650 =
         0.09702    0.05380    0.02405    0.02797
C1    1    0.370656    0.095851    0.290081    11.00000    0.11333    0.12194 =
         0.12814    0.07890    0.00296    0.03838
AFIX  43
H1    2    0.358950    0.047251    0.252279    11.00000   -1.20000
AFIX   0
C2    1    0.427641    0.116975    0.344498    11.00000    0.10434    0.12045 =
         0.11332    0.08001    0.00267    0.04431
AFIX  43
H2    2    0.453050    0.082746    0.344441    11.00000   -1.20000
AFIX   0
C3    1    0.447316    0.188356    0.398994    11.00000    0.09013    0.13859 =
         0.13143    0.06995   -0.00158    0.03583
AFIX  43
H3    2    0.492623    0.206986    0.432498    11.00000   -1.20000
AFIX   0
C4    1    0.398606    0.232077    0.403209    11.00000    0.10440    0.12405 =
         0.12226    0.08406   -0.01318    0.03312
C5    1    0.351670    0.209735    0.341667    11.00000    0.10702    0.12355 =
         0.11395    0.09646    0.00196    0.01604
AFIX  43
H5    2    0.333073    0.245579    0.337391    11.00000   -1.20000
AFIX   0
C6    1    0.419410    0.311703    0.453669    11.00000    0.10906    0.13326 =
         0.11426    0.08487   -0.00263    0.03202
C7    1    0.496637    0.350510    0.493204    11.00000    0.12188    0.13055 =
         0.11201    0.09817   -0.01024    0.02957
AFIX  43
H7    2    0.535353    0.324990    0.487027    11.00000   -1.20000
AFIX   0
C8    1    0.515128    0.423758    0.539640    11.00000    0.11222    0.13995 =
         0.10165    0.08520   -0.01165    0.02408
AFIX  43
H8    2    0.566696    0.449186    0.565493    11.00000   -1.20000
AFIX   0
C9    1    0.457347    0.462287    0.549514    11.00000    0.09959    0.13356 =
         0.09571    0.07968   -0.00225    0.02581
C10   1    0.458971    0.535820    0.592627    11.00000    0.08613    0.13270 =
         0.08060    0.07114    0.02134    0.04029
C11   1    0.518250    0.599774    0.641616    11.00000    0.09444    0.13466 =
         0.07755    0.06747    0.02103    0.05265
AFIX  43
H11   2    0.569652    0.596657    0.650265    11.00000   -1.20000
AFIX   0
C12   1    0.501826    0.665295    0.676119    11.00000    0.10222    0.12814 =
         0.08006    0.06662    0.00293    0.04814
AFIX  43
H12   2    0.541652    0.706988    0.709944    11.00000   -1.20000
AFIX   0
C13   1    0.427208    0.673273    0.663177    11.00000    0.09960    0.13242 =
         0.07429    0.05204   -0.00024    0.04146
C14   1    0.367805    0.612122    0.615165    11.00000    0.09735    0.13954 =
         0.07783    0.06037    0.00407    0.04957
AFIX  43
H14   2    0.317159    0.616757    0.606638    11.00000   -1.20000
AFIX   0
C15   1    0.382886    0.543908    0.579555    11.00000    0.09814    0.13989 =
         0.08232    0.06953   -0.00379    0.04202
C16   1    0.333659    0.472752    0.528156    11.00000    0.09169    0.15024 =
         0.09491    0.05422   -0.01019    0.03988
C17   1    0.380173    0.422724    0.510347    11.00000    0.09948    0.13118 =
         0.10426    0.08015   -0.01017    0.03113
C18   1    0.360825    0.346662    0.461047    11.00000    0.10773    0.13040 =
         0.10726    0.08158   -0.00400    0.04153
AFIX  43
H18   2    0.309849    0.320667    0.434153    11.00000   -1.20000
AFIX   0
C19   1    0.379293    0.878825    0.759911    11.00000    0.11696    0.10319 =
         0.11050    0.06288    0.00276    0.01363
AFIX  43
H19   2    0.367152    0.924577    0.780738    11.00000   -1.20000
AFIX   0
C20   1    0.426825    0.864163    0.798572    11.00000    0.12368    0.12343 =
         0.08498    0.05574   -0.01734    0.02668
AFIX  43
H20   2    0.447566    0.899648    0.845108    11.00000   -1.20000
AFIX   0
C21   1    0.443747    0.796990    0.768456    11.00000    0.11780    0.11657 =
         0.07296    0.04743   -0.01708    0.02293
AFIX  43
H21   2    0.476571    0.786177    0.794136    11.00000   -1.20000
AFIX   0
C22   1    0.412330    0.745578    0.700406    11.00000    0.10401    0.11621 =
         0.07853    0.05269   -0.00814    0.03759
C23   1    0.367422    0.766463    0.665498    11.00000    0.09913    0.11471 =
         0.09367    0.05514    0.01699    0.02871
AFIX  43
H23   2    0.347886    0.733111    0.618299    11.00000   -1.20000
AFIX   0
RESI 5 LA0
O1    4    0.142009    0.453097    0.397616    11.00000    0.06182    0.15075 =
         0.12670    0.06822    0.02953    0.03238
N1    3    0.158456    0.101230    0.253959    11.00000    0.11267    0.11064 =
         0.16219    0.08498    0.03199    0.02676
N2    3    0.182671    0.795667    0.662030    11.00000    0.05908    0.12464 =
         0.08452    0.06874   -0.00554    0.01030
C1    1    0.109026    0.036507    0.240566    11.00000    0.13435    0.11423 =
         0.16841    0.08003    0.03337    0.02254
AFIX  43
H1    2    0.119567   -0.007569    0.207970    11.00000   -1.20000
AFIX   0
C2    1    0.043239    0.030930    0.272087    11.00000    0.14555    0.11935 =
         0.17846    0.07698    0.04070    0.01556
AFIX  43
H2    2    0.008636   -0.016026    0.260289    11.00000   -1.20000
AFIX   0
C3    1    0.028536    0.095200    0.321365    11.00000    0.13559    0.12059 =
         0.17016    0.08260    0.03481    0.02952
AFIX  43
H3    2   -0.011329    0.093186    0.348658    11.00000   -1.20000
AFIX   0
C4    1    0.073538    0.162344    0.329680    11.00000    0.11421    0.11940 =
         0.15810    0.06629    0.03082    0.01904
C5    1    0.143305    0.162322    0.301467    11.00000    0.10636    0.10381 =
         0.16226    0.07437    0.02090    0.03840
AFIX  43
H5    2    0.182129    0.208263    0.316896    11.00000   -1.20000
AFIX   0
C6    1    0.070017    0.234111    0.385477    11.00000    0.09727    0.12355 =
         0.13477    0.08680    0.02784    0.01085
C7    1    0.040095    0.239050    0.445792    11.00000    0.10629    0.12972 =
         0.12881    0.08360    0.01526    0.00538
AFIX  43
H7    2    0.022596    0.195669    0.449349    11.00000   -1.20000
AFIX   0
C8    1    0.036188    0.304076    0.497798    11.00000    0.10802    0.13919 =
         0.13567    0.06418    0.00742    0.01084
AFIX  43
H8    2    0.017111    0.306174    0.537734    11.00000   -1.20000
AFIX   0
C9    1    0.060627    0.369496    0.492843    11.00000    0.09084    0.13730 =
         0.12468    0.07245    0.00579    0.01479
C10   1    0.064617    0.444000    0.537372    11.00000    0.08472    0.13346 =
         0.11227    0.08086    0.00122    0.02109
C11   1    0.042995    0.481331    0.602513    11.00000    0.08435    0.13929 =
         0.11428    0.07403    0.01639    0.01836
AFIX  43
H11   2    0.020541    0.453843    0.623969    11.00000   -1.20000
AFIX   0
C12   1    0.053190    0.555046    0.635463    11.00000    0.09415    0.14020 =
         0.11534    0.07078    0.01130    0.02294
AFIX  43
H12   2    0.038747    0.578306    0.679631    11.00000   -1.20000
AFIX   0
C13   1    0.085474    0.598173    0.604409    11.00000    0.07398    0.13678 =
         0.11074    0.06332    0.00899    0.02521
C14   1    0.108149    0.563917    0.541334    11.00000    0.06682    0.13189 =
         0.10481    0.07101    0.02221    0.04148
AFIX  43
H14   2    0.131371    0.592468    0.521059    11.00000   -1.20000
AFIX   0
C15   1    0.097472    0.486417    0.505822    11.00000    0.06605    0.13476 =
         0.10799    0.07790    0.01611    0.03122
C16   1    0.113355    0.437108    0.440376    11.00000    0.06462    0.14743 =
         0.12539    0.06902    0.02807    0.02634
C17   1    0.091237    0.364722    0.432999    11.00000    0.08866    0.13817 =
         0.13284    0.06615    0.02132    0.01869
C18   1    0.095657    0.297094    0.380113    11.00000    0.09212    0.12462 =
         0.13455    0.07464    0.01932    0.01825
AFIX  43
H18   2    0.116264    0.294419    0.340519    11.00000   -1.20000
AFIX   0
C19   1    0.140608    0.829388    0.709335    11.00000    0.06660    0.12831 =
         0.08088    0.05837   -0.00129    0.00626
AFIX  43
H19   2    0.153953    0.881704    0.732156    11.00000   -1.20000
AFIX   0
C20   1    0.078053    0.791225    0.726668    11.00000    0.08319    0.13361 =
         0.08161    0.04873    0.00243    0.00447
AFIX  43
H20   2    0.049215    0.816798    0.760781    11.00000   -1.20000
AFIX   0
C21   1    0.058615    0.714624    0.692878    11.00000    0.08392    0.14315 =
         0.08777    0.05801   -0.01221    0.01502
AFIX  43
H21   2    0.017499    0.687148    0.704988    11.00000   -1.20000
AFIX   0
C22   1    0.099484    0.678815    0.641630    11.00000    0.06765    0.13539 =
         0.09414    0.05600   -0.00099    0.02102
C23   1    0.163571    0.722574    0.630565    11.00000    0.05641    0.13727 =
         0.09407    0.04692   -0.01957    0.03231
AFIX  43
H23   2    0.195404    0.698682    0.598656    11.00000   -1.20000
AFIX   0
RESI 6 DMS
S1    5    0.213355   -0.138432    0.150252    11.00000    0.19578    0.19412 =
         0.18298    0.09053    0.02946    0.06397
O1    4    0.240155   -0.056835    0.164958    11.00000    0.18623    0.17622 =
         0.18235    0.09708    0.02494    0.07820
C1    1    0.221567   -0.189236    0.056585    11.00000    0.19393    0.19204 =
         0.18088    0.08797    0.02720    0.06672
AFIX 133
H1A   2    0.187396   -0.177590    0.030778    11.00000   -1.50000
H1B   2    0.205123   -0.242461    0.039827    11.00000   -1.50000
H1C   2    0.276448   -0.174060    0.050470    11.00000   -1.50000
AFIX   0
C2    1    0.299851   -0.151169    0.183700    11.00000    0.19853    0.19857 =
         0.18895    0.08371    0.02560    0.06985
AFIX 133
H2A   2    0.342934   -0.145552    0.158237    11.00000   -1.50000
H2B   2    0.286574   -0.200642    0.178586    11.00000   -1.50000
H2C   2    0.316506   -0.114155    0.232244    11.00000   -1.50000
AFIX   0
RESI 7 DMS
S1    5    0.237691    1.048057    0.844386    11.00000    0.20999    0.18344 =
         0.13790    0.07740   -0.01806    0.03361
O1    4    0.263252    0.987369    0.784569    11.00000    0.20610    0.17887 =
         0.12324    0.07144   -0.01272    0.03972
C1    1    0.292558    1.054325    0.915502    11.00000    0.20884    0.19285 =
         0.14005    0.07217   -0.02396    0.02958
AFIX 133
H1A   2    0.347353    1.056487    0.908053    11.00000   -1.50000
H1B   2    0.268980    1.010929    0.920191    11.00000   -1.50000
H1C   2    0.291483    1.099004    0.957333    11.00000   -1.50000
AFIX   0
C2    1    0.291657    1.127093    0.849102    11.00000    0.20995    0.17813 =
         0.14148    0.07789   -0.01315    0.02397
AFIX 133
H2A   2    0.347393    1.135990    0.864654    11.00000   -1.50000
H2B   2    0.273105    1.168208    0.881569    11.00000   -1.50000
H2C   2    0.285837    1.123013    0.803822    11.00000   -1.50000
AFIX   0
RESI 8 BF4
F1    8    0.265324    0.324429    0.332954    11.00000    0.16998    0.13991 =
         0.16186    0.07990   -0.04789    0.00343
F2    8    0.258592    0.393978    0.277829    11.00000    0.19746    0.18765 =
         0.15967    0.08382   -0.05775   -0.01527
F3    8    0.176355    0.272004    0.232356    11.00000    0.19798    0.14796 =
         0.13558    0.09043   -0.02946    0.01400
F4    8    0.300925    0.295480    0.235021    11.00000    0.21165    0.13157 =
         0.14303    0.10640   -0.11427   -0.04322
B1    7    0.246629    0.323508    0.272347    11.00000    0.18210    0.13187 =
         0.13343    0.11171   -0.06548   -0.00351
RESI 9 BF4
F1    8    0.231500    0.686668    0.484329    11.00000    0.30121    0.10150 =
         0.15012    0.07555   -0.10661    0.04773
F2    8    0.356926    0.717209    0.503145    11.00000    0.28163    0.12668 =
         0.15193    0.06868   -0.01716    0.05057
F3    8    0.285112    0.602132    0.406831    11.00000    0.28572    0.16174 =
         0.17045    0.06024   -0.04148    0.03897
F4    8    0.282832    0.720638    0.419981    11.00000    0.25279    0.13714 =
         0.16871    0.01355   -0.03290    0.05652
B1    7    0.292919    0.679002    0.450133    11.00000    0.27245    0.11688 =
         0.14678    0.06878   -0.05220    0.05389
RESI 10 BF4
F1    8    0.463791    1.035956    0.888004    11.00000    0.17481    0.20523 =
         0.11913    0.04387    0.03673    0.07954
F2    8    0.542705    1.020793    0.801692    11.00000    0.18605    0.19553 =
         0.12213    0.06385    0.01513    0.08691
F3    8    0.587812    1.110177    0.913876    11.00000    0.18012    0.20824 =
         0.12525    0.05627    0.01054    0.06682
F4    8    0.493106    1.119590    0.849830    11.00000    0.18548    0.19880 =
         0.11035    0.06238    0.02121    0.09078
B1    7    0.520798    1.070425    0.861807    11.00000    0.18271    0.20180 =
         0.11927    0.05616    0.02134    0.08050
RESI 11 BF4
F1    8    0.860644    0.790779    0.241307    11.00000    0.30450    0.33461 =
         0.24376    0.15296   -0.04930    0.07898
F2    8    0.870151    0.900414    0.238919    11.00000    0.29787    0.32872 =
         0.21520    0.16765   -0.04182    0.08096
F3    8    0.941666    0.898910    0.324685    11.00000    0.30645    0.33652 =
         0.22335    0.15712   -0.03690    0.08238
F4    8    0.972572    0.845542    0.217269    11.00000    0.30315    0.32708 =
         0.22705    0.15500   -0.02527    0.08959
B1    7    0.910053    0.859411    0.254386    11.00000    0.30316    0.33155 =
         0.22847    0.15815   -0.03899    0.08256
RESI 0

REM <hkl>
REM sol_a_sq.hkl
REM </hkl>
HKLF 4


REM  sol_a.res in P-1
REM wR2 = 0.4381, GooF = S = 1.902, Restrained GooF = 1.750 for all data
REM R1 = 0.1561 for 4349 Fo > 4sig(Fo) and 0.1921 for all 6412 data
REM 1657 parameters refined using 1822 restraints

END

WGHT      0.2000      0.0000

REM Highest difference peak  2.639,  deepest hole -0.592,  1-sigma level  0.131
Q1    1   0.0888  0.1444  0.3520  11.00000  0.05    0.97
Q2    1   0.0629  0.1003  0.2013  11.00000  0.05    0.79
Q3    1  -0.0045  0.8973  0.8019  11.00000  0.05    0.73
Q4    1   0.0961  0.8996  0.7952  11.00000  0.05    0.72
Q5    1   0.4766  0.1381  0.3509  11.00000  0.05    0.70
;
_shelx_res_checksum   98696

_shelx_hkl_file
;
   0   0   1  335.06   23.31
   0   0   1  396.85   27.47
   0   0  -1  330.12   22.95
   0   0  -1  380.55   26.34
   0   0   2   45.09    5.91
   0   0   2   23.34    4.71
   0   0  -2   39.49    5.49
   0   0  -2   28.75    4.63
   0   0   3   61.67    9.22
   0   0  -3   56.53    8.05
   0   0   4  474.27   34.82
   0   0  -4  414.36   31.24
   0   0   5   -4.63   11.83
   0   0   5    8.64   10.08
   0   0  -5   -1.40   11.59
   0   0  -5   11.21    8.79
   0   0   6  534.58   40.85
   0   0   6  649.74   47.12
   0   0  -6  544.30   40.85
   0   0  -6  677.75   48.71
   0   0   7 1634.08  115.75
   0   0   7 1847.68  128.31
   0   0  -7 1917.71  133.57
   0   0   8   -1.25    9.45
   0   0   8   12.99   13.81
   0   0  -8   19.65    8.99
   0   0  -8   17.51   12.76
   0   0   9  113.96   13.58
   0   0   9  122.87   18.25
   0   0  -9  124.38   13.62
   0   0  -9  126.41   17.39
   0   0  10   10.93    8.72
   0   0 -10   12.29   14.67
   0   0  11   59.41   17.43
   0   0  11   87.70   11.71
   0   0 -11   18.56   28.40
   0   0 -11   91.90   18.05
   0   0  12   25.44   17.27
   0   0  12   28.32    9.61
   0   0 -12   25.41   33.81
   0   0 -12   43.30   19.10
   0   0  13    1.52   19.22
   0   0  13   14.28    8.56
   0   0  14   99.80   14.47
   0   0  14   62.68   20.31
   0   0 -14  125.40   24.63
   0   0 -14   22.37   41.44
   0   0  15   18.64   19.10
   0   0 -15    9.30   26.88
   0   0 -15    9.92   22.14
   0   1 -15   -9.61   34.63
   0   1 -15   71.94   22.29
   0   1 -14   41.20   39.84
   0   1 -14    4.44   18.09
   0  -1  14   -1.44   17.70
   0  -1  14   -0.27    8.75
   0  -1  13   70.42   11.01
   0  -1  13   60.03   19.57
   0   1 -12  153.91   22.33
   0   1 -12   79.02   33.54
   0  -1  12   94.58   19.10
   0  -1  12  145.74   15.21
   0   1 -11   44.35   30.15
   0   1 -11  115.79   18.52
   0  -1  11   74.04   17.66
   0  -1  11  109.41   12.76
   0   1 -10   41.09   24.86
   0   1 -10   16.50   15.06
   0  -1  10   23.73   14.08
   0  -1  10   23.23    9.49
   0   1  -9  573.09   48.36
   0   1  -9  631.45   48.09
   0  -1   9  529.52   39.49
   0  -1   9  502.28   39.96
   0   1  -8 1424.37  100.11
   0  -1   8 1152.41   82.60
   0  -1   8 1435.65  100.15
   0   1  -7  340.74   29.02
   0  -1   7  315.49   26.85
   0   1  -6 1797.87  124.93
   0   1  -6 1790.87  124.85
   0  -1   6 1705.67  118.28
   0  -1   6 1711.11  119.29
   0   1  -5  162.67   16.38
   0   1  -5  147.07   15.72
   0  -1   5  131.58   14.71
   0   1  -4   20.19   10.12
   0   1  -4   16.38    9.30
   0  -1   4   20.23    9.57
   0  -1   4   53.34    9.49
   0   1  -3 1170.70   81.00
   0   1  -3  951.27   66.18
   0  -1   3 1004.57   69.72
   0  -1   3  955.16   66.57
   0   1  -2 5711.49  390.62
   0   1  -2 5832.10  398.79
   0  -1   2 6069.43  415.13
   0  -1   2 5497.50  376.11
   0   1  -1 1677.26  114.89
   0   1  -1 1399.47   96.06
   0  -1   1 1644.97  112.67
   0  -1   1 1424.37   97.77
   0   1   0 1674.54  114.70
   0   1   0 1701.39  116.53
   0  -1   0 1719.28  117.73
   0  -1   0 1651.59  113.14
   0   1   1 2844.46  194.84
   0   1   1 3237.81  221.73
   0  -1  -1 3271.27  224.02
   0  -1  -1 2751.09  188.42
   0   1   2 1453.16  100.38
   0   1   2 1338.39   92.44
   0  -1  -2 1368.35   94.54
   0  -1  -2 1380.41   95.28
   0   1   3  133.99   14.43
   0   1   3  176.40   15.87
   0  -1  -3  139.91   13.93
   0  -1  -3  172.55   16.11
   0   1   4 2410.26  166.33
   0   1   4 2602.46  179.40
   0  -1  -4 2575.62  177.53
   0  -1  -4 2287.32  157.69
   0   1   5 1019.74   71.98
   0   1   5 1080.05   76.49
   0  -1  -5 1178.87   82.99
   0  -1  -5  978.11   68.94
   0   1   6   24.94   12.57
   0   1   6    4.36    9.65
   0  -1  -6   14.90   11.52
   0  -1  -6    4.40    8.75
   0   1   7  234.80   20.35
   0   1   7  197.26   20.85
   0  -1  -7  270.32   24.12
   0  -1  -7  195.58   17.55
   0   1   8   91.16   16.61
   0   1   8   71.28   11.48
   0  -1  -8  100.46   15.99
   0  -1  -8   75.71   10.78
   0   1   9   -1.56   15.37
   0   1   9   -6.89    8.83
   0  -1  -9   -4.16   13.66
   0  -1  -9   12.72    9.26
   0   1  10    6.07    8.36
   0   1  10   55.44   18.71
   0  -1 -10    3.31    9.22
   0  -1 -10   33.23   14.71
   0   1  11   23.03   18.95
   0   1  11   10.97    9.26
   0  -1 -11   21.98   17.31
   0  -1 -11   17.31    8.13
   0   1  12  144.34   25.44
   0   1  12  165.08   17.55
   0  -1 -12  192.08   26.46
   0   1  13   -1.36   10.50
   0   1  13   10.70   18.25
   0  -1 -13   13.07   19.61
   0  -1 -13   -4.12   38.09
   0   1  14  357.36   32.02
   0  -1 -14  454.04   44.78
   0   2 -15   39.92   40.50
   0   2 -15   54.43   21.48
   0  -2  15   45.25   11.32
   0  -2  15   25.21   20.82
   0   2 -14  340.82   34.67
   0   2 -14  207.53   52.84
   0  -2  14  320.51   26.15
   0  -2  14  324.83   35.41
   0   2 -13  248.26   28.99
   0   2 -13  201.03   44.00
   0  -2  13  177.45   17.35
   0  -2  13  185.97   23.38
   0   2 -12  191.34   37.31
   0   2 -12  219.47   25.87
   0  -2  12  184.61   17.27
   0  -2  12  189.36   22.95
   0   2 -11  433.81   49.49
   0   2 -11  541.58   42.68
   0  -2  11  642.74   46.77
   0  -2  11  498.78   44.63
   0   2 -10   23.27   22.06
   0   2 -10   38.25   13.73
   0  -2  10   30.04   13.89
   0  -2  10   26.03    9.49
   0   2  -9  120.10   23.15
   0   2  -9  145.36   17.31
   0  -2   9  133.61   17.78
   0   2  -8 1181.20   83.73
   0  -2   8 1126.74   79.17
   0   2  -7  397.63   32.25
   0   2  -7  345.02   28.64
   0  -2   7  389.07   31.44
   0  -2   7  344.21   26.69
   0   2  -6  291.72   24.63
   0   2  -6  311.72   25.68
   0  -2   6  283.90   22.53
   0  -2   6  276.04   23.97
   0   2  -5 1244.23   87.07
   0   2  -5 1288.98   90.19
   0  -2   5 1324.77   92.87
   0  -2   5 1125.57   78.98
   0   2  -4   53.81   10.85
   0   2  -4   38.21    8.91
   0  -2   4   62.80   11.24
   0  -2   4   46.26    9.57
   0   2  -3 5221.27  357.71
   0   2  -3 5256.28  359.81
   0  -2   3 5302.97  363.12
   0  -2   3 5283.52  361.99
   0   2  -2   25.02    4.24
   0   2  -2   13.58    5.29
   0  -2   2   25.06    4.36
   0  -2   2   10.27    5.29
   0   2  -1 3582.13  245.15
   0   2  -1 3846.70  263.44
   0  -2   1 3579.80  245.07
   0  -2   1 3735.42  255.66
   0   2   0  303.43   21.98
   0   2   0  314.21   22.53
   0  -2   0  293.08   21.09
   0  -2   0  315.80   22.72
   0   2   1  113.26   10.70
   0  -2  -1  117.77   10.97
   0   2   2 1230.23   85.75
   0   2   2 1368.73   94.97
   0  -2  -2 1232.56   85.83
   0  -2  -2 1288.98   89.64
   0   2   3 2882.59  198.38
   0   2   3 3329.63  228.97
   0  -2  -3 3447.90  236.98
   0  -2  -3 2814.50  193.83
   0   2   4  738.45   52.95
   0   2   4  759.46   55.09
   0  -2  -4  768.41   55.09
   0  -2  -4  818.21   58.75
   0   2   5  494.11   38.25
   0  -2  -5  396.85   30.70
   0   2   6  202.24   20.70
   0   2   6  244.18   21.13
   0  -2  -6  175.35   16.73
   0   2   7   25.37   14.05
   0   2   7   36.34   10.66
   0  -2  -7   33.93    9.26
   0  -2  -7   10.27   13.81
   0   2   8  914.69   68.44
   0  -2  -8  944.26   67.43
   0   2   9   58.71   18.83
   0   2   9   47.93   10.78
   0  -2  -9   87.93   17.90
   0  -2  -9   37.54   10.08
   0   2  10   21.83   19.03
   0   2  10   40.70   10.43
   0  -2 -10   38.67   17.94
   0  -2 -10   22.29    8.44
   0   2  11   88.94   12.96
   0  -2 -11  147.07   25.02
   0   2  12  445.87   35.79
   0   2  12  372.84   42.14
   0   2  13    7.43   11.67
   0  -2 -13   21.90   21.98
   0   3 -16   22.92   21.28
   0   3 -16    9.73   29.30
   0  -3  16   35.05   18.36
   0   3 -15  114.58   40.19
   0   3 -15   26.11   20.89
   0  -3  15   32.37   11.01
   0  -3  15   78.75   20.04
   0   3 -14  415.13   39.68
   0  -3  14  445.48   34.47
   0  -3  14  511.62   44.74
   0   3 -13   -7.98   30.50
   0  -3  13   29.14   15.37
   0   3 -12  332.57   30.35
   0  -3  12  337.36   31.90
   0  -3  12  291.37   24.12
   0   3 -11   12.33   25.68
   0   3 -11   43.89   14.55
   0  -3  11   43.03   15.25
   0   3 -10   44.31   13.54
   0   3 -10   46.14   20.97
   0  -3  10   74.51   10.82
   0  -3  10   45.64   14.24
   0   3  -9   52.29   18.87
   0   3  -9   64.55   13.85
   0  -3   9   70.23   15.17
   0  -3   9   73.69   10.70
   0   3  -8    9.38   14.36
   0   3  -8   22.14   12.57
   0  -3   8   28.32   12.92
   0  -3   8   21.90    8.56
   0   3  -7   17.86   11.98
   0   3  -7   13.62   10.78
   0  -3   7   20.43   10.97
   0  -3   7   17.27   11.87
   0   3  -6 1788.93  124.42
   0   3  -6 1609.96  112.40
   0  -3   6 1781.92  123.96
   0  -3   6 1581.55  110.69
   0   3  -5  221.85   19.34
   0   3  -5  283.78   23.69
   0  -3   5  302.23   25.37
   0  -3   5  227.53   19.65
   0   3  -4   66.84   12.29
   0   3  -4   70.93   10.00
   0  -3   4   51.55   12.14
   0   3  -2 1226.73   84.86
   0   3  -2 1302.59   90.69
   0  -3   2 1359.01   94.19
   0  -3   2 1243.46   86.06
   0   3  -1 1010.40   70.69
   0   3  -1 1108.06   76.84
   0  -3   1 1124.01   78.09
   0  -3   1  938.04   65.36
   0   3   0    6.93    8.64
   0   3   0    9.84    7.63
   0  -3   0   16.03    7.66
   0  -3   0    7.98    7.86
   0   3   1   25.06    8.79
   0  -3  -1   10.12    8.75
   0   3   2 3941.24  270.75
   0   3   2 3378.26  232.08
   0  -3  -2 3294.22  226.55
   0  -3  -2 3431.17  235.66
   0   3   3  163.60   15.87
   0   3   3  130.41   15.80
   0  -3  -3  184.11   17.51
   0   3   4 1145.80   81.20
   0  -3  -4 1023.63   72.52
   0   3   5  772.69   55.64
   0  -3  -5  732.61   53.92
   0   3   6 2040.26  143.10
   0   3   6 1903.31  132.36
   0  -3  -6 1882.69  131.00
   0  -3  -6 2177.21  151.89
   0   3   7   69.37   11.91
   0   3   7   61.86   16.89
   0  -3  -7   82.33   16.65
   0  -3  -7   58.17   11.13
   0   3   8  109.72   13.85
   0  -3  -8   85.63   17.97
   0   3   9   87.19   12.53
   0   3   9   42.17   19.76
   0  -3  -9   94.54   18.48
   0  -3  -9   85.87   11.87
   0   3  10    3.23    9.22
   0   3  10    2.22   18.75
   0  -3 -10    9.18    8.21
   0  -3 -10    7.86   18.29
   0   3  11   83.49   13.03
   0   3  11   71.43   24.59
   0  -3 -11  108.28   23.11
   0  -3 -11   98.94   13.27
   0   3  12   69.68   23.77
   0   3  12  101.43   16.57
   0  -3 -12   83.73   27.74
   0   3  13   36.26   24.12
   0   3  13  106.37   18.99
   0  -3 -13  116.64   25.76
   0  -3 -13   93.84   13.70
   0   4 -16   13.38   31.59
   0   4 -16   -0.43   20.93
   0   4 -15   -6.69   38.63
   0   4 -15   94.35   19.65
   0  -4  15   71.90   21.24
   0  -4  15  106.53   12.80
   0  -4  14  499.95   37.97
   0   4 -13  142.09   20.62
   0   4 -13  107.19   29.41
   0  -4  13   71.28   17.20
   0  -4  13  117.69   13.27
   0   4 -12   58.36   15.68
   0   4 -12  107.81   27.62
   0  -4  12   66.37   17.00
   0  -4  12   51.86   10.27
   0   4 -11   23.54   21.36
   0   4 -11   25.17   13.93
   0  -4  11   10.08   13.89
   0  -4  11   30.78    9.18
   0   4 -10  549.36   42.52
   0   4 -10  548.97   45.99
   0  -4  10  484.00   39.10
   0  -4  10  638.46   46.42
   0   4  -9   55.87   17.70
   0   4  -9   39.45   12.53
   0  -4   9   33.89   14.43
   0  -4   9   46.80   14.47
   0   4  -8   92.71   14.05
   0   4  -8   75.05   15.68
   0  -4   8   86.41   15.29
   0  -4   8   74.82   14.05
   0   4  -7  529.52   40.35
   0  -4   7  675.81   49.68
   0  -4   7  559.87   42.84
   0   4  -6 1482.34  103.65
   0   4  -6 1363.29   95.98
   0  -4   6 1470.67  103.53
   0  -4   6 1425.54   99.68
   0   4  -5  304.95   25.60
   0  -4   5  309.89   25.91
   0   4  -4  299.54   25.06
   0   4  -4  382.06   28.95
   0  -4   4  327.75   27.20
   0  -4   4  357.67   27.51
   0   4  -3  323.31   26.77
   0  -4   3  402.29   30.19
   0   4  -2 4108.54  282.23
   0  -4   2 3894.55  267.21
   0   4  -1  162.51   16.26
   0  -4   1  155.70   15.45
   0   4   0 2509.87  173.06
   0   4   0 2477.18  170.76
   0  -4   0 2301.72  158.62
   0  -4   0 2401.71  165.51
   0   4   1   18.91    9.22
   0   4   1    9.07   11.13
   0  -4  -1   17.31    9.42
   0  -4  -1    6.34    9.38
   0   4   2   83.22   11.28
   0  -4  -2   75.36   11.87
   0   4   3  169.59   18.48
   0  -4  -3  158.27   16.03
   0   4   4 1174.98   82.79
   0  -4  -4 1178.48   83.77
   0   4   5   31.32   14.90
   0   4   5   34.12   10.00
   0  -4  -5   26.50   13.34
   0  -4  -5   42.56   10.78
   0   4   6   59.06   17.27
   0   4   6   71.74   11.71
   0  -4  -6   38.67   11.17
   0  -4  -6   91.59   16.96
   0   4   8   38.17   10.27
   0   4   8   20.08   19.14
   0  -4  -8   30.85   10.47
   0  -4  -8   28.36   15.99
   0   4   9   12.33   18.36
   0  -4  -9    8.91    8.44
   0   4  10   60.58   23.89
   0   4  10   77.58   12.49
   0  -4 -10  101.39   22.22
   0  -4 -10   65.05   11.44
   0   4  12    8.29   22.10
   0   4  12    1.75   11.79
   0  -4 -12    6.34    9.26
   0  -4 -12  -13.77   21.59
   0   5 -16    1.09   32.41
   0   5 -16   12.68   18.83
   0  -5  16   24.12   10.50
   0   5 -15  203.56   46.03
   0   5 -15  206.32   25.17
   0  -5  15  154.07   15.45
   0  -5  15  172.28   26.69
   0  -5  14    9.77    8.64
   0   5 -13  264.80   35.05
   0   5 -13  226.40   24.86
   0  -5  13  172.55   16.42
   0  -5  13  188.31   22.95
   0   5 -12  172.20   20.82
   0   5 -12  155.51   27.70
   0  -5  12  158.31   21.05
   0  -5  12  207.99   18.64
   0   5 -11  187.69   20.43
   0   5 -11  223.99   28.52
   0  -5  11  287.52   24.28
   0  -5  11  225.62   24.28
   0   5 -10  412.02   33.54
   0  -5  10  436.92   37.66
   0  -5  10  439.26   37.00
   0   5  -9  908.08   67.78
   0   5  -9  720.55   53.54
   0  -5   9  788.64   59.25
   0  -5   9  776.58   58.55
   0   5  -8  303.43   26.22
   0  -5   8  383.35   31.67
   0   5  -7   17.94   12.37
   0  -5   7   10.23   12.14
   0   5  -6    4.28    9.84
   0   5  -6    9.34   12.53
   0  -5   6   23.34   12.22
   0  -5   6   13.54   10.54
   0   5  -5 2853.02  197.49
   0   5  -5 3028.49  208.70
   0  -5   5 3302.39  228.27
   0  -5   5 2604.02  179.71
   0   5  -4 1608.40  112.71
   0   5  -4 1690.10  117.34
   0  -5   4 1688.94  117.34
   0  -5   4 1746.52  121.86
   0   5  -3 1512.30  105.20
   0   5  -3 1307.26   92.29
   0  -5   3 1361.34   95.32
   0  -5   3 1604.51  111.51
   0   5  -2  624.06   45.44
   0   5  -2  621.73   45.79
   0  -5   2  649.74   46.92
   0  -5   2  569.59   41.63
   0   5  -1  151.77   15.37
   0   5  -1  105.40   13.50
   0  -5   1  104.70   13.27
   0   5   0 5948.82  407.74
   0   5   0 6349.56  435.37
   0  -5   0 6322.32  433.42
   0  -5   0 5513.07  378.02
   0   5   1   -1.36   11.98
   0   5   1   -4.09    9.84
   0  -5  -1    3.27    9.53
   0  -5  -1    0.00   10.08
   0   5   2  229.16   21.90
   0   5   2  221.38   19.34
   0  -5  -2  207.49   19.06
   0  -5  -2  211.77   20.00
   0   5   3  368.21   31.24
   0   5   3  391.01   30.35
   0  -5  -3  396.07   31.79
   0  -5  -3  309.58   25.60
   0   5   4   -8.09   14.59
   0   5   4    2.53    8.83
   0  -5  -4    1.71   11.59
   0  -5  -4   14.78   10.12
   0   5   5  624.45   46.14
   0   5   5  794.86   60.27
   0  -5  -5  757.12   56.57
   0  -5  -5  609.28   45.56
   0   5   6  911.19   65.79
   0  -5  -6  943.87   69.76
   0   5   7  499.56   38.17
   0   5   7  542.75   47.70
   0  -5  -7  545.86   44.35
   0  -5  -7  483.61   37.58
   0   5   8  121.58   25.13
   0  -5  -8   77.15   12.57
   0   5   9   13.34    9.57
   0   5   9   20.93   22.29
   0  -5  -9    2.06    9.92
   0  -5  -9   12.49   18.87
   0   5  10    3.77   10.39
   0   5  10   17.70   23.54
   0  -5 -10   16.81    8.83
   0  -5 -10   -3.07   22.68
   0   5  11   37.47   12.53
   0   5  11    8.48   23.89
   0  -5 -11   37.70   23.23
   0   6 -17   13.46   18.75
   0   6 -17  -14.82   24.51
   0  -6  17   -3.38   17.78
   0  -6  17    7.43   10.47
   0   6 -16   -1.36   31.09
   0   6 -16   12.10   18.13
   0  -6  16    3.93    9.34
   0  -6  16    1.28   19.14
   0   6 -15   40.74   17.27
   0   6 -15   54.66   38.87
   0  -6  15   29.80    8.68
   0  -6  15   41.40   19.30
   0   6 -14   94.15   19.34
   0  -6  14   83.65   11.75
   0  -6  14   70.34   18.33
   0   6 -13  123.06   19.22
   0   6 -13  203.29   31.40
   0  -6  13  109.44   18.99
   0  -6  13   94.47   11.98
   0   6 -12  109.56   17.20
   0  -6  12  153.45   20.85
   0  -6  12  107.19   23.11
   0   6 -11  108.39   16.26
   0   6 -11  152.05   24.98
   0  -6  11  120.45   19.30
   0  -6  11  112.71   21.24
   0   6 -10 1017.80   74.04
   0   6 -10 1396.75  101.08
   0  -6  10 1113.90   81.94
   0  -6  10 1247.35   90.96
   0   6  -9   22.80   13.85
   0   6  -9   27.86   16.07
   0  -6   9   32.84   14.55
   0  -6   9   17.08   15.45
   0   6  -8   25.56   11.24
   0   6  -8   21.87   13.15
   0  -6   8    4.24   12.76
   0  -6   8   12.68   12.72
   0   6  -7   60.85   13.89
   0   6  -7   35.99   12.84
   0  -6   7   67.81   14.40
   0  -6   7   18.68   11.91
   0   6  -6 1870.24  130.41
   0  -6   6 1732.12  121.89
   0   6  -5  110.49   15.68
   0   6  -5  119.60   14.55
   0  -6   5  132.87   16.65
   0  -6   5  105.09   13.73
   0   6  -4   -8.99   12.41
   0   6  -4   -1.40   10.58
   0  -6   4   -3.35   11.13
   0  -6   4    0.43    9.61
   0   6  -3 1746.13  122.24
   0   6  -3 2052.71  142.51
   0  -6   3 1743.79  121.27
   0  -6   3 2012.25  139.67
   0   6  -2  465.32   36.03
   0   6  -2  449.76   34.43
   0  -6   2  423.69   32.18
   0  -6   2  450.54   34.35
   0   6  -1 1229.06   86.53
   0   6  -1 1345.00   94.50
   0  -6   1 1393.64   98.01
   0  -6   1 1217.39   85.52
   0   6   0   60.38   11.59
   0   6   0   62.95   12.72
   0  -6   0   84.70   12.10
   0  -6   0   49.88   12.57
   0   6   1  803.03   57.66
   0  -6  -1  847.78   60.93
   0   6   2   23.89   13.54
   0   6   2   31.48   10.31
   0  -6  -2   17.94   10.43
   0  -6  -2   15.64   11.40
   0   6   3   34.70    9.92
   0   6   3   31.20   15.52
   0  -6  -3   30.04    9.88
   0  -6  -3   24.71   12.64
   0   6   4   21.87   16.73
   0  -6  -4   10.82   11.48
   0   6   5  744.67   54.59
   0  -6  -5  739.61   56.80
   0   6   6  694.48   56.18
   0   6   6  535.74   40.62
   0  -6  -6  511.23   39.61
   0  -6  -6  638.07   50.38
   0   6   7   66.34   22.80
   0  -6  -7   67.97   12.84
   0   6   8    3.97   26.15
   0   6   8   18.56    9.53
   0  -6  -8   20.39   11.63
   0  -6  -8   26.03   17.70
   0   6   9    0.43    9.96
   0   6   9    6.58   24.43
   0  -6  -9    5.45    9.22
   0  -6  -9    5.99   19.18
   0   6  10    3.07   25.52
   0   6  10   44.78   12.57
   0  -6 -10   43.81   11.13
   0   7 -17   46.53   19.34
   0   7 -17   80.61   26.92
   0  -7  17   42.25   11.52
   0  -7  17   31.98   19.76
   0   7 -16   90.34   20.85
   0   7 -16  122.21   34.28
   0  -7  16   98.94   14.20
   0  -7  16  120.53   23.85
   0   7 -15   60.07   34.35
   0   7 -15   13.11   16.65
   0  -7  15   14.47    8.29
   0  -7  15    9.18   18.48
   0   7 -14  129.60   19.88
   0  -7  14  131.08   22.33
   0  -7  14  185.20   17.74
   0   7 -13   34.35   14.98
   0   7 -13   81.66   24.51
   0  -7  13   49.45   24.59
   0  -7  13   39.80   16.85
   0   7 -12  304.25   28.17
   0   7 -12  415.13   38.52
   0  -7  12  302.54   29.65
   0   7 -11   44.43   14.47
   0  -7  11   25.02   19.14
   0  -7  11   50.54   16.26
   0   7 -10   27.66   15.99
   0   7 -10   33.19   14.47
   0  -7  10    9.92   17.04
   0  -7  10   55.52   15.29
   0   7  -9  391.01   33.69
   0   7  -9  282.85   25.52
   0  -7   9  323.35   29.22
   0  -7   9  305.65   28.25
   0   7  -8  627.17   47.66
   0   7  -8  866.45   64.08
   0  -7   8  743.89   55.56
   0  -7   8  718.61   54.70
   0   7  -7  351.99   28.79
   0   7  -7  311.99   27.35
   0  -7   7  380.00   31.51
   0  -7   7  372.38   32.14
   0   7  -6    2.57   12.10
   0  -7   6    2.02   11.52
   0   7  -5   49.76   13.23
   0   7  -5   32.49   12.76
   0  -7   5   55.17   12.72
   0  -7   5   36.81   12.45
   0   7  -4  671.14   50.66
   0   7  -4  751.29   55.44
   0  -7   4  780.47   56.96
   0  -7   4  680.09   50.38
   0   7  -3   11.94   12.49
   0   7  -3    2.02   11.59
   0  -7   3   25.80   11.79
   0  -7   3   -0.31    9.96
   0   7  -2  887.85   64.20
   0   7  -2  976.56   69.88
   0  -7   2  914.69   65.56
   0  -7   2  818.98   59.22
   0   7  -1  924.03   66.34
   0  -7   1  979.28   70.46
   0   7   0 1929.38  134.34
   0   7   0 1985.79  138.86
   0  -7   0 1921.99  134.31
   0  -7   0 1837.95  128.08
   0   7   1   10.35   14.28
   0   7   1   23.11   10.35
   0  -7  -1   30.23   12.18
   0  -7  -1   12.45    9.10
   0   7   2   36.14   16.50
   0   7   2   53.11   11.79
   0  -7  -2   40.00   10.23
   0  -7  -2   55.87   14.12
   0   7   3  197.06   19.34
   0   7   3  215.70   25.60
   0  -7  -3  174.65   17.59
   0  -7  -3  276.98   27.08
   0   7   4  531.46   46.53
   0   7   4  511.62   39.06
   0  -7  -4  481.66   38.36
   0  -7  -4  590.21   47.04
   0   7   5   -4.71    8.95
   0   7   5    0.86   17.55
   0  -7  -5   -6.73   10.15
   0  -7  -5    5.41   14.43
   0   7   6  201.07   28.64
   0  -7  -6  162.16   18.25
   0   7   7   20.54   25.21
   0   7   7   10.66    9.57
   0  -7  -7   13.27   18.60
   0  -7  -7   20.00   11.87
   0   7   8    1.75   10.12
   0   7   8   21.28   26.42
   0  -7  -8   -8.99   19.57
   0  -7  -8    7.08   10.35
   0   7   9  -30.97   27.62
   0   7   9   -1.52   11.09
   0  -7  -9    1.32   10.43
   0  -7  -9   -2.14   20.35
   0   8 -17   19.65   17.59
   0   8 -17   13.54   23.15
   0  -8  17   -8.09   19.61
   0  -8  17   14.90   11.17
   0   8 -16  276.51   29.92
   0  -8  16  391.01   40.07
   0  -8  16  291.99   26.15
   0   8 -15   37.54   17.51
   0   8 -15   20.35   25.02
   0  -8  15   60.89   10.78
   0  -8  15   43.61   19.73
   0   8 -13   63.46   20.82
   0   8 -13   48.56   15.56
   0  -8  13   81.24   27.35
   0  -8  13   38.52   15.68
   0   8 -12    1.63   17.82
   0   8 -12    9.10   14.32
   0  -8  12   -9.96   22.22
   0  -8  12    8.17   14.24
   0   8 -11   67.15   19.06
   0   8 -11  102.64   16.77
   0  -8  11   86.22   21.32
   0  -8  11   79.10   17.62
   0   8 -10    7.08   16.19
   0   8 -10   -1.71   11.79
   0  -8  10    0.08   14.24
   0  -8  10   -3.31   15.91
   0   8  -9  458.71   37.31
   0   8  -9  497.23   40.50
   0  -8   9  515.51   41.79
   0  -8   9  428.75   36.26
   0   8  -8   68.90   14.98
   0   8  -8   55.52   14.08
   0  -8   8   38.75   14.40
   0  -8   8   91.08   17.27
   0   8  -7 1349.67   95.83
   0   8  -7 1116.62   81.12
   0  -8   7 1307.65   93.41
   0  -8   7 1244.23   89.17
   0   8  -6  337.83   28.36
   0   8  -6  255.50   25.29
   0  -8   6  278.07   25.09
   0   8  -5  105.59   16.19
   0   8  -5  108.12   17.43
   0  -8   5  125.40   16.26
   0  -8   5  101.16   14.32
   0   8  -4  247.72   24.20
   0   8  -4  240.83   23.11
   0  -8   4  243.28   22.29
   0  -8   4  240.64   21.75
   0   8  -3  209.55   20.82
   0   8  -3  219.01   21.55
   0  -8   3  269.51   23.85
   0  -8   3  172.05   17.55
   0   8  -2  792.14   58.32
   0   8  -2  883.57   63.81
   0  -8   2  758.29   55.36
   0   8  -1   11.48   12.76
   0   8  -1   27.90   11.28
   0  -8   1   23.62   13.11
   0  -8   1   25.83    9.38
   0   8   0  194.22   18.52
   0   8   0  229.24   23.19
   0  -8   0  181.97   20.31
   0  -8   0  212.66   18.91
   0   8   1  189.01   24.04
   0  -8  -1  146.25   15.60
   0   8   2  183.17   18.44
   0  -8  -2  195.66   21.90
   0   8   3    3.19   10.35
   0   8   3   15.02   18.25
   0  -8  -3    5.25    9.88
   0  -8  -3    8.25   14.01
   0   8   4  560.64   42.60
   0   8   4  538.86   49.14
   0  -8  -4  621.34   49.64
   0  -8  -4  476.61   37.97
   0   8   5  170.53   27.74
   0   8   5  156.25   16.85
   0  -8  -5  100.42   15.02
   0   8   6   44.39   25.33
   0   8   6   40.03   11.24
   0  -8  -6   87.15   22.18
   0  -8  -6   25.72   12.33
   0   8   7   -6.69   25.13
   0   8   7    2.06   10.58
   0  -8  -7    6.11   20.19
   0  -8  -7    2.76   10.62
   0   8   8   13.31   29.14
   0   8   8   53.46   12.96
   0  -8  -8   55.95   13.03
   0  -8  -8   48.71   22.45
   0   9 -17   28.52   21.94
   0   9 -17   57.11   18.68
   0  -9  17   28.25   19.14
   0   9 -16  130.96   28.60
   0  -9  16  115.94   23.54
   0   9 -14   22.57   14.78
   0   9 -14   17.31   22.72
   0  -9  14   23.58   17.94
   0  -9  14   11.05   25.91
   0   9 -12   33.89   14.59
   0   9 -12   46.61   19.76
   0  -9  12   26.57   15.83
   0  -9  12   -5.49   22.84
   0   9 -11   63.85   18.56
   0   9 -11   85.36   15.25
   0  -9  11   91.24   17.97
   0  -9  11   30.70   18.25
   0   9 -10    6.46   12.26
   0  -9  10    6.77   15.76
   0   9  -9  542.75   43.38
   0   9  -9  678.14   52.41
   0  -9   9  587.88   46.77
   0  -9   9  520.96   42.84
   0   9  -8 1050.48   76.80
   0  -9   8 1006.51   73.57
   0   9  -7  323.08   28.75
   0   9  -7  296.43   28.09
   0  -9   7  285.38   26.26
   0  -9   7  311.53   27.43
   0   9  -6    5.76   12.64
   0   9  -6    1.36   14.40
   0  -9   6    9.92   12.72
   0  -9   6    4.12   11.56
   0   9  -5  281.10   25.83
   0   9  -5  288.73   27.39
   0  -9   5  278.92   24.04
   0  -9   5  252.66   23.85
   0   9  -4  333.16   28.87
   0   9  -4  351.17   30.58
   0  -9   4  340.43   27.62
   0  -9   4  307.79   27.43
   0   9  -3    1.21   12.45
   0   9  -3  -12.14   12.96
   0  -9   3   -5.84    9.84
   0  -9   3    3.23   13.23
   0   9  -2 1055.54   77.31
   0   9  -2  955.16   69.21
   0  -9   2  941.93   67.43
   0  -9   2  956.71   69.53
   0   9  -1   72.17   16.92
   0  -9   1   90.57   12.61
   0   9   0  449.37   35.25
   0  -9   0  517.85   41.86
   0   9   1  171.15   17.16
   0   9   1  146.41   23.11
   0  -9  -1  166.29   20.50
   0  -9  -1  145.36   16.26
   0   9   2  115.71   14.51
   0   9   2   59.99   19.22
   0  -9  -2   95.09   13.62
   0  -9  -2   92.01   16.77
   0   9   3  187.96   27.90
   0   9   3  110.03   15.80
   0  -9  -3  164.61   17.82
   0   9   4   -4.12   10.43
   0  -9  -4   -2.72   17.74
   0   9   5  147.73   17.08
   0   9   5  115.28   28.52
   0   9   6    9.26   24.12
   0  -9  -6    4.28   10.74
   0   9   7   34.04   12.37
   0   9   7    5.29   26.26
   0  -9  -7   14.40   12.06
   0  -9  -7   60.31   23.07
   0  10 -17   77.07   25.41
   0  10 -17   98.74   21.05
   0  10 -16   92.33   17.86
   0 -10  16   30.93   32.84
   0 -10  15  383.58   47.19
   0 -10  15  245.31   29.88
   0  10 -14  284.49   28.40
   0  10 -14  305.18   34.70
   0 -10  14  301.92   33.27
   0 -10  14  268.22   37.35
   0  10 -13   42.06   14.67
   0 -10  13   66.61   26.15
   0 -10  13   20.58   17.62
   0  10 -12   93.53   16.26
   0  10 -12  139.21   21.79
   0 -10  12   97.81   24.08
   0 -10  12  115.01   19.45
   0  10 -11  319.23   28.87
   0  10 -11  419.02   36.81
   0 -10  11  431.09   39.26
   0 -10  11  310.94   30.27
   0  10 -10  498.78   40.46
   0  10 -10  568.43   46.03
   0 -10  10  606.55   48.32
   0 -10  10  509.68   43.23
   0  10  -9   44.20   14.51
   0  10  -9   15.37   15.13
   0 -10   9   62.29   15.41
   0 -10   9   20.70   14.98
   0  10  -8  566.09   45.09
   0 -10   8  561.03   44.51
   0  10  -7  301.41   28.25
   0  10  -7  351.64   32.21
   0 -10   7  344.87   29.61
   0 -10   7  332.61   29.69
   0  10  -6   -1.87   15.64
   0  10  -6    0.43   14.08
   0 -10   6    0.86   12.92
   0 -10   6    7.94   12.33
   0  10  -5  308.45   29.61
   0  10  -5  217.72   23.50
   0 -10   5  235.15   21.79
   0 -10   5  251.53   25.25
   0  10  -4 1348.50   97.62
   0  10  -4 1218.17   87.81
   0 -10   4 1276.14   91.86
   0 -10   4 1295.98   92.05
   0  10  -3   -4.90   12.37
   0 -10   3   -6.42   13.66
   0  10  -2  507.73   44.20
   0  10  -2  483.61   38.17
   0 -10   2  527.96   41.63
   0 -10   2  477.00   37.19
   0  10  -1  187.37   19.96
   0 -10   1  180.72   18.05
   0 -10   1  264.02   26.15
   0  10   0    1.40   10.35
   0  10   0   -5.84   17.62
   0 -10   0    4.09    9.18
   0 -10   0    5.84   13.73
   0  10   1   39.45   11.59
   0  10   1    5.60   18.99
   0 -10  -1   22.99   10.43
   0 -10  -1   32.45   14.75
   0  10   2   40.50   11.36
   0  10   2   21.17   21.52
   0 -10  -2   39.53   16.92
   0 -10  -2   26.81   11.05
   0  10   3   28.13   25.06
   0  10   3    3.54   10.12
   0 -10  -3    6.77   10.93
   0 -10  -3   12.10   17.12
   0  10   4  169.71   18.56
   0  10   4  221.46   35.05
   0 -10  -4  180.64   21.36
   0  10   5   74.27   14.01
   0  10   5    3.81   27.12
   0 -10  -5   89.29   22.57
   0  10   6  152.16   18.68
   0  10   6   76.30   27.86
   0 -10  -6  166.44   26.88
   0  11 -16  243.79   32.18
   0  11 -16  290.94   29.72
   0 -11  16  255.66   31.36
   0 -11  16  197.26   36.57
   0 -11  15   -3.85   18.95
   0  11 -14   47.19   18.71
   0  11 -14   69.14   21.94
   0 -11  14   47.00   18.44
   0 -11  14   73.61   31.16
   0  11 -13   65.67   14.71
   0  11 -13   82.79   19.69
   0 -11  13   65.56   22.60
   0 -11  13   72.06   20.66
   0  11 -12   45.64   18.68
   0  11 -12   63.15   14.59
   0 -11  12   60.58   18.29
   0 -11  12   29.18   20.11
   0  11 -11  226.36   25.80
   0  11 -11  151.39   20.31
   0 -11  11  179.67   21.98
   0 -11  11  212.12   28.52
   0  11 -10  582.82   46.26
   0  11 -10  698.37   54.90
   0 -11  10  691.76   53.07
   0 -11  10  625.62   51.86
   0  11  -9   12.96   16.19
   0  11  -9    9.34   13.89
   0 -11   9   30.35   13.85
   0 -11   9    2.10   14.28
   0  11  -8   99.87   19.30
   0  11  -8   60.73   15.60
   0 -11   8   73.92   14.75
   0 -11   8   96.61   17.24
   0  11  -7   17.39   16.57
   0  11  -7   15.45   14.43
   0 -11   7    9.61   13.42
   0 -11   7    4.09   12.02
   0  11  -6   -0.08   16.03
   0  11  -6   13.27   14.08
   0 -11   6   17.39   11.28
   0 -11   6   14.98   13.11
   0  11  -5  168.50   20.58
   0  11  -5  211.34   24.74
   0 -11   5  182.20   18.33
   0 -11   5  184.26   20.97
   0  11  -4   23.03   12.92
   0  11  -4   11.79   16.85
   0 -11   4    2.96   13.62
   0 -11   4   12.64   10.74
   0  11  -3  677.75   51.90
   0  11  -3  520.18   45.25
   0 -11   3  606.17   45.40
   0  11  -2   28.05   12.49
   0  11  -2   45.44   17.78
   0 -11   2   31.32   13.73
   0 -11   2   36.96   10.15
   0  11  -1  131.27   21.75
   0  11  -1   70.73   14.98
   0 -11   1   71.98   12.10
   0 -11   1   93.10   18.01
   0  11   0    6.42   11.32
   0  11   0   13.66   21.48
   0 -11   0    7.43    9.96
   0 -11   0   12.64   15.33
   0  11   1    1.28   10.78
   0  11   1   -8.40   22.80
   0 -11  -1    0.89   10.39
   0 -11  -1   10.85   16.26
   0  11   2   52.41   12.18
   0  11   2   43.50   26.38
   0 -11  -2   42.91   13.23
   0 -11  -2   36.65   17.51
   0  11   3   20.82   27.93
   0 -11  -3   26.15   13.11
   0  11   4   79.14   14.59
   0  11   4   48.21   28.79
   0 -11  -4   62.72   17.12
   0 -11  -4   43.42   20.04
   0  11   5    3.07   13.11
   0  11   5  -10.15   24.47
   0 -11  -5    6.81   20.50
   0 -11  -5  -14.86   13.34
   0  12 -16   95.59   19.22
   0  12 -16   74.66   22.10
   0 -12  16   82.95   21.28
   0 -12  16   79.41   25.76
   0 -12  15   17.20   31.13
   0  12 -14    3.46   14.43
   0  12 -14    9.84   17.16
   0 -12  14    6.07   19.76
   0 -12  14   -1.21   27.31
   0  12 -13   19.92   14.82
   0  12 -13    1.63   18.44
   0 -12  13   13.15   17.74
   0 -12  13   17.70   24.51
   0  12 -11  257.52   26.22
   0 -12  11  311.91   33.81
   0  12 -10  113.18   19.10
   0  12 -10  146.37   22.76
   0 -12  10  102.13   17.12
   0 -12  10   95.94   19.34
   0  12  -8  379.50   34.12
   0  12  -8  497.62   43.23
   0 -12   8  466.10   37.43
   0 -12   8  510.84   43.46
   0  12  -7   14.05   14.55
   0  12  -7   24.67   17.78
   0 -12   7    3.97   11.40
   0 -12   7   42.88   16.11
   0  12  -6   34.51   17.62
   0  12  -6    6.50   14.47
   0 -12   6   21.59   13.27
   0 -12   6   19.38   10.70
   0  12  -5   11.67   13.73
   0  12  -5   -0.54   16.61
   0 -12   5    4.63   10.31
   0 -12   5   -3.35   13.66
   0  12  -3   26.85   13.11
   0  12  -3   28.56   20.93
   0 -12   3   35.83   10.70
   0 -12   3   48.79   15.56
   0  12  -2  166.17   19.22
   0 -12   2  191.19   22.29
   0  12  -1    3.74   11.28
   0  12  -1    4.32   21.67
   0 -12   1   -0.74   10.62
   0 -12   1    1.56   14.51
   0  12   0   63.53   14.16
   0  12   0   -8.68   25.17
   0 -12   0   20.19   11.98
   0 -12   0   50.35   17.39
   0  12   1   16.34   14.01
   0  12   1   24.90   28.48
   0 -12  -1   13.62   16.89
   0 -12  -1   11.44   12.22
   0  12   2  170.33   20.11
   0 -12  -2  146.02   22.99
   0  12   3   67.19   29.14
   0  12   3   71.35   14.16
   0 -12  -3   41.86   15.45
   0 -12  -3   37.90   19.61
   0 -13  15   11.79   25.64
   0 -13  15   22.84   20.23
   0  13 -14   17.20   15.83
   0 -13  14   34.39   26.30
   0  13 -13   -5.10   17.08
   0 -13  13   11.83   17.16
   0  13 -12  247.41   29.18
   0  13 -12  240.09   26.26
   0 -13  12  229.94   25.95
   0 -13  12  236.36   34.78
   0  13 -11   43.34   16.03
   0  13 -11   60.27   20.11
   0 -13  11   76.18   16.77
   0 -13  11   37.04   18.91
   0  13 -10   32.41   16.19
   0  13 -10   40.27   20.50
   0 -13  10   23.15   15.29
   0 -13  10   49.33   14.32
   0  13  -9  223.56   29.14
   0  13  -9  165.90   22.06
   0 -13   9  161.07   19.73
   0 -13   9  216.05   25.25
   0  13  -8  227.37   30.31
   0  13  -8  172.47   22.29
   0 -13   8  197.49   22.06
   0 -13   8  195.51   24.01
   0  13  -7   24.28   22.37
   0  13  -7   13.42   14.63
   0 -13   7    7.55   13.15
   0 -13   7   32.53   14.98
   0  13  -6   10.35   14.12
   0  13  -6   22.99   21.28
   0 -13   6   -0.47   11.56
   0 -13   6    3.23   13.19
   0  13  -5   12.76   13.89
   0  13  -5  -13.50   22.68
   0 -13   5   -5.25   11.71
   0 -13   5   -7.35   13.42
   0  13  -4   67.58   15.02
   0  13  -4   44.31   24.71
   0 -13   4   53.26   12.61
   0 -13   4   78.24   15.95
   0  13  -3    9.57   12.18
   0  13  -3    9.14   22.92
   0 -13   3   12.61   11.40
   0 -13   3   33.19   14.12
   0  13  -2  289.15   27.78
   0  13  -2  405.02   43.38
   0 -13   2  339.27   29.76
   0 -13   2  355.06   32.68
   0  13  -1  -20.35   31.71
   0 -13   1   -0.43   11.98
   0  13   0   52.17   16.38
   0 -13   0   35.91   17.16
   0  13   1  -19.76   29.88
   0 -13  -1   21.79   15.76
   0  14 -14    4.67   15.17
   0  14 -14    9.22   19.49
   0 -14  14   26.38   18.48
   0 -14  14   19.22   21.67
   0  14 -13   -5.99   16.19
   0  14 -13   -1.67   19.53
   0 -14  13    6.30   22.68
   0 -14  13   -0.39   17.24
   0  14 -12   17.82   16.26
   0  14 -12  -10.97   20.43
   0 -14  12   -9.26   15.95
   0 -14  12    1.48   22.64
   0  14 -11   51.67   23.03
   0 -14  11   38.09   16.85
   0  14 -10  177.18   27.66
   0  14 -10  186.71   23.73
   0 -14  10  195.04   22.53
   0 -14  10  137.65   22.18
   0  14  -9   29.61   15.29
   0  14  -9   25.09   21.32
   0 -14   9   11.79   13.15
   0 -14   9   67.04   18.01
   0  14  -8  415.13   42.06
   0  14  -8  254.41   26.50
   0 -14   8  309.97   28.44
   0 -14   8  306.04   31.09
   0  14  -7   98.28   26.38
   0 -14   7   37.82   13.27
   0 -14   7   41.51   15.76
   0  14  -6   59.45   15.56
   0  14  -6  -22.95   27.70
   0 -14   6   49.37   14.47
   0 -14   6   59.99   16.73
   0  14  -5   33.97   28.01
   0  14  -5    8.75   13.70
   0 -14   5   11.21   12.18
   0 -14   5   12.26   15.48
   0  14  -4   17.12   26.30
   0 -14   4   25.83   12.18
   0  14  -3   -8.60   26.92
   0  14  -3    9.42   13.89
   0 -14   3   -1.17   12.64
   0 -14   3   22.25   14.36
   0  14  -2   32.88   15.02
   0  14  -2   63.85   29.41
   0 -14   2   48.40   14.59
   0 -14   2   60.97   16.22
   0  14  -1   16.46   29.30
   0  14  -1   26.38   16.57
   0 -14   1   14.12   14.55
   0 -14   1   34.16   16.11
   0  15 -13    4.16   23.23
   0  15 -13    7.94   16.19
   0 -15  13    2.02   16.89
   0 -15  13    1.28   19.53
   0  15 -12   72.60   18.33
   0  15 -12   82.21   25.13
   0 -15  12   62.52   22.29
   0 -15  12   64.47   17.86
   0  15 -11    4.63   15.83
   0  15 -11   10.27   23.42
   0 -15  11   13.85   16.46
   0 -15  11    7.78   14.12
   0  15 -10  215.27   25.64
   0  15 -10  251.92   34.12
   0 -15  10  222.23   27.12
   0 -15  10  207.10   23.73
   0  15  -9   18.48   24.59
   0  15  -9   30.23   15.10
   0 -15   9   17.70   14.71
   0 -15   9   15.91   17.24
   0  15  -8   13.27   14.05
   0 -15   8   13.50   14.94
   0 -15   8   22.64   16.77
   0  15  -7  146.79   19.92
   0 -15   7   92.29   20.08
   0 -15   7  119.79   19.88
   0  15  -6    1.21   13.89
   0  15  -6   39.96   29.26
   0 -15   6   -3.19   13.27
   0 -15   6   -5.14   15.10
   0  15  -5  107.27   19.57
   0  15  -5   22.37   29.06
   0 -15   5   89.17   16.54
   0 -15   5   94.12   18.64
   0  15  -4    1.17   15.48
   0  15  -4   -0.35   26.11
   0 -15   4   -2.84   13.03
   0 -15   4    3.42   15.06
   0  15  -3  159.17   22.49
   0  15  -3  179.83   31.75
   0 -15   3  211.03   24.47
   0 -15   3  179.71   23.38
   0  16  -9   66.18   19.34
   0  16  -9   95.13   30.23
   0 -16   9   73.53   18.87
   0 -16   9   98.98   22.68
   0  16  -8  -19.96   25.44
   0 -16   8   11.32   17.78
   0 -16   8    3.62   16.07
   1 -16   6    0.70   14.16
   1 -16   6    5.21   14.28
  -1  16  -6   59.14   24.71
  -1  16  -6   22.33   16.96
   1 -16   7   43.34   17.27
   1 -16   7   15.17   15.68
  -1  16  -7   49.26   16.61
  -1  16  -7  -10.66   24.43
   1 -16   8   25.33   14.75
   1 -16   8   44.39   18.48
  -1  16  -8   17.62   23.38
  -1  16  -8   -2.76   15.48
   1 -16   9   64.31   20.27
   1 -16   9   88.71   17.20
  -1  16  -9   84.74   18.75
  -1  16  -9  126.45   27.86
   1 -16  10    9.34   18.44
   1 -16  10   18.99   14.47
  -1  16 -10   31.16   24.36
  -1  16 -10   20.85   16.26
   1 -16  11   12.64   14.86
   1 -16  11   -1.91   18.09
  -1  16 -11   25.33   17.12
  -1  16 -11  -12.49   25.99
   1 -15   2   -0.16   14.71
   1 -15   2   -1.32   15.80
  -1  15  -2    3.42   25.48
  -1  15  -2   -7.08   15.52
   1 -15   3   41.94   14.82
   1 -15   3   24.01   15.64
  -1  15  -3   21.28   17.08
  -1  15  -3   38.28   24.32
   1 -15   4   10.00   13.31
   1 -15   4   24.86   14.71
  -1  15  -4   15.99   16.81
  -1  15  -4  -18.95   25.17
   1 -15   5    1.01   13.97
   1 -15   5   -3.50   12.88
  -1  15  -5    8.33   15.83
   1 -15   6   -2.41   13.58
  -1  15  -6    3.31   25.56
  -1  15  -6   22.02   16.03
   1 -15   7   52.72   17.20
   1 -15   7   45.83   16.26
  -1  15  -7   42.37   16.92
  -1  15  -7   45.72   24.47
   1 -15   8   44.24   15.37
   1 -15   8   64.86   18.91
  -1  15  -8   68.90   17.86
  -1  15  -8   39.88   23.27
   1 -15   9  -13.27   17.35
  -1  15  -9   -7.55   15.72
   1 -15  10   35.60   19.10
  -1  15 -10   28.79   16.96
   1 -15  11   14.43   14.40
   1 -15  11   -6.11   19.92
  -1  15 -11   12.84   16.07
  -1  15 -11    1.28   22.76
   1 -15  12   17.78   22.37
   1 -15  12    0.82   16.65
  -1  15 -12    9.10   24.24
  -1  15 -12   10.23   15.13
   1 -15  13    3.50   17.08
   1 -15  13  -16.07   20.54
  -1  15 -13    9.80   14.90
  -1  15 -13   21.40   22.64
   1 -14   0   -4.94   14.20
  -1  14   0   -1.83   14.32
  -1  14   0   -2.84   25.68
   1 -14   1   14.28   13.31
   1 -14   1   18.01   16.34
  -1  14  -1   25.95   16.26
  -1  14  -1   -3.03   29.26
   1 -14   2   78.67   17.12
  -1  14  -2   69.18   16.92
  -1  14  -2  117.07   30.74
   1 -14   3   15.10   12.22
  -1  14  -3   49.26   26.34
   1 -14   4   36.14   15.17
   1 -14   4   20.85   11.98
  -1  14  -4    1.25   25.17
  -1  14  -4   31.83   15.17
   1 -14   5    9.49   15.17
   1 -14   5   13.23   12.41
  -1  14  -5   -9.18   14.90
  -1  14  -5   29.61   24.78
   1 -14   6   52.02   13.50
   1 -14   6   53.85   15.25
  -1  14  -6   16.11   21.79
  -1  14  -6   61.04   17.94
   1 -14   7   50.15   13.11
   1 -14   7   42.72   16.77
  -1  14  -7    6.11   15.99
  -1  14  -7   78.67   22.14
   1 -14   8  271.92   29.30
   1 -14   8  217.37   21.83
  -1  14  -8  287.29   30.00
  -1  14  -8  229.70   28.83
   1 -14   9   16.61   16.85
   1 -14   9    4.32   11.67
  -1  14  -9    3.03   18.52
  -1  14  -9    9.18   15.87
   1 -14  10    8.05   12.80
   1 -14  10    5.06   18.71
  -1  14 -10    5.14   19.80
  -1  14 -10   -9.30   15.68
   1 -14  11    1.95   24.59
   1 -14  11   -9.10   14.28
  -1  14 -11   -4.55   19.92
  -1  14 -11  -12.99   15.56
   1 -14  12  115.75   30.15
   1 -14  12  172.08   22.68
  -1  14 -12  137.07   24.90
  -1  14 -12  154.42   22.60
   1 -14  13   42.95   18.52
   1 -14  13   89.29   27.23
  -1  14 -13   51.36   21.09
  -1  14 -13   79.80   17.90
   1 -14  14   38.25   19.61
   1 -14  14   17.90   23.93
  -1  14 -14   45.40   21.24
  -1  14 -14   41.63   15.48
   1 -13  -2   -9.53   19.57
   1 -13  -2    6.38   14.55
  -1  13   2   15.37   14.67
  -1  13   2   15.56   25.44
   1 -13  -1    0.47   12.76
   1 -13  -1   26.42   18.71
  -1  13   1    0.31   29.76
  -1  13   1   21.75   15.25
   1 -13   0   52.37   14.16
  -1  13   0  -20.85   34.59
   1 -13   1   36.49   15.41
   1 -13   1   46.30   13.54
  -1  13  -1   19.49   26.77
  -1  13  -1   32.72   14.47
   1 -13   2   33.03   12.26
   1 -13   2   13.07   14.28
  -1  13  -2   12.14   12.61
  -1  13  -2   38.25   22.57
   1 -13   3    8.29   10.70
   1 -13   3    3.27   14.08
  -1  13  -3    2.37   20.70
  -1  13  -3   10.31   12.57
   1 -13   4   12.57   14.67
   1 -13   4   13.11   11.24
  -1  13  -4    3.77   20.97
  -1  13  -4   -0.51   12.84
   1 -13   5   -5.68   15.21
  -1  13  -5    7.90   13.85
   1 -13   6  374.59   33.97
  -1  13  -6  406.96   36.26
   1 -13   7   90.38   19.14
  -1  13  -7   86.06   17.16
   1 -13   8   86.22   19.22
  -1  13  -8   78.28   17.39
   1 -13   9   -1.28   13.54
   1 -13   9   -2.61   16.89
  -1  13  -9   -5.17   14.67
  -1  13  -9    1.83   18.95
   1 -13  10   35.41   13.34
   1 -13  10   33.65   17.59
  -1  13 -10   38.25   15.60
  -1  13 -10   35.44   18.99
   1 -13  11    7.70   13.34
   1 -13  11   23.97   20.70
  -1  13 -11   35.91   17.86
  -1  13 -11   29.96   15.87
   1 -13  12   94.08   18.17
   1 -13  12   58.98   27.82
  -1  13 -12   59.99   17.16
  -1  13 -12   40.93   19.30
   1 -13  13  237.41   27.35
  -1  13 -13  237.49   28.40
   1 -13  14   -1.83   26.50
  -1  13 -14   36.77   16.50
   1 -13  15   47.12   22.37
   1 -13  15   53.85   28.95
  -1  13 -15   47.50   21.17
  -1  13 -15  102.48   20.43
  -1  12   4  -12.84   26.73
  -1  12   4   11.13   14.94
   1 -12  -3   24.39   19.73
   1 -12  -3   36.65   13.19
  -1  12   3   35.41   12.80
  -1  12   3   29.34   27.86
   1 -12  -2    6.50   11.59
  -1  12   2   -2.72   29.26
   1 -12  -1    2.49   15.80
   1 -12  -1   14.20   11.48
  -1  12   1    9.18   25.68
  -1  12   1   -1.48   12.29
   1 -12   0    5.29   11.24
   1 -12   0    7.78   15.76
  -1  12   0    9.42   24.39
  -1  12   0   16.77   12.57
   1 -12   1   17.66   13.93
  -1  12  -1   10.47   11.13
   1 -12   2   46.49   16.11
   1 -12   2   79.33   12.84
  -1  12  -2   62.37   20.35
  -1  12  -2   39.18   14.51
   1 -12   3  109.13   14.32
   1 -12   3   57.62   17.20
  -1  12  -3   70.85   19.18
  -1  12  -3   63.69   16.46
   1 -12   4   14.78   11.52
   1 -12   4   17.66   14.20
  -1  12  -4    4.55   16.38
  -1  12  -4   27.39   14.08
   1 -12   5   58.90   12.64
   1 -12   5   81.43   16.61
  -1  12  -5   65.29   15.99
  -1  12  -5   84.04   17.86
   1 -12   6   85.09   13.97
   1 -12   6   70.27   16.73
  -1  12  -6  111.23   19.26
   1 -12   7  590.99   48.67
   1 -12   7  503.06   39.26
  -1  12  -7  492.17   41.28
  -1  12  -7  501.12   42.10
   1 -12   8   53.22   18.13
   1 -12   8   29.61   12.49
  -1  12  -8   35.17   16.38
  -1  12  -8   21.94   15.13
   1 -12   9   15.60   18.52
   1 -12   9   30.07   12.41
  -1  12  -9   28.36   16.19
  -1  12  -9   26.73   15.41
   1 -12  10   57.19   14.24
  -1  12 -10   49.57   17.70
   1 -12  11   80.81   23.15
  -1  12 -11   64.86   16.03
   1 -12  12   19.84   16.07
   1 -12  12   35.68   22.06
  -1  12 -12   30.93   17.47
  -1  12 -12    5.06   13.70
   1 -12  13   -5.33   24.71
   1 -12  13    6.89   18.33
  -1  12 -13   27.27   15.13
  -1  12 -13   -0.93   17.47
   1 -12  14  117.50   23.03
  -1  12 -14  116.84   21.90
  -1  12 -14  149.21   22.02
   1 -12  15   -4.94   31.98
  -1  12 -15   -0.35   20.58
  -1  12 -15   15.17   17.86
   1 -12  16   59.29   20.11
   1 -12  16   50.35   24.82
  -1  12 -16   50.54   17.35
  -1  12 -16   37.12   22.72
   1 -11  -5   -4.94   12.06
   1 -11  -5    7.51   20.08
  -1  11   5   10.00   12.33
  -1  11   5   -9.96   23.81
   1 -11  -4    1.79   12.45
   1 -11  -4   -3.85   19.34
  -1  11   4   12.49   27.93
  -1  11   4    2.76   12.18
   1 -11  -3    3.85   11.01
   1 -11  -3    1.63   16.96
  -1  11   3   -2.96   11.01
  -1  11   3   -0.39   25.68
   1 -11  -2   29.26   16.89
   1 -11  -2   14.16   12.26
  -1  11   2   27.74   10.78
  -1  11   2   34.82   25.76
   1 -11  -1   72.52   18.05
  -1  11   1   16.54   23.23
  -1  11   1   42.80   12.37
   1 -11   0   36.03   10.89
  -1  11   0   31.01   20.97
   1 -11   1    4.86   13.23
   1 -11   1    8.87    9.26
  -1  11  -1   13.58   16.07
  -1  11  -1   16.46   12.41
   1 -11   2   52.29   10.78
   1 -11   2   45.05   14.47
  -1  11  -2   46.49   16.46
  -1  11  -2   34.86   14.12
   1 -11   3   -3.93   10.08
   1 -11   3    9.22   13.73
  -1  11  -3    6.26   15.29
  -1  11  -3    0.43   13.23
   1 -11   4   66.76   15.64
   1 -11   4   49.45   11.91
  -1  11  -4   51.16   15.64
  -1  11  -4   67.00   16.34
   1 -11   5  168.58   20.54
   1 -11   5  109.60   14.63
  -1  11  -5  189.67   22.92
  -1  11  -5  136.64   19.69
   1 -11   6   75.40   16.26
   1 -11   6   53.65   12.61
  -1  11  -6   88.98   18.36
  -1  11  -6   71.24   16.73
   1 -11   7  342.14   29.37
   1 -11   7  381.56   33.77
  -1  11  -7  338.37   31.24
  -1  11  -7  308.22   29.80
   1 -11   8   31.28   13.03
   1 -11   8   14.78   14.86
  -1  11  -8   46.84   15.87
  -1  11  -8   55.05   15.76
   1 -11   9  109.44   19.26
   1 -11   9  121.89   17.16
  -1  11  -9  139.01   20.19
  -1  11  -9  121.82   18.05
   1 -11  10  273.05   26.07
   1 -11  10  234.33   28.79
  -1  11 -10  238.85   24.36
  -1  11 -10  213.60   24.47
   1 -11  11  319.66   30.58
   1 -11  11  217.95   29.53
  -1  11 -11  281.18   28.87
  -1  11 -11  297.01   28.32
   1 -11  12  135.28   21.36
   1 -11  12  255.66   31.24
  -1  11 -12  186.28   21.36
  -1  11 -12  178.62   24.32
   1 -11  13    4.20   17.59
   1 -11  13   41.20   25.37
  -1  11 -13   31.55   19.41
  -1  11 -13    7.66   13.77
   1 -11  14   21.48   31.24
   1 -11  14   40.70   18.33
  -1  11 -14   46.57   18.87
  -1  11 -14   35.87   21.63
   1 -11  15   27.78   19.73
   1 -11  15    5.68   31.51
  -1  11 -15    7.43   15.68
  -1  11 -15    6.15   22.25
   1 -11  16   15.87   19.65
   1 -11  16   27.00   27.93
  -1  11 -16   42.02   16.11
  -1  11 -16   -6.85   22.92
   1 -10  -6    7.08   11.17
   1 -10  -6   -6.42   21.13
  -1  10   6   -5.76   11.98
  -1  10   6  -12.96   24.12
  -1  10   5   18.68   23.77
  -1  10   5    2.76   12.84
   1 -10  -4   18.09   12.22
   1 -10  -4   20.89   18.48
  -1  10   4    6.11   10.23
  -1  10   4   13.70   26.57
   1 -10  -3    9.38   16.50
  -1  10   3   -3.11   10.47
   1 -10  -2    3.74    9.45
  -1  10   2   10.08   20.00
   1 -10  -1  230.44   21.48
   1 -10  -1  323.20   30.31
  -1  10   1  310.67   26.77
   1 -10   0   -2.61    9.03
   1 -10   0   -4.63   14.32
  -1  10   0    4.79   14.63
  -1  10   0    4.67   11.44
   1 -10   1  103.30   13.66
   1 -10   1  144.50   19.76
  -1  10  -1  115.16   17.00
  -1  10  -1  118.67   19.49
   1 -10   2   14.47   13.93
  -1  10  -2   -2.88   15.37
  -1  10  -2   -9.34   13.23
   1 -10   3   31.36   11.79
   1 -10   3   15.25   14.24
  -1  10  -3   12.14   13.62
  -1  10  -3   -1.40   14.32
   1 -10   4   20.62   11.09
  -1  10  -4   24.04   13.62
   1 -10   5  118.20   15.17
  -1  10  -5  128.35   18.40
   1 -10   6  161.38   18.52
  -1  10  -6  193.91   21.79
   1 -10   7   24.32   14.86
   1 -10   7   25.64   12.88
  -1  10  -7   13.31   14.90
  -1  10  -7   29.84   15.02
   1 -10   8  192.86   22.29
   1 -10   8  193.25   22.60
  -1  10  -8  159.32   22.45
  -1  10  -8  250.13   25.44
   1 -10   9   20.23   17.62
   1 -10   9   14.01   14.43
  -1  10  -9    8.95   14.71
  -1  10  -9   29.34   13.66
   1 -10  10  269.39   27.55
  -1  10 -10  373.11   33.42
  -1  10 -10  261.37   25.25
   1 -10  11   -9.18   18.25
   1 -10  11   21.32   15.13
  -1  10 -11   15.52   12.84
  -1  10 -11   11.13   16.54
   1 -10  12   70.30   24.39
   1 -10  12   96.96   18.64
  -1  10 -12  102.17   21.94
  -1  10 -12   83.45   15.99
   1 -10  13  -15.29   26.61
  -1  10 -13    2.49   15.02
   1 -10  14    5.41   27.70
   1 -10  14   34.51   19.34
  -1  10 -14   20.27   15.83
  -1  10 -14   12.41   21.01
   1 -10  15   34.70   31.48
   1 -10  15   74.12   20.93
  -1  10 -15   18.17   22.64
  -1  10 -15   59.60   16.61
   1 -10  16   43.73   20.31
   1 -10  16   14.01   30.04
  -1  10 -16   -7.39   22.92
  -1  10 -16   16.85   14.51
   1 -10  17   30.11   18.44
   1 -10  17   34.20   11.44
  -1  10 -17   26.50   17.43
  -1  10 -17   44.12   24.71
   1  -9  -7   89.56   24.82
  -1   9   7  129.75   17.55
   1  -9  -6    9.53   21.44
  -1   9   6   13.11   24.04
  -1   9   6   16.30   11.71
   1  -9  -5   74.16   21.98
   1  -9  -5   62.13   14.05
  -1   9   5   56.03   25.21
  -1   9   5  107.89   14.63
   1  -9  -4    6.23   17.90
   1  -9  -4   -0.43    9.77
  -1   9   4    2.14   10.89
  -1   9   4   31.83   22.57
   1  -9  -3   45.56   15.95
   1  -9  -3   49.14   11.21
  -1   9   3   41.82   11.67
  -1   9   3   56.22   21.40
   1  -9  -2   97.42   13.31
   1  -9  -2   97.19   17.43
  -1   9   2   82.44   12.96
  -1   9   2   87.66   20.00
   1  -9  -1  -10.54   14.24
  -1   9   1   -5.17   10.23
   1  -9   0  431.09   33.58
  -1   9   0  454.43   37.90
   1  -9   1  149.56   15.25
   1  -9   1  152.36   19.53
  -1   9  -1  165.66   19.61
  -1   9  -1  151.15   19.10
   1  -9   2  406.57   31.59
   1  -9   2  335.88   29.22
  -1   9  -2  311.33   27.66
  -1   9  -2  380.16   32.14
   1  -9   3   33.62   13.58
   1  -9   3   17.47   10.04
  -1   9  -3   29.92   12.22
  -1   9  -3   32.84   13.70
   1  -9   4   89.76   15.56
   1  -9   4   82.72   12.29
  -1   9  -4  105.44   17.24
  -1   9  -4   68.20   13.89
   1  -9   5   14.90   12.99
   1  -9   5   10.54   11.17
  -1   9  -5   20.70   12.80
  -1   9  -5   12.41   14.67
   1  -9   6  248.38   22.76
   1  -9   6  320.12   29.10
  -1   9  -6  281.84   25.44
  -1   9  -6  261.72   26.15
   1  -9   7  308.22   28.67
   1  -9   7  226.55   22.37
  -1   9  -7  267.37   26.69
  -1   9  -7  274.14   25.56
   1  -9   8  333.86   31.01
   1  -9   8  406.57   34.47
  -1   9  -8  388.56   33.15
  -1   9  -8  395.68   33.97
   1  -9   9   80.15   18.75
   1  -9   9  129.05   18.99
  -1   9  -9   81.35   15.87
  -1   9  -9   89.29   16.19
   1  -9  10   98.20   20.93
  -1   9 -10  138.16   17.66
   1  -9  11  214.69   27.00
   1  -9  11  239.98   25.80
  -1   9 -11  208.81   21.90
  -1   9 -11  259.94   28.56
   1  -9  12   37.08   24.78
   1  -9  12   28.83   15.48
  -1   9 -12   13.15   19.84
  -1   9 -12   26.15   14.59
   1  -9  13  359.19   33.58
   1  -9  13  292.77   39.68
  -1   9 -13  324.48   31.32
  -1   9 -13  330.12   35.48
   1  -9  14   -6.96   26.38
   1  -9  14   -1.52   16.96
  -1   9 -14   -1.40   21.59
  -1   9 -14    9.96   14.86
   1  -9  15   47.86   30.54
   1  -9  15   39.22   18.95
  -1   9 -15   11.59   22.14
  -1   9 -15   52.29   16.96
   1  -9  16   43.19   10.62
  -1   9 -16   46.80   15.91
   1  -9  17   11.71   10.31
   1  -9  17    4.24   17.16
  -1   9 -17   15.48   23.62
  -1   9 -17    7.66   16.81
   1  -8  -9   12.33   21.75
   1  -8  -9   16.85   11.40
  -1   8   9    4.55   29.10
  -1   8   9    3.66   13.19
   1  -8  -8   -7.51   21.94
   1  -8  -8   11.17   11.63
  -1   8   8   15.64   12.57
   1  -8  -7   73.46   24.01
   1  -8  -7   82.40   14.01
  -1   8   7   94.08   14.32
  -1   8   7   43.77   26.96
   1  -8  -6   28.67   13.46
  -1   8   6   41.09   10.82
  -1   8   6   29.14   26.92
   1  -8  -5  -10.70   18.01
   1  -8  -5   -5.02    9.84
  -1   8   5   -7.31   19.18
  -1   8   5   -9.10   10.39
   1  -8  -4   63.30   16.65
   1  -8  -4   80.93   12.57
  -1   8   4   69.45   12.14
  -1   8   4   76.61   21.05
   1  -8  -3   10.50   14.32
   1  -8  -3   -2.53   10.08
  -1   8   3   -1.60   18.33
  -1   8   3   -1.05   10.27
   1  -8  -2  562.20   42.33
  -1   8   2  455.21   39.53
  -1   8   2  455.99   36.14
   1  -8  -1    0.04   13.58
   1  -8  -1  -11.36    8.87
  -1   8   1   -5.76   15.91
  -1   8   1   10.62   10.78
   1  -8   0  730.67   52.84
   1  -8   0  701.10   52.72
  -1   8   0  703.04   51.71
  -1   8   0  748.56   55.60
   1  -8   1  373.00   31.16
   1  -8   1  321.91   25.64
  -1   8  -1  342.57   28.71
  -1   8  -1  329.19   27.86
   1  -8   2  296.86   25.02
   1  -8   2  338.99   28.52
  -1   8  -2  314.02   27.35
  -1   8  -2  245.73   22.57
   1  -8   3    2.76   10.00
   1  -8   3    0.31   11.56
  -1   8  -3   -1.32   11.79
  -1   8  -3    3.35   12.57
   1  -8   4   70.30   13.93
   1  -8   4   72.95   13.23
  -1   8  -4   69.14   14.05
  -1   8  -4   83.42   16.42
   1  -8   5   37.54   12.41
   1  -8   5   39.30   12.41
  -1   8  -5   57.70   15.72
  -1   8  -5   36.14   12.41
   1  -8   6  152.67   17.86
   1  -8   6  198.27   20.54
  -1   8  -6  159.05   19.80
  -1   8  -6  169.67   18.33
   1  -8   7   24.20   14.16
   1  -8   7    8.87   11.63
  -1   8  -7    5.68   11.75
  -1   8  -7    1.01   13.27
   1  -8   8   15.60   14.78
   1  -8   8   24.16   14.59
  -1   8  -8    9.80   13.31
  -1   8  -8   33.89   13.34
   1  -8   9  510.84   42.10
   1  -8   9  539.63   43.23
  -1   8  -9  565.31   44.86
  -1   8  -9  511.23   40.46
   1  -8  10   28.64   17.08
   1  -8  10   59.60   15.72
  -1   8 -10   49.29   13.46
  -1   8 -10   34.59   16.89
   1  -8  11  134.42   19.69
   1  -8  11  153.06   26.11
  -1   8 -11  148.74   19.73
  -1   8 -11  129.64   21.52
   1  -8  12   63.22   16.22
   1  -8  12   34.98   25.25
  -1   8 -12   37.23   20.23
  -1   8 -12   44.39   15.83
   1  -8  13  284.76   28.56
  -1   8 -13  203.60   28.83
   1  -8  14  171.97   30.70
   1  -8  14  193.02   26.07
  -1   8 -14  213.56   23.81
  -1   8 -14  150.26   29.06
   1  -8  15  105.48   12.64
   1  -8  15   96.96   23.27
  -1   8 -15   60.46   28.91
  -1   8 -15   92.09   19.73
   1  -8  16    4.12    8.95
   1  -8  16    2.33   20.97
  -1   8 -16   17.70   15.10
   1  -8  17    8.05    9.96
   1  -8  17   29.53   18.75
  -1   8 -17   38.52   27.08
  -1   8 -17   -4.32   17.27
   1  -7 -10    2.80    9.77
   1  -7 -10    1.83   20.50
  -1   7  10  -17.20   24.32
  -1   7  10    7.86   12.84
   1  -7  -9   38.95   11.63
   1  -7  -9   18.56   22.76
  -1   7   9   17.78   30.85
   1  -7  -8  201.65   20.19
   1  -7  -8  108.90   24.55
  -1   7   8  156.25   17.66
  -1   7   8  148.70   32.64
   1  -7  -7  -34.63   18.75
  -1   7   7   -2.37    9.14
   1  -7  -6  247.52   28.01
   1  -7  -6  316.78   26.61
  -1   7   6  301.25   33.23
  -1   7   6  304.06   25.72
   1  -7  -5   -3.81   14.59
   1  -7  -5   12.22   10.27
  -1   7   5   -9.42   16.96
  -1   7   5    7.63    9.07
   1  -7  -4  168.12   21.13
  -1   7   4  157.49   16.46
   1  -7  -3  308.14   25.56
   1  -7  -3  285.96   27.31
  -1   7   3  283.71   24.71
  -1   7   3  292.19   28.83
   1  -7  -2 1036.47   73.53
   1  -7  -2 1124.01   80.69
  -1   7   2  985.89   72.17
  -1   7   2 1127.12   79.99
   1  -7  -1   95.40   12.22
  -1   7   1  128.00   15.17
  -1   7   1  128.66   17.08
   1  -7   0    9.07    9.73
   1  -7   0    3.89   12.33
  -1   7   0   11.94   10.58
  -1   7   0    5.87   11.59
   1  -7   1  111.82   14.05
   1  -7   1  103.26   15.37
  -1   7  -1  120.34   15.17
  -1   7  -1  106.72   14.82
   1  -7   2   18.64    9.96
   1  -7   2    6.73   12.06
  -1   7  -2   -0.58   11.87
  -1   7  -2   11.28   10.89
   1  -7   3  420.19   32.49
  -1   7  -3  519.40   39.84
   1  -7   4  128.20   15.68
  -1   7  -4  143.53   16.85
   1  -7   5 3237.42  223.91
   1  -7   5 3531.16  244.14
  -1   7  -5 3377.48  233.21
  -1   7  -5 3016.43  209.28
   1  -7   6  758.68   57.62
   1  -7   6  796.81   58.52
  -1   7  -6  714.33   53.54
  -1   7  -6  794.86   59.29
   1  -7   7  953.99   69.95
   1  -7   7  804.20   59.25
  -1   7  -7  942.32   68.63
  -1   7  -7  863.73   62.91
   1  -7   8    4.79   13.77
   1  -7   8   -3.35   12.92
  -1   7  -8    5.37   13.31
  -1   7  -8   16.50   12.06
   1  -7   9   14.98   14.47
   1  -7   9    9.92   14.20
  -1   7  -9    2.37   14.28
  -1   7  -9   -1.44   12.49
   1  -7  10  210.41   23.46
  -1   7 -10  206.56   24.63
   1  -7  11   18.52   20.85
  -1   7 -11   24.36   13.97
   1  -7  12  962.16   76.49
   1  -7  12 1024.02   76.45
  -1   7 -12 1044.25   76.41
  -1   7 -12  942.32   74.58
   1  -7  13   48.79   16.81
  -1   7 -13   86.53   26.88
  -1   7 -13   33.38   14.55
   1  -7  14  193.13   18.29
  -1   7 -14  101.94   34.47
  -1   7 -14  194.57   23.07
   1  -7  15    5.25   18.52
   1  -7  15   14.47    8.33
  -1   7 -15    8.72   16.65
  -1   7 -15   30.89   35.25
   1  -7  16   31.94    9.73
   1  -7  16   44.98   21.83
  -1   7 -16   40.58   17.27
   1  -7  17    4.94   10.04
   1  -7  17    6.42   18.05
  -1   7 -17    2.84   17.94
  -1   7 -17   19.18   27.55
   1  -6 -10   60.38   23.66
   1  -6 -10   99.91   13.46
  -1   6  10   21.71   27.04
  -1   6  10  115.51   16.89
   1  -6  -9   77.54   21.09
  -1   6   9   75.05   13.07
   1  -6  -8   36.11   18.09
  -1   6   8   49.61   10.70
   1  -6  -7    3.46   10.50
  -1   6   7  -19.41   21.90
  -1   6   7   -4.63    9.80
   1  -6  -6   -0.04   10.31
   1  -6  -6    0.47   13.85
  -1   6   6    1.36   17.86
  -1   6   6    4.12    8.99
   1  -6  -5   -7.98   10.19
   1  -6  -5   -3.07   14.28
  -1   6   5   -9.49    9.49
  -1   6   5   -1.60   16.42
   1  -6  -4  152.51   16.89
   1  -6  -4  143.76   18.64
  -1   6   4  130.69   14.59
  -1   6   4  130.41   20.50
   1  -6  -3   53.26   13.46
   1  -6  -3   26.50    9.42
  -1   6   3   47.00   15.25
  -1   6   3   22.92    9.80
   1  -6  -2   11.44   10.00
   1  -6  -2   20.50   11.98
  -1   6   2   26.11   10.62
  -1   6   2    0.97   12.88
   1  -6  -1 1471.45  102.75
   1  -6  -1 1457.05  102.40
  -1   6   1 1471.84  102.91
  -1   6   1 1451.22  101.74
   1  -6   0    0.43    8.99
   1  -6   0  -10.50   11.91
  -1   6   0   -6.30    9.96
  -1   6   0   -3.00   10.43
   1  -6   1  279.15   22.99
   1  -6   1  246.01   21.98
  -1   6  -1  269.82   23.46
  -1   6  -1  260.40   21.98
   1  -6   2   58.90   10.66
   1  -6   2   79.95   12.80
  -1   6  -2   53.69   12.92
  -1   6  -2   95.83   13.42
   1  -6   3  353.93   28.17
   1  -6   3  294.13   24.39
  -1   6  -3  343.93   29.02
  -1   6  -3  288.45   23.97
   1  -6   4   12.18   11.05
   1  -6   4    1.25   10.00
  -1   6  -4   15.02   12.61
  -1   6  -4   11.01    9.96
   1  -6   5 1409.59   98.98
   1  -6   5 1366.40   96.88
  -1   6  -5 1418.92   99.29
  -1   6  -5 1258.63   89.49
   1  -6   6  353.86   29.96
  -1   6  -6  373.89   30.15
   1  -6   7   15.99   13.03
   1  -6   7    1.87   12.10
  -1   6  -7   20.00   12.57
  -1   6  -7    5.33   12.14
   1  -6   8   28.32   13.19
   1  -6   8   47.08   13.81
  -1   6  -8   39.68   12.84
  -1   6  -8   51.01   14.12
   1  -6   9  538.08   43.54
   1  -6   9  659.08   51.75
  -1   6  -9  598.38   46.30
  -1   6  -9  476.61   39.76
   1  -6  10   65.01   17.82
   1  -6  10   92.83   19.76
  -1   6 -10  110.53   22.06
  -1   6 -10   76.14   15.17
   1  -6  11  179.24   24.98
  -1   6 -11  139.67   17.82
   1  -6  12  503.45   41.98
   1  -6  12  561.81   42.52
  -1   6 -12  491.00   39.65
  -1   6 -12  501.51   46.77
   1  -6  13  194.34   23.46
   1  -6  13  162.94   16.07
  -1   6 -13  215.11   23.77
  -1   6 -13  235.93   34.28
   1  -6  14   21.09    9.14
  -1   6 -14   21.44   31.13
  -1   6 -14   15.06   15.83
   1  -6  15   43.34    9.30
   1  -6  15   63.42   21.05
  -1   6 -15   43.61   38.21
  -1   6 -15   42.17   17.08
   1  -6  16   55.33   10.97
  -1   6 -16   48.44   19.38
   1  -6  17   77.81   14.51
   1  -6  17   58.44   20.78
  -1   6 -17   -6.93   28.95
   1  -5 -11   -2.61   23.27
  -1   5  11    4.71   12.26
  -1   5  11   -7.90   24.32
   1  -5 -10  194.92   18.36
   1  -5 -10  183.68   27.90
  -1   5  10  132.94   31.09
   1  -5  -9   49.64   19.96
  -1   5   9   36.88   10.50
   1  -5  -8  135.20   23.15
  -1   5   8  149.09   27.39
  -1   5   8  123.61   15.02
   1  -5  -7  140.41   16.03
   1  -5  -7  103.41   18.29
  -1   5   7  169.44   25.44
  -1   5   7  109.91   13.62
   1  -5  -6   11.67   14.24
   1  -5  -6   12.26   10.47
  -1   5   6   17.59   17.08
  -1   5   6   -3.58    9.92
   1  -5  -5   43.38   10.93
   1  -5  -5   32.91   12.99
  -1   5   5   35.56   10.00
  -1   5   5   47.93   15.80
   1  -5  -4   53.15   13.23
   1  -5  -4   75.95   12.57
  -1   5   4   49.57   14.47
  -1   5   4   75.60   11.63
   1  -5  -3   81.66   13.70
  -1   5   3   60.66   15.25
  -1   5   3   58.90   11.01
   1  -5  -2   47.35   10.85
  -1   5   2   54.08   13.23
   1  -5  -1 2822.67  194.77
   1  -5  -1 2557.72  176.32
  -1   5   1 2645.26  182.43
  -1   5   1 2816.06  194.14
   1  -5   0  194.22   17.04
   1  -5   0  249.16   21.44
  -1   5   0  194.69   17.82
  -1   5   0  225.97   19.69
   1  -5   1 1333.72   93.18
   1  -5   1 1602.95  111.27
  -1   5  -1 1676.49  116.72
  -1   5  -1 1310.37   91.31
   1  -5   2  161.31   16.22
   1  -5   2  186.87   17.24
  -1   5  -2  198.58   18.17
  -1   5  -2  179.71   18.33
   1  -5   3 3615.59  248.46
   1  -5   3 4019.05  276.35
  -1   5  -3 3652.55  250.95
  -1   5  -3 4252.49  292.85
   1  -5   4  196.71   20.15
   1  -5   4  121.16   13.89
  -1   5  -4  155.86   17.51
  -1   5  -4  142.48   14.43
   1  -5   5  457.93   35.91
   1  -5   5  501.90   37.78
  -1   5  -5  482.05   35.99
  -1   5  -5  438.09   34.86
   1  -5   6    5.76   11.17
   1  -5   6   18.91   12.18
  -1   5  -6   16.57   10.19
  -1   5  -6   28.79   12.76
   1  -5   7   36.96   14.08
  -1   5  -7   14.78   12.53
   1  -5   8  302.81   28.40
   1  -5   8  310.67   27.66
  -1   5  -8  337.75   28.99
  -1   5  -8  247.72   24.74
   1  -5   9   25.60   15.76
   1  -5   9    9.77   15.17
  -1   5  -9   16.46   12.57
  -1   5  -9   52.17   17.82
   1  -5  10  403.85   34.74
   1  -5  10  370.31   33.38
  -1   5 -10  434.98   38.63
  -1   5 -10  405.02   33.03
   1  -5  11  444.70   38.21
   1  -5  11  509.29   38.21
  -1   5 -11  395.29   41.32
  -1   5 -11  522.90   41.28
   1  -5  12   68.05   11.17
   1  -5  12   62.64   16.85
  -1   5 -12   57.97   15.45
  -1   5 -12   29.53   23.66
   1  -5  13  161.38   21.59
   1  -5  13  139.79   15.10
  -1   5 -13  169.83   22.22
  -1   5 -13  169.91   31.55
   1  -5  14  119.56   13.66
   1  -5  14  102.40   19.80
  -1   5 -14  121.31   34.43
  -1   5 -14  117.19   20.23
   1  -5  15   48.09   21.20
   1  -5  15   49.41    9.65
  -1   5 -15   50.07   38.28
  -1   5 -15   58.79   17.55
   1  -5  16    1.71    8.83
   1  -5  16   -1.91   20.43
  -1   5 -16  -11.63   17.86
  -1   5 -16   -6.89   32.25
   1  -4 -12   -9.14   21.87
   1  -4 -12   -1.87    8.83
  -1   4  12   -2.88   11.56
   1  -4 -11  -12.99   22.57
   1  -4 -11   -0.66    8.13
  -1   4  11   -8.83   22.29
  -1   4  11  -22.95   10.66
   1  -4 -10   48.91   20.15
  -1   4  10   66.72   12.33
   1  -4  -9  146.29   23.19
   1  -4  -9  159.83   15.80
  -1   4   9  149.01   24.51
  -1   4   9  156.21   16.81
  -1   4   8   -3.23    9.22
  -1   4   8   -7.24   18.36
   1  -4  -7   10.89   10.27
   1  -4  -7   -6.30   16.03
  -1   4   7   13.34   18.52
  -1   4   7    2.84    9.88
   1  -4  -6    4.47    9.96
   1  -4  -6    5.02   14.08
  -1   4   6   12.37    9.69
  -1   4   6   17.00   15.41
   1  -4  -5   54.94   13.93
   1  -4  -5   62.48   11.44
  -1   4   5   64.70   14.78
  -1   4   5   62.87   11.28
   1  -4  -4   -0.27    9.38
   1  -4  -4   14.86   11.48
  -1   4   4    2.57    9.34
  -1   4   4    4.59   12.10
   1  -4  -3  528.35   39.72
   1  -4  -3  519.01   38.48
  -1   4   3  552.08   40.62
  -1   4   3  545.08   41.12
   1  -4  -2  659.86   47.58
   1  -4  -2  619.39   45.25
  -1   4   2  665.30   48.52
  -1   4   2  636.51   45.83
   1  -4  -1   82.25   11.48
   1  -4  -1  104.54   12.06
  -1   4   1   77.93   11.21
  -1   4   1  114.74   13.34
   1  -4   0 1483.12  102.99
  -1   4   0 1436.04   99.80
   1  -4   1 2533.60  174.46
   1  -4   1 2361.63  162.59
  -1   4  -1 2579.51  177.53
  -1   4  -1 2356.96  162.47
   1  -4   2 2265.53  156.09
   1  -4   2 2351.13  162.20
  -1   4  -2 2163.99  149.09
  -1   4  -2 2453.06  169.59
   1  -4   3  695.26   49.61
  -1   4  -3  627.95   46.30
   1  -4   4 2667.05  183.79
   1  -4   4 2667.83  184.53
  -1   4  -4 2631.64  181.30
  -1   4  -4 2662.77  184.11
   1  -4   5  341.41   28.56
   1  -4   5  334.40   26.57
  -1   4  -5  342.22   27.82
  -1   4  -5  259.16   21.20
   1  -4   6  177.57   18.21
   1  -4   6  234.30   22.14
  -1   4  -6  177.96   17.74
   1  -4   7   73.46   14.28
  -1   4  -7  105.09   15.17
   1  -4   8  178.78   19.53
  -1   4  -8  115.40   15.56
   1  -4   9  146.48   19.22
   1  -4   9  136.83   14.16
  -1   4  -9  143.53   17.31
   1  -4  10  167.65   16.03
   1  -4  10  136.10   18.56
  -1   4 -10  167.84   19.41
   1  -4  11  840.77   60.38
  -1   4 -11  897.19   65.99
   1  -4  12   33.81   16.89
   1  -4  12   65.95   11.48
  -1   4 -12   82.87   27.74
  -1   4 -12   53.81   15.60
   1  -4  13   40.23   17.20
  -1   4 -13   37.27   29.76
   1  -4  14   10.82   17.24
   1  -4  14    4.86    8.29
  -1   4 -14   -4.16   31.75
  -1   4 -14  -10.50   15.68
   1  -4  15   29.84   10.15
   1  -4  15   16.50   19.26
  -1   4 -15   22.22   18.87
  -1   4 -15   27.97   36.18
   1  -4  16    2.30   17.90
   1  -4  16   12.72    9.61
  -1   4 -16   13.15   20.43
  -1   4 -16  -37.54   30.66
   1  -3 -13   27.31    9.69
   1  -3 -13   18.56   22.10
  -1   3  13   -2.45   20.66
  -1   3  13   22.72   13.31
   1  -3 -12   10.19   22.88
   1  -3 -12   -9.77    7.90
  -1   3  12    9.92   20.66
  -1   3  12   -0.04   10.89
   1  -3 -11   60.97   11.09
   1  -3 -11   53.50   20.00
  -1   3  11   39.49   24.28
   1  -3 -10   14.90    8.36
   1  -3 -10   19.96   18.25
  -1   3  10  -13.15   17.90
  -1   3  10   10.66    9.96
   1  -3  -9   47.15   11.13
   1  -3  -9   49.10   16.92
  -1   3   9   68.16   19.57
  -1   3   9   44.66   10.66
   1  -3  -8  240.21   25.99
   1  -3  -8  267.17   22.72
  -1   3   8  261.34   27.55
  -1   3   8  299.46   25.06
   1  -3  -7   17.35    9.49
   1  -3  -7   21.55   14.36
  -1   3   7   23.89    9.96
  -1   3   7   -8.40   13.93
   1  -3  -6   20.78   12.96
   1  -3  -6   20.78   10.04
  -1   3   6   29.80   10.04
  -1   3   6   19.84   14.16
   1  -3  -5   79.06   11.94
   1  -3  -5   80.73   14.01
  -1   3   5   90.38   14.82
  -1   3   5   76.41   11.79
   1  -3  -4  484.78   37.08
   1  -3  -4  545.47   40.35
  -1   3   4  485.94   36.26
   1  -3  -3 2862.36  197.41
   1  -3  -3 2678.33  184.81
  -1   3   3 2737.47  188.58
  -1   3   3 2603.24  179.79
   1  -3  -2 3224.97  221.65
   1  -3  -2 3297.72  226.63
  -1   3   2 3149.88  216.44
  -1   3   2 3323.79  228.50
   1  -3  -1  487.11   35.25
   1  -3  -1  541.97   39.06
  -1   3   1  474.66   34.47
  -1   3   1  503.84   36.57
   1  -3   0   58.20    8.83
   1  -3   0   62.87    9.18
  -1   3   0   78.98    9.14
  -1   3   0   45.48    8.95
   1  -3   1  361.09   26.57
   1  -3   1  322.73   23.58
  -1   3  -1  327.05   24.47
  -1   3  -1  342.65   24.98
   1  -3   2  750.90   53.19
  -1   3  -2  679.70   48.44
  -1   3  -2  586.32   41.32
   1  -3   3  187.80   16.92
  -1   3  -3  248.30   19.14
   1  -3   4   63.73   10.66
  -1   3  -4   43.65   11.24
   1  -3   5  758.29   54.31
   1  -3   5  751.68   54.51
  -1   3  -5  706.54   50.81
  -1   3  -5  810.42   58.28
   1  -3   6  120.77   15.33
   1  -3   6  183.33   18.25
  -1   3  -6  130.18   15.21
  -1   3  -6  139.87   15.52
   1  -3   7  194.69   19.84
  -1   3  -7  149.60   17.47
   1  -3   8   50.97   10.08
  -1   3  -8   63.03   14.05
   1  -3   9  990.17   72.52
   1  -3   9  947.77   67.19
  -1   3  -9 1057.87   79.14
  -1   3  -9  981.61   70.85
   1  -3  10  223.60   19.96
   1  -3  10  313.55   28.83
  -1   3 -10  249.86   24.43
  -1   3 -10  327.90   35.13
   1  -3  11  231.18   25.76
   1  -3  11  270.83   22.68
  -1   3 -11  254.80   25.06
  -1   3 -11  295.81   39.53
   1  -3  12   62.52   10.85
   1  -3  12  105.36   19.34
  -1   3 -12   68.16   33.27
  -1   3 -12   80.89   17.24
   1  -3  13   36.65   17.00
   1  -3  13   21.01    9.26
  -1   3 -13   32.84   35.56
  -1   3 -13   33.73   16.65
   1  -3  14  107.38   13.07
   1  -3  14  144.89   23.34
  -1   3 -14   77.27   20.46
  -1   3 -14  121.31   41.05
   1  -3  15    0.08    8.91
   1  -3  15   -9.03   18.75
  -1   3 -15   -7.74   37.43
  -1   3 -15   -8.56   18.56
   1  -3  16  172.28   24.20
   1  -3  16  163.87   17.94
   1  -2 -14    9.34   26.85
  -1   2  14    1.01   19.18
  -1   2  13   -1.87   17.70
   1  -2 -12    4.98    8.72
   1  -2 -12   25.60   19.34
  -1   2  12    4.09    9.96
  -1   2  12   18.01   22.99
   1  -2 -11   26.57    9.30
   1  -2 -10  255.62   21.71
   1  -2 -10  200.06   24.94
  -1   2  10  266.47   29.72
  -1   2  10  228.19   20.78
  -1   2   9   12.99   10.15
   1  -2  -8   92.95   12.22
   1  -2  -8  110.11   17.66
  -1   2   8  109.83   17.78
  -1   2   8   93.49   13.34
   1  -2  -7  143.22   14.71
   1  -2  -7  153.29   18.68
  -1   2   7  156.87   16.46
  -1   2   7  152.63   18.48
   1  -2  -6   45.99   12.99
   1  -2  -6   33.93    9.80
  -1   2   6   54.27   13.11
  -1   2   6   49.02   11.09
   1  -2  -5   45.29   12.06
   1  -2  -5   56.80   11.05
  -1   2   5   36.34   12.84
  -1   2   5   45.64   10.62
   1  -2  -4 1701.78  118.08
   1  -2  -4 1696.72  117.93
  -1   2   4 1739.13  120.45
  -1   2   4 1767.53  122.79
   1  -2  -3  223.40   19.22
  -1   2   3  254.57   20.89
   1  -2  -2  115.59   11.94
  -1   2   2  108.28   12.18
   1  -2  -1  665.69   46.53
   1  -2  -1  834.55   58.01
  -1   2   1  710.82   49.72
  -1   2   1  754.40   52.56
   1  -2   0   44.00    5.49
   1  -2   0   34.32    4.90
  -1   2   0   48.94    5.76
  -1   2   0   46.45    5.41
   1  -2   1  244.68   17.47
   1  -2   1  206.17   15.48
  -1   2  -1  270.17   19.30
  -1   2  -1  198.42   15.02
   1  -2   2  206.59   15.37
   1  -2   2  182.12   14.67
  -1   2  -2  173.72   12.99
  -1   2  -2  187.57   14.98
   1  -2   3  589.05   42.14
   1  -2   3  615.89   43.50
  -1   2  -3  593.71   42.60
  -1   2  -3  594.49   41.90
   1  -2   4  652.85   46.80
   1  -2   4  820.54   59.06
  -1   2  -4  722.88   51.94
  -1   2  -4  737.67   52.64
   1  -2   5  484.39   36.73
   1  -2   5  532.24   38.91
  -1   2  -5  440.03   33.34
  -1   2  -5  494.11   37.00
   1  -2   6 1151.25   80.65
   1  -2   6 1030.64   73.46
  -1   2  -6 1031.41   73.38
  -1   2  -6  845.83   60.93
   1  -2   7  209.59   20.74
  -1   2  -7  219.39   21.59
   1  -2   8   -2.72   12.64
   1  -2   8    5.80    8.99
  -1   2  -8  -13.34   15.06
  -1   2  -8   10.47   11.59
   1  -2   9  175.39   20.27
   1  -2   9  161.85   15.68
  -1   2  -9  173.17   25.48
  -1   2  -9  167.80   18.75
   1  -2  10  306.55   25.44
   1  -2  10  417.08   35.64
  -1   2 -10  378.68   34.70
  -1   2 -10  432.64   43.50
   1  -2  11   38.52   16.81
   1  -2  11   43.81   10.50
  -1   2 -11  -22.33   29.26
  -1   2 -11   28.32   16.42
   1  -2  12  257.83   27.55
   1  -2  12  251.49   21.59
  -1   2 -12  253.83   42.64
  -1   2 -12  250.29   27.66
   1  -2  13   95.17   12.22
  -1   2 -13  115.98   22.02
   1  -2  14   20.97   20.78
   1  -2  14   16.96    8.48
  -1   2 -14   21.79   43.23
  -1   2 -14   31.90   18.29
   1  -2  15   -1.52    9.18
   1  -2  15    2.65   19.14
  -1   2 -15  -12.37   38.52
  -1   2 -15   -3.77   19.53
   1  -1 -14   32.95   22.41
  -1   1  14   70.50   14.43
   1  -1 -13    8.60   18.99
   1  -1 -13    8.05   40.93
  -1   1  13    0.93   10.50
  -1   1  13   -8.29   19.26
   1  -1 -12    2.22   17.97
  -1   1  12   -7.59    9.61
  -1   1  12    0.51   17.27
   1  -1 -11   19.41    8.21
   1  -1 -11   14.67   16.61
  -1   1  11    8.56   16.81
  -1   1  11   13.19    8.75
   1  -1 -10  150.61   16.03
   1  -1 -10  185.16   22.02
  -1   1  10  147.65   15.29
   1  -1  -9  -10.85    9.65
  -1   1   9    4.71    9.38
  -1   1   9  -16.46   14.82
   1  -1  -8  208.03   18.56
   1  -1  -8  185.51   19.76
  -1   1   8  206.01   21.94
  -1   1   8  198.07   18.17
   1  -1  -7  109.87   14.90
  -1   1   7   91.66   12.26
   1  -1  -6   25.64   11.48
   1  -1  -6   23.27    8.64
  -1   1   6   16.19    9.77
  -1   1   6   25.83   12.29
   1  -1  -5  230.13   20.78
   1  -1  -5  163.76   15.37
  -1   1   5  220.72   20.23
  -1   1   5  179.94   16.92
   1  -1  -4 1545.76  107.19
   1  -1  -4 1413.87   98.32
  -1   1   4 1403.75   97.77
  -1   1   4 1595.95  110.69
   1  -1  -2  363.74   26.26
   1  -1  -2  347.12   25.17
  -1   1   2  360.98   26.03
  -1   1   2  387.63   27.97
   1  -1  -1 2498.19  171.07
   1  -1  -1 2574.45  176.29
  -1   1   1 2668.22  182.67
  -1   1   1 2420.77  165.78
   1  -1   0    2.61    1.79
   1  -1   0    6.81    2.02
  -1   1   0    5.64    1.79
  -1   1   0    6.50    2.06
   1  -1   1   67.11    5.91
  -1   1  -1   87.38    6.73
  -1   1  -1   72.95    6.30
   1  -1   2 2112.63  145.12
   1  -1   2 1921.60  131.93
  -1   1  -2 2054.66  141.00
  -1   1  -2 2049.21  140.73
   1  -1   3   46.10    8.29
  -1   1  -3   35.76    7.31
   1  -1   4 2962.74  203.60
  -1   1  -4 2983.36  205.27
   1  -1   5   51.90   10.27
   1  -1   5   49.37   12.37
  -1   1  -5   49.37   11.83
   1  -1   6 1083.94   76.18
   1  -1   6 1098.72   78.12
  -1   1  -6 1009.63   71.63
   1  -1   7   53.69    9.73
   1  -1   7   52.72   13.77
  -1   1  -7   40.46   14.71
  -1   1  -7   49.84   11.63
   1  -1   8    7.55    9.57
   1  -1   8    2.37   12.18
  -1   1  -8   -1.60   16.26
  -1   1  -8   14.78   12.99
   1  -1   9  240.91   24.12
   1  -1   9  289.15   24.01
  -1   1  -9  191.34   26.85
  -1   1  -9  255.38   24.63
   1  -1  10   17.43    9.34
  -1   1 -10   34.55   15.06
   1  -1  11  222.74   25.56
   1  -1  11  162.82   16.03
  -1   1 -11  183.99   36.07
  -1   1 -11  143.64   20.04
   1  -1  12   25.17   16.54
  -1   1 -12    5.33   32.80
   1  -1  13    4.40   17.90
   1  -1  13    7.28    8.52
  -1   1 -13   -1.75   37.78
  -1   1 -13    6.42   17.97
   1  -1  14   -3.15   17.94
  -1   1 -14  -18.64   38.36
   1  -1  15   37.54   11.24
   1  -1  15   22.88   18.25
  -1   1 -15   33.65   32.41
  -1   1 -15   12.22   20.15
   1   0 -15   29.02   21.40
   1   0 -15  -17.59   27.35
  -1   0  15   57.66   15.17
  -1   0  15   48.28   18.01
   1   0 -14   25.17   39.57
   1   0 -14    4.98   19.61
  -1   0  14   42.88   18.71
  -1   0  14   20.19   10.74
   1   0 -13   -1.21   17.82
   1   0 -13    5.99   38.56
  -1   0  13    2.30    8.75
  -1   0  13   -5.29   18.21
   1   0 -12  -15.91   16.77
   1   0 -12  -25.37   32.37
   1   0 -11    4.12   15.37
   1   0 -11  -15.91   30.04
  -1   0  11   11.71   15.76
  -1   0  11   23.42    9.34
   1   0 -10  135.75   29.65
   1   0 -10   96.64   17.66
  -1   0  10  100.38   17.35
  -1   0  10  133.76   13.97
   1   0  -9  587.49   45.40
  -1   0   9  496.45   37.51
  -1   0   9  591.38   45.99
   1   0  -8  298.06   24.36
   1   0  -8  271.68   24.28
  -1   0   8  244.72   23.81
  -1   0   8  280.28   23.15
   1   0  -7    4.36    8.17
   1   0  -7    0.12   11.91
  -1   0   7    2.76   12.88
  -1   0   7   -1.79    9.53
   1   0  -6  421.36   32.84
   1   0  -6  360.24   27.58
  -1   0   6  432.64   34.12
  -1   0   6  364.40   28.29
   1   0  -5 1651.20  114.39
   1   0  -5 1820.44  126.14
  -1   0   5 1590.50  110.22
  -1   0   5 1958.95  135.94
   1   0  -4  287.48   22.68
   1   0  -4  314.13   23.97
  -1   0   4  293.28   22.68
  -1   0   4  322.54   25.68
   1   0  -3  251.76   19.10
  -1   0   3  184.38   15.52
  -1   0   3  232.39   17.82
   1   0  -2 2365.13  162.08
   1   0  -2 2265.14  155.20
  -1   0   2 2472.52  169.44
  -1   0   2 2274.87  155.86
   1   0  -1  142.98   10.23
   1   0  -1  141.81   10.08
   1   0   0   59.02    4.47
  -1   0   0   67.04    5.02
   1   0   1   51.78    5.10
  -1   0  -1   54.78    5.52
   1   0   2  316.12   23.11
   1   0   2  296.90   21.87
  -1   0  -2  330.59   24.16
  -1   0  -2  290.48   21.20
   1   0   3 1364.07   94.70
   1   0   3 1224.78   85.17
  -1   0  -3 1376.52   95.52
  -1   0  -3 1096.00   76.26
   1   0   4 2220.79  153.25
   1   0   4 2262.42  156.37
  -1   0  -4 2037.15  140.65
  -1   0  -4 2273.70  156.99
   1   0   5  361.99   28.36
   1   0   5  452.87   35.09
  -1   0  -5  441.20   34.12
   1   0   6   65.32   14.63
  -1   0  -6  102.01   12.33
   1   0   7    6.19   14.01
   1   0   7    5.25    9.49
  -1   0  -7   -4.59   11.94
  -1   0  -7   -3.07    9.38
   1   0   8   79.33   11.79
   1   0   8   87.00   16.42
  -1   0  -8   73.96   11.17
  -1   0  -8   85.28   15.37
   1   0   9  112.71   18.83
  -1   0  -9  109.41   13.38
   1   0  10    4.86   16.81
   1   0  10    9.69    9.07
  -1   0 -10   19.57   15.37
  -1   0 -10   21.44    9.49
   1   0  11   12.99   16.81
   1   0  11   19.76    8.83
  -1   0 -11   19.03   16.26
   1   0  12    7.78    8.56
  -1   0 -12  -22.25   18.87
   1   0  13    2.61    8.40
   1   0  13   -6.93   19.92
  -1   0 -13    8.99   17.59
  -1   0 -13   29.41   41.47
   1   0  14   -1.52    9.96
   1   0  14   -5.41   18.29
  -1   0 -14  -10.00   18.91
  -1   0 -14  -28.17   40.03
   1   1 -15   33.11   21.01
  -1  -1  15   42.80   20.23
  -1  -1  15   58.90   12.14
   1   1 -14   44.28   43.89
   1   1 -14   -0.58   18.01
  -1  -1  14   18.60   19.10
  -1  -1  14   -1.09    8.40
   1   1 -13  -22.72   18.60
   1   1 -13  -11.36   37.54
  -1  -1  13   -9.77    8.91
  -1  -1  13   -5.21   15.45
   1   1 -12   13.27   18.05
   1   1 -12   28.05   34.16
  -1  -1  12   20.82   10.04
   1   1 -11  366.97   32.80
   1   1 -11  415.52   47.50
  -1  -1  11  423.69   37.93
  -1  -1  11  330.16   26.53
  -1  -1  10  580.10   45.68
  -1  -1  10  518.63   39.22
   1   1  -9  155.59   18.21
   1   1  -9  196.52   26.77
  -1  -1   9  119.99   13.42
  -1  -1   9  165.90   19.03
   1   1  -8   94.39   13.73
  -1  -1   8   62.52   10.54
   1   1  -7   24.78   13.50
   1   1  -7   20.19   11.01
  -1  -1   7   26.53   11.56
  -1  -1   7   29.92    8.95
   1   1  -6  193.64   19.10
  -1  -1   6  146.99   15.83
  -1  -1   6  153.18   14.40
   1   1  -5  151.11   15.91
   1   1  -5  163.84   16.34
  -1  -1   5  195.23   16.73
   1   1  -4  986.28   69.10
  -1  -1   4  916.64   64.70
   1   1  -3  571.54   40.15
   1   1  -3  645.07   45.40
  -1  -1   3  555.98   39.14
  -1  -1   3  658.30   46.38
   1   1  -2 1494.01  102.56
   1   1  -2 1504.91  103.53
  -1  -1   2 1490.12  102.29
  -1  -1   2 1466.39  100.92
   1   1  -1  650.91   45.01
   1   1  -1  668.80   46.07
  -1  -1   1  715.49   49.37
  -1  -1   1  653.63   45.05
   1   1   0  500.34   34.78
   1   1   0  485.94   33.85
  -1  -1   0  479.72   33.38
  -1  -1   0  526.80   36.57
   1   1   1  735.72   51.28
   1   1   1  797.59   55.40
  -1  -1  -1  744.67   51.90
  -1  -1  -1  742.34   51.63
   1   1   2  496.84   35.95
  -1  -1  -2  462.99   33.73
   1   1   3   20.35    9.45
   1   1   3   50.00   12.10
  -1  -1  -3   23.97   10.31
  -1  -1  -3   47.15   10.70
   1   1   4   23.73   10.15
   1   1   4   26.22   12.29
  -1  -1  -4   32.60   11.48
  -1  -1  -4   25.29   10.47
   1   1   5   11.67   12.37
   1   1   5    9.65   10.08
  -1  -1  -5    7.63   11.48
  -1  -1  -5    5.33    9.88
   1   1   6  528.74   39.10
  -1  -1  -6  448.98   34.63
   1   1   7   16.89    9.42
   1   1   7    8.64   13.07
  -1  -1  -7    5.33    8.72
  -1  -1  -7   10.82   12.37
   1   1   8    8.52    9.14
   1   1   8   14.36   14.67
  -1  -1  -8    0.47   13.23
  -1  -1  -8    6.85    8.72
   1   1   9   79.25   11.59
  -1  -1  -9   81.98   16.73
   1   1  10   84.86   20.23
   1   1  10   61.28   10.85
  -1  -1 -10   36.14   15.41
  -1  -1 -10   77.27   12.14
   1   1  11   79.99   12.49
   1   1  11   97.23   22.25
  -1  -1 -11   92.71   12.45
  -1  -1 -11   43.69   17.66
   1   1  12    6.93   20.54
   1   1  12   29.96   10.74
  -1  -1 -12   24.20   20.00
  -1  -1 -12   25.17   10.04
   1   1  13   -2.22   10.39
   1   1  13    1.83   18.33
  -1  -1 -13   -3.58   19.26
   1   1  14   11.75   18.91
   1   1  14    7.86   13.15
  -1  -1 -14   -6.73   28.79
  -1  -1 -14   -4.47   20.50
   1   2 -16   -1.09   22.37
   1   2 -16   47.31   28.71
  -1  -2  16   -1.36   12.45
  -1  -2  16   34.86   16.65
   1   2 -15   37.16   38.36
  -1  -2  15   25.80   18.75
   1   2 -14   44.47   42.21
   1   2 -14   17.62   18.75
  -1  -2  14   30.42   19.22
  -1  -2  14    9.53    8.95
   1   2 -13  -26.26   33.85
  -1  -2  13   -1.48   14.05
   1   2 -12  232.86   38.67
   1   2 -12  209.82   25.17
  -1  -2  12  241.26   25.83
  -1  -2  12  214.84   19.26
   1   2 -11  370.82   31.83
   1   2 -11  451.71   47.89
  -1  -2  11  361.64   28.32
  -1  -2  11  435.75   37.12
  -1  -2  10  392.18   33.11
  -1  -2  10  342.61   27.00
   1   2  -9  478.94   37.31
  -1  -2   9  493.34   36.30
   1   2  -8  419.02   35.37
   1   2  -8  303.55   25.80
  -1  -2   8  314.09   27.08
   1   2  -7   96.02   14.40
   1   2  -7   52.68   13.77
  -1  -2   7   66.49   12.99
   1   2  -6  258.18   22.37
   1   2  -6  312.38   25.29
  -1  -2   6  256.47   22.25
  -1  -2   6  316.47   26.11
   1   2  -5  765.29   55.05
   1   2  -5  677.75   48.83
  -1  -2   5  736.89   52.56
  -1  -2   5  767.63   55.87
   1   2  -4   74.39   10.31
  -1  -2   4   47.31   11.17
   1   2  -3  757.90   52.87
  -1  -2   3  724.05   50.58
  -1  -2   3  920.53   64.47
   1   2  -2  352.38   25.83
   1   2  -2  389.84   27.70
  -1  -2   2  387.55   28.05
  -1  -2   2  362.77   25.87
   1   2  -1  310.59   22.41
   1   2  -1  349.85   25.29
  -1  -2   1  282.46   20.54
  -1  -2   1  359.22   25.72
   1   2   0   42.25    7.08
   1   2   0   25.99    6.46
  -1  -2   0   41.94    6.89
  -1  -2   0   22.76    6.07
   1   2   1 1275.36   88.63
   1   2   1 1359.01   94.19
  -1  -2  -1 1176.15   81.74
  -1  -2  -1 1319.32   91.51
   1   2   2   97.66   13.62
   1   2   2   75.71   11.17
  -1  -2  -2   97.38   12.76
  -1  -2  -2   61.78   12.41
   1   2   3 2723.07  187.61
   1   2   3 2568.23  177.38
  -1  -2  -3 2667.83  184.03
  -1  -2  -3 2558.50  176.56
   1   2   4  600.72   45.05
   1   2   4  589.44   43.07
  -1  -2  -4  543.53   40.74
  -1  -2  -4  602.66   44.39
   1   2   5   69.60   14.86
   1   2   5   70.34   11.32
  -1  -2  -5   61.01   12.49
  -1  -2  -5   62.87   12.14
   1   2   6  251.53   21.44
   1   2   6  185.58   19.65
  -1  -2  -6  234.84   20.82
  -1  -2  -6  217.49   21.44
   1   2   7    1.25   14.01
   1   2   7    1.71    9.14
  -1  -2  -7    6.03   13.50
  -1  -2  -7   -3.15    8.72
   1   2   8  230.68   26.22
   1   2   8  225.89   20.15
  -1  -2  -8  215.89   23.42
  -1  -2  -8  232.62   20.89
   1   2   9   97.27   12.88
   1   2   9   83.07   20.35
  -1  -2  -9   80.15   12.29
  -1  -2  -9   75.67   17.16
   1   2  10   60.46   20.35
  -1  -2 -10   45.99    9.96
   1   2  11   15.91   20.74
   1   2  11    5.60    9.45
  -1  -2 -11   24.59   20.39
  -1  -2 -11   12.45    9.45
   1   2  12    8.40   21.59
   1   2  12   -4.28   10.35
  -1  -2 -12  -20.35   19.73
  -1  -2 -12    1.13    8.60
   1   2  13   -1.63   10.82
   1   2  13    1.60   20.00
  -1  -2 -13   -0.66    9.30
  -1  -2 -13   -9.57   20.46
   1   3 -16   14.59   33.19
   1   3 -16   63.07   22.14
  -1  -3  16   43.58   11.56
   1   3 -15   47.89   37.58
   1   3 -15   76.14   20.78
  -1  -3  15  101.90   21.05
  -1  -3  15   73.92   11.91
   1   3 -14   10.93   17.43
  -1  -3  14    2.02    8.48
   1   3 -13  353.51   31.94
   1   3 -13  471.94   50.81
  -1  -3  13  488.28   41.51
   1   3 -12  235.70   24.55
   1   3 -12  236.63   34.28
  -1  -3  12  295.22   28.71
  -1  -3  12  245.27   21.28
   1   3 -11  286.70   30.27
  -1  -3  11  311.29   28.44
   1   3 -10  487.50   42.41
   1   3 -10  524.46   41.09
  -1  -3  10  504.23   40.15
  -1  -3  10  495.28   36.77
   1   3  -9  559.48   42.76
   1   3  -9  503.45   41.71
  -1  -3   9  489.83   36.22
  -1  -3   9  439.26   35.48
   1   3  -8   23.46   11.71
   1   3  -8    7.82   14.28
  -1  -3   8    3.85   11.63
   1   3  -7  135.90   15.45
   1   3  -7  157.69   17.51
  -1  -3   7  132.20   15.33
  -1  -3   7  121.74   15.33
   1   3  -6 1664.81  115.98
   1   3  -6 1689.33  117.85
  -1  -3   6 1726.29  120.03
  -1  -3   6 1559.38  109.29
   1   3  -5 2439.44  168.62
   1   3  -5 1978.40  136.91
  -1  -3   5 2400.54  166.33
  -1  -3   5 2153.09  148.78
   1   3  -4  228.89   20.50
   1   3  -4  233.71   19.30
  -1  -3   4  259.27   20.97
  -1  -3   4  215.23   19.88
   1   3  -3 2675.22  183.91
  -1  -3   3 2639.42  182.04
   1   3  -2 1062.54   73.92
  -1  -3   2 1149.69   80.07
   1   3  -1   24.94    8.29
  -1  -3   1   23.38    9.03
   1   3   0   59.88   10.50
  -1  -3   0   69.60   10.39
  -1  -3   0   93.26   11.48
   1   3   1   62.21    9.80
   1   3   1   60.31   11.87
  -1  -3  -1   40.81   10.12
  -1  -3  -1   48.21   10.04
   1   3   2 1027.13   72.91
   1   3   2  930.26   65.44
  -1  -3  -2  964.11   68.13
  -1  -3  -2  934.15   65.83
   1   3   3  351.33   27.62
   1   3   3  304.37   26.50
  -1  -3  -3  323.82   26.96
  -1  -3  -3  322.42   26.22
   1   3   4  125.24   16.50
   1   3   4  140.80   14.82
  -1  -3  -4  138.35   16.19
  -1  -3  -4  140.10   15.64
   1   3   5  239.51   20.58
   1   3   5  183.68   20.62
  -1  -3  -5  186.36   18.29
  -1  -3  -5  202.47   20.31
   1   3   6   15.45   16.07
   1   3   6    1.28    9.18
  -1  -3  -6    8.17   10.35
  -1  -3  -6   11.21   13.42
   1   3   7   33.19   10.00
   1   3   7   29.96   17.86
  -1  -3  -7   46.49   15.91
  -1  -3  -7   29.53   10.31
   1   3   8  260.44   22.92
  -1  -3  -8  178.11   22.80
  -1  -3  -8  230.68   20.89
   1   3   9  311.21   26.22
   1   3   9  341.83   35.87
  -1  -3  -9  305.42   25.25
  -1  -3  -9  312.81   31.44
   1   3  10   86.29   12.72
  -1  -3 -10   69.10   12.68
  -1  -3 -10   55.09   21.44
   1   3  11   39.84   24.12
   1   3  11   37.35   11.32
  -1  -3 -11    6.38   19.73
  -1  -3 -11   43.42   10.00
   1   3  12   -2.88   21.79
   1   3  12   10.78   11.24
  -1  -3 -12    4.44   21.55
  -1  -3 -12    5.80    9.42
   1   4 -16   23.97   20.89
   1   4 -16   20.35   31.83
  -1  -4  16   25.95   10.15
  -1  -4  16    7.31   18.01
   1   4 -15  104.19   41.86
   1   4 -15   58.67   17.82
  -1  -4  15   32.53    8.75
  -1  -4  15   55.99   20.93
   1   4 -14   94.82   18.99
   1   4 -14   44.31   32.72
  -1  -4  14   50.31   16.42
  -1  -4  14   94.47   12.37
   1   4 -13  139.75   29.88
   1   4 -13  203.99   23.66
   1   4 -12    5.91   22.92
   1   4 -12   41.40   14.90
  -1  -4  12   27.51   15.33
  -1  -4  12   41.40   10.00
   1   4 -10   64.86   14.47
   1   4 -10   24.74   20.11
  -1  -4  10   56.53   10.04
  -1  -4  10   15.56   14.98
   1   4  -9    7.51   16.65
   1   4  -9    3.50   10.97
  -1  -4   9   14.12   14.40
  -1  -4   9   20.04   13.15
   1   4  -8  187.57   18.91
   1   4  -8  175.97   20.27
  -1  -4   8  183.13   19.41
  -1  -4   8  194.57   20.46
   1   4  -7 1143.47   81.55
   1   4  -7 1227.89   86.88
  -1  -4   7 1080.05   76.65
  -1  -4   7 1270.69   90.19
   1   4  -6 1349.28   95.01
   1   4  -6 1387.02   97.11
  -1  -4   6 1329.44   93.73
  -1  -4   6 1358.23   95.01
   1   4  -5  469.60   36.14
   1   4  -5  462.21   34.55
  -1  -4   5  445.09   33.42
  -1  -4   5  481.27   37.04
   1   4  -4  449.76   33.50
   1   4  -4  345.65   27.93
  -1  -4   4  427.97   31.90
  -1  -4   4  372.84   30.11
   1   4  -3  415.52   32.80
  -1  -4   3  396.46   29.88
   1   4  -2  444.31   34.00
   1   4  -2  447.43   33.97
  -1  -4   2  455.99   33.73
  -1  -4   2  390.62   30.35
   1   4  -1  705.77   50.58
   1   4  -1  735.34   52.49
  -1  -4   1  746.23   53.34
  -1  -4   1  763.35   54.51
   1   4   0 1036.47   73.07
   1   4   0  989.40   69.53
  -1  -4   0 1055.15   73.96
  -1  -4   0  973.05   68.40
   1   4   1 2206.78  152.36
   1   4   1 2123.13  147.26
  -1  -4  -1 2060.49  142.71
  -1  -4  -1 2244.91  155.12
   1   4   2  878.90   63.61
   1   4   2  792.92   56.57
  -1  -4  -2  766.07   55.36
  -1  -4  -2  869.17   62.09
   1   4   3  263.09   21.75
   1   4   3  288.69   25.95
  -1  -4  -3  258.57   22.84
  -1  -4  -3  278.10   23.19
   1   4   4  613.95   47.15
   1   4   4  729.50   52.76
  -1  -4  -4  611.22   45.40
  -1  -4  -4  631.07   47.15
   1   4   5    4.51    9.14
   1   4   5    9.22   15.83
  -1  -4  -5   26.96   13.62
  -1  -4  -5   11.32   10.82
   1   4   6  163.68   23.03
   1   4   6  136.17   15.52
  -1  -4  -6  112.71   19.80
  -1  -4  -6  179.71   18.09
   1   4   7  282.15   23.85
   1   4   7  360.90   36.03
  -1  -4  -7  303.39   25.83
  -1  -4  -7  256.04   26.77
   1   4   8  260.67   22.99
   1   4   8  172.32   27.00
  -1  -4  -8  230.68   21.01
  -1  -4  -8  282.11   29.49
   1   4   9   59.72   11.17
  -1  -4  -9   57.08   19.80
   1   4  10   -6.15   22.25
   1   4  10    1.09    9.96
  -1  -4 -10   14.40   19.96
  -1  -4 -10    0.89    8.87
   1   4  11   34.70   12.02
   1   4  11   26.53   25.41
  -1  -4 -11   23.03   22.57
   1   4  12    5.25   13.38
   1   4  12   -1.79   22.60
  -1  -4 -12    5.37   10.43
  -1  -4 -12   -2.53   20.58
   1   5 -16   96.80   35.33
  -1  -5  16  150.84   24.71
   1   5 -15   32.45   16.50
   1   5 -15   48.56   40.00
  -1  -5  15   18.17   19.38
  -1  -5  15   26.69    8.40
   1   5 -14   43.46   30.42
   1   5 -14   42.84   16.61
  -1  -5  14   35.41   15.56
  -1  -5  14   41.44   10.00
   1   5 -13   75.28   17.35
   1   5 -13   53.34   27.55
  -1  -5  13   58.01   10.70
   1   5 -12   58.79   16.30
   1   5 -12   65.40   24.82
  -1  -5  12   61.43   11.32
  -1  -5  12    5.21   16.19
  -1  -5  11  105.28   18.09
   1   5 -10   42.68   19.34
   1   5 -10   22.37   11.94
  -1  -5  10   39.06   15.83
  -1  -5  10   24.47   16.15
   1   5  -9  103.88   15.76
   1   5  -9  152.01   21.63
  -1  -5   9  130.22   19.49
  -1  -5   9  108.16   17.00
   1   5  -8  320.40   28.60
   1   5  -8  321.37   26.85
  -1  -5   8  348.18   29.22
  -1  -5   8  285.42   25.83
   1   5  -7  650.52   48.75
  -1  -5   7  673.47   50.35
   1   5  -6  456.76   36.07
   1   5  -6  362.80   29.02
  -1  -5   6  440.03   34.98
  -1  -5   6  350.90   28.01
   1   5  -5  552.47   40.97
   1   5  -5  571.93   43.19
  -1  -5   5  541.58   40.15
  -1  -5   5  611.61   46.14
   1   5  -4  855.95   61.90
   1   5  -4  827.15   59.02
  -1  -5   4  855.56   60.85
  -1  -5   4  824.04   59.25
   1   5  -3  216.71   19.88
   1   5  -3  281.06   24.12
  -1  -5   3  217.18   19.10
  -1  -5   3  286.86   23.89
   1   5  -2  149.91   15.83
   1   5  -2  206.87   18.87
  -1  -5   2  145.43   14.90
   1   5  -1  114.39   13.27
   1   5  -1   74.66   12.10
  -1  -5   1  121.47   13.50
  -1  -5   1   79.33   12.72
   1   5   0   17.78    9.80
   1   5   0   11.09   11.01
  -1  -5   0    8.72    9.92
  -1  -5   0   11.32    9.26
   1   5   1  485.55   37.97
  -1  -5  -1  476.61   36.03
   1   5   2   58.79   10.47
  -1  -5  -2   55.36   11.94
   1   5   3  246.67   20.89
   1   5   3  334.36   30.39
  -1  -5  -3  255.93   22.06
  -1  -5  -3  319.11   26.81
   1   5   4    6.54   15.87
   1   5   4    7.12    8.72
  -1  -5  -4    9.65   10.23
  -1  -5  -4   10.04   12.53
   1   5   5   47.08   10.27
   1   5   5   42.56   18.17
  -1  -5  -5   48.05   14.24
  -1  -5  -5   42.95   11.59
   1   5   6    3.31   19.18
   1   5   6   -3.19    8.52
  -1  -5  -6   -0.35   13.54
  -1  -5  -6    3.19   10.78
   1   5   7  342.69   27.78
   1   5   7  455.99   43.50
  -1  -5  -7  401.13   32.45
   1   5   8   -3.58   24.39
   1   5   8   34.90   10.04
  -1  -5  -8   37.86   18.48
   1   5   9   81.70   13.23
   1   5   9   27.70   23.19
  -1  -5  -9   75.98   12.64
  -1  -5  -9   79.84   22.10
   1   5  10   61.78   25.72
   1   5  10   30.89   11.75
  -1  -5 -10   33.42   24.20
  -1  -5 -10   24.51   10.08
   1   5  11   -1.17   23.50
   1   5  11   33.46   13.11
  -1  -5 -11    5.56   20.97
  -1  -5 -11   30.15   11.32
   1   6 -17    3.31   18.44
   1   6 -17    6.54   24.90
  -1  -6  17    0.97   10.19
  -1  -6  17  -10.50   16.96
   1   6 -16   61.78   32.91
  -1  -6  16   58.71   20.31
   1   6 -15   22.10   16.11
   1   6 -15  -11.09   35.76
  -1  -6  15   18.17    8.17
  -1  -6  15   32.29   19.06
   1   6 -14    9.14   15.95
   1   6 -14   16.11   30.15
  -1  -6  14   -4.51   15.48
  -1  -6  14    5.14   10.54
   1   6 -13   60.69   26.15
   1   6 -13   19.69   14.90
  -1  -6  13    1.25   15.13
  -1  -6  13   15.56    8.44
   1   6 -12  139.60   19.49
   1   6 -12  143.14   28.60
  -1  -6  12  167.61   21.94
  -1  -6  12   89.72   25.21
  -1  -6  11  198.27   23.50
   1   6 -10  365.64   33.30
   1   6 -10  387.82   32.84
  -1  -6  10  348.25   30.97
  -1  -6  10  372.26   33.77
   1   6  -9   13.46   12.37
   1   6  -9   21.17   15.10
  -1  -6   9   22.33   14.08
  -1  -6   9   16.73   13.50
   1   6  -8   -3.11   12.99
   1   6  -8    0.12   10.97
  -1  -6   8   22.95   12.41
  -1  -6   8   -9.14   13.19
   1   6  -7   21.67   12.37
   1   6  -7   25.09   12.76
  -1  -6   7   39.37   13.54
  -1  -6   7   12.99   11.98
   1   6  -6 1572.61  110.53
  -1  -6   6 1638.75  115.40
   1   6  -5  133.26   16.69
   1   6  -5  139.91   16.57
  -1  -6   5  123.65   16.03
  -1  -6   5  150.34   16.57
   1   6  -4 1010.40   72.17
   1   6  -4 1067.99   76.65
  -1  -6   4  974.61   69.33
  -1  -6   4 1034.53   73.61
   1   6  -3  306.51   26.11
   1   6  -3  238.77   21.90
  -1  -6   3  254.14   21.63
  -1  -6   3  307.60   25.29
   1   6  -2    7.39   10.74
   1   6  -2    7.28   10.93
  -1  -6   2   18.71   10.15
  -1  -6   2    1.87   10.70
   1   6  -1  109.48   15.02
  -1  -6   1   91.66   12.57
   1   6   0   13.97    9.69
  -1  -6   0    7.59   10.54
   1   6   1  604.61   44.78
   1   6   1  465.71   37.62
  -1  -6  -1  605.00   45.05
  -1  -6  -1  468.44   36.03
   1   6   2   33.19   16.15
   1   6   2   22.84    9.53
  -1  -6  -2   35.95   10.62
  -1  -6  -2   13.81   11.75
   1   6   3   24.20   16.96
   1   6   3    2.61    8.40
  -1  -6  -3    8.44    9.65
  -1  -6  -3    9.22   12.88
   1   6   4  338.57   27.08
   1   6   4  284.10   30.11
  -1  -6  -4  361.64   31.75
  -1  -6  -4  278.57   24.90
   1   6   5   -5.56    8.36
   1   6   5    1.95   18.68
  -1  -6  -5    2.18   10.66
  -1  -6  -5   -5.68   14.05
   1   6   6   42.95    9.84
   1   6   6   41.44   21.79
  -1  -6  -6   56.53   12.22
  -1  -6  -6   28.21   15.52
   1   6   7   -3.23    9.03
  -1  -6  -7   -2.49   16.81
   1   6   8   75.09   12.68
   1   6   8   79.84   27.74
  -1  -6  -8   81.47   14.05
  -1  -6  -8   73.18   20.39
   1   6   9   60.27   13.46
   1   6   9   16.92   26.07
  -1  -6  -9   14.40   22.60
  -1  -6  -9   88.16   14.08
   1   6  10   21.05   25.02
   1   6  10   44.28   12.53
  -1  -6 -10   38.95   12.02
  -1  -6 -10   10.39   19.26
   1   7 -17   53.30   19.22
   1   7 -17   29.34   25.68
  -1  -7  17   41.59   18.48
  -1  -7  17   59.33   12.06
   1   7 -16   49.45   28.79
   1   7 -16   22.02   17.78
  -1  -7  16   54.66   20.19
   1   7 -15   21.55   29.92
   1   7 -15    3.50   16.46
  -1  -7  15   19.45   19.84
  -1  -7  15    2.88    8.36
   1   7 -14   80.03   17.16
   1   7 -14   46.65   25.48
  -1  -7  14   89.41   19.76
   1   7 -13   -2.02   14.47
   1   7 -13   -5.56   21.59
  -1  -7  13  -31.16   24.59
  -1  -7  13  -20.78   15.17
   1   7 -12  470.77   38.83
   1   7 -12  423.69   39.80
  -1  -7  12  445.87   37.62
  -1  -7  12  421.36   42.02
  -1  -7  11    6.61   14.40
  -1  -7  11   -4.51   19.03
   1   7 -10   13.66   12.49
   1   7 -10   36.03   16.69
  -1  -7  10   12.88   14.32
  -1  -7  10   19.69   15.83
   1   7  -9   29.41   12.41
   1   7  -9   28.83   15.60
  -1  -7   9   12.84   14.08
  -1  -7   9   12.68   14.16
   1   7  -8   12.57   13.03
   1   7  -8   -2.72   12.29
  -1  -7   8    2.49   14.05
  -1  -7   8    3.07   12.72
   1   7  -7  274.17   25.06
   1   7  -7  264.72   24.39
  -1  -7   7  229.20   20.82
  -1  -7   7  264.53   25.25
   1   7  -6   84.93   15.80
  -1  -7   6  139.25   16.54
   1   7  -5  119.52   16.19
   1   7  -5  113.26   17.51
  -1  -7   5  120.22   16.15
  -1  -7   5  114.19   15.17
   1   7  -4  216.59   22.33
   1   7  -4  266.90   24.59
  -1  -7   4  248.89   22.41
  -1  -7   4  233.71   21.52
   1   7  -3  135.20   16.26
  -1  -7   3  167.77   17.62
   1   7  -2  152.44   17.08
  -1  -7   2  123.41   15.52
   1   7  -1    6.96   12.29
   1   7  -1   11.24   10.66
  -1  -7   1    8.33   10.27
  -1  -7   1    8.17   11.98
   1   7   0   21.36   10.00
   1   7   0   32.80   13.15
  -1  -7   0   23.46    9.96
  -1  -7   0   25.76   12.02
   1   7   1   25.76   10.08
   1   7   1   22.37   16.38
  -1  -7  -1   12.57   12.22
  -1  -7  -1   25.41    9.96
   1   7   2   68.86   19.38
  -1  -7  -2   53.85   11.40
   1   7   3    4.05    9.26
  -1  -7  -3    2.96   14.63
   1   7   4    9.84   18.83
   1   7   4    6.30    8.52
  -1  -7  -4   27.35   14.47
  -1  -7  -4   12.10   11.44
   1   7   5   -6.93   20.00
   1   7   5   -6.46    8.52
  -1  -7  -5    8.17   10.35
  -1  -7  -5    1.40   14.82
   1   7   6   51.12   10.23
  -1  -7  -6   40.19   19.06
   1   7   7   -1.17   10.12
   1   7   7   -0.51   24.28
  -1  -7  -7   -1.44   19.22
  -1  -7  -7    0.35   11.36
   1   7   8   26.65   11.75
   1   7   8   38.32   28.25
  -1  -7  -8   38.56   12.84
  -1  -7  -8  -10.93   20.39
   1   7   9   17.20   11.52
   1   7   9   -3.50   27.12
  -1  -7  -9   33.50   12.57
  -1  -7  -9   -6.26   19.03
   1   8 -17   13.81   17.59
   1   8 -17   24.08   21.90
  -1  -8  17   21.79   10.54
  -1  -8  17    0.89   16.96
   1   8 -16    7.86   22.68
  -1  -8  16   13.66   18.48
   1   8 -15   14.71   16.03
   1   8 -15   11.44   23.07
  -1  -8  15   29.65   18.48
   1   8 -14   23.03   14.28
   1   8 -14   14.16   23.42
  -1  -8  14   11.40   15.87
   1   8 -13   16.42   15.17
   1   8 -13  -25.52   19.92
  -1  -8  13   29.41   15.91
  -1  -8  13   17.20   26.30
   1   8 -12   56.34   20.08
   1   8 -12   40.74   15.37
  -1  -8  12   47.47   23.69
  -1  -8  12   46.69   15.87
  -1  -8  11  261.41   28.56
   1   8 -10  359.57   33.07
  -1  -8  10  312.73   29.34
  -1  -8  10  282.66   30.39
   1   8  -9   48.94   14.90
   1   8  -9   32.25   13.62
  -1  -8   9   62.99   16.19
  -1  -8   9   49.06   15.45
   1   8  -8    7.74   13.42
   1   8  -8    6.46   13.81
  -1  -8   8   -0.51   12.84
  -1  -8   8    3.85   13.85
   1   8  -7  431.09   34.94
   1   8  -7  480.89   39.06
  -1  -8   7  449.37   36.07
  -1  -8   7  477.38   37.70
   1   8  -6  128.78   17.00
   1   8  -6  107.65   16.96
  -1  -8   6   94.82   14.55
  -1  -8   6  135.04   16.85
   1   8  -5  592.16   45.52
   1   8  -5  544.30   42.76
  -1  -8   5  557.92   42.29
  -1  -8   5  549.36   41.79
   1   8  -4   96.41   15.52
  -1  -8   4  104.04   14.59
  -1  -8   4   63.69   11.94
   1   8  -3  186.79   19.80
   1   8  -3  182.39   18.79
  -1  -8   3  171.66   17.24
  -1  -8   3  242.54   22.22
   1   8  -2   90.61   14.12
   1   8  -2  103.80   16.38
  -1  -8   2   95.83   13.19
  -1  -8   2   91.98   14.51
   1   8  -1   20.23   10.85
   1   8  -1   -2.68   13.85
  -1  -8   1   14.86    9.77
  -1  -8   1   12.84   12.88
   1   8   0 1076.16   77.31
   1   8   0 1288.98   93.34
  -1  -8   0 1238.01   90.34
  -1  -8   0 1286.64   90.69
   1   8   1   58.13   20.70
   1   8   1   37.16   11.17
  -1  -8  -1   33.85   14.86
  -1  -8  -1   53.42   11.59
   1   8   2   12.33    9.10
   1   8   2   17.20   19.80
  -1  -8  -2   12.41   10.08
  -1  -8  -2    0.51   13.42
   1   8   3    6.61   19.57
   1   8   3   19.38    9.92
  -1  -8  -3   11.32   14.40
  -1  -8  -3   12.29    9.77
   1   8   4   34.78   21.63
  -1  -8  -4   21.94   11.67
   1   8   5   37.78   10.23
   1   8   5   26.38   25.48
  -1  -8  -5   32.18   19.53
  -1  -8  -5   35.13   12.22
   1   8   6   -7.31   23.85
   1   8   6   27.27   10.62
  -1  -8  -6   35.91   12.02
  -1  -8  -6   13.19   20.97
   1   8   7   18.71   28.48
   1   8   7   60.15   12.99
  -1  -8  -7   32.99   13.97
  -1  -8  -7   40.46   20.58
   1   8   8   -2.33   11.24
   1   8   8  -22.25   27.86
  -1  -8  -8    0.08   19.10
  -1  -8  -8   21.17   13.46
   1   9 -17   15.95   17.70
   1   9 -17   -5.02   22.10
  -1  -9  17   22.41   11.09
  -1  -9  17   23.66   17.16
   1   9 -16   82.83   18.56
   1   9 -16  126.84   26.07
  -1  -9  16   81.86   20.82
  -1  -9  16   39.14   36.11
   1   9 -15   -6.38   15.83
   1   9 -15  -12.33   22.10
  -1  -9  15    6.03   18.17
  -1  -9  15  -24.16   30.35
   1   9 -14   65.09   24.16
   1   9 -14   95.67   17.43
   1   9 -13  403.07   39.02
  -1  -9  13  472.33   40.54
   1   9 -12    5.10   18.52
   1   9 -12   12.02   12.84
  -1  -9  12   11.67   15.60
  -1  -9  12   15.64   21.67
   1   9 -11  168.43   23.23
  -1  -9  11  179.67   23.77
  -1  -9  11  189.63   22.80
   1   9 -10  280.36   26.22
  -1  -9  10  193.05   23.31
   1   9  -9   19.03   14.98
   1   9  -9    2.33   13.27
  -1  -9   9   -2.26   14.08
  -1  -9   9   16.89   14.71
   1   9  -8  110.22   17.90
  -1  -9   8   92.95   16.07
   1   9  -7   92.71   17.35
   1   9  -7  101.20   17.35
  -1  -9   7  103.69   16.07
  -1  -9   7   79.99   15.17
   1   9  -6   56.80   15.68
   1   9  -6   82.60   16.22
  -1  -9   6   92.05   15.33
  -1  -9   6   68.98   13.89
   1   9  -5   70.03   16.03
   1   9  -5   83.77   16.22
  -1  -9   5   67.19   12.68
  -1  -9   5  125.51   17.47
   1   9  -4  165.08   19.34
   1   9  -4  248.69   24.51
  -1  -9   4  173.29   17.86
   1   9  -3   26.81   15.02
   1   9  -3   48.05   13.81
  -1  -9   3   39.26   13.50
  -1  -9   3   68.67   12.84
   1   9  -2  125.32   19.92
  -1  -9   2  130.18   15.17
   1   9  -1    4.90   11.40
   1   9  -1   25.41   18.60
  -1  -9   1   20.89   14.20
  -1  -9   1    6.15   11.36
   1   9   0   41.28   20.82
   1   9   0   16.61   10.04
  -1  -9   0   19.69   10.04
  -1  -9   0   31.48   14.51
   1   9   1   36.18   20.23
   1   9   1   21.59    9.88
  -1  -9  -1   19.92    9.88
  -1  -9  -1   29.49   14.51
   1   9   2    9.42    9.92
   1   9   2    8.95   21.55
  -1  -9  -2    6.73   14.47
  -1  -9  -2   17.90   10.04
   1   9   3  157.88   16.50
   1   9   3  127.85   28.40
  -1  -9  -3  141.15   16.92
  -1  -9  -3  205.19   24.82
   1   9   4   12.57   10.74
   1   9   4   11.01   25.37
  -1  -9  -4    5.56   12.72
  -1  -9  -4   -1.17   18.56
   1   9   5   -9.92   25.13
  -1  -9  -5   53.46   13.27
  -1  -9  -5   61.98   22.45
   1   9   6    1.83   11.71
  -1  -9  -6    4.75   19.61
   1   9   7   61.94   14.08
   1   9   7   46.53   28.32
  -1  -9  -7   46.84   15.45
  -1  -9  -7   23.03   19.45
   1  10 -16   -0.97   15.02
  -1 -10  16    6.96   19.76
  -1 -10  16   -6.42   29.34
   1  10 -15   40.27   16.15
   1  10 -15   19.80   21.71
  -1 -10  15   35.37   19.57
  -1 -10  15  -22.57   30.11
   1  10 -14   26.50   21.24
   1  10 -14   65.32   17.04
  -1 -10  14   89.41   22.10
   1  10 -13  188.54   20.93
   1  10 -13  146.02   25.52
  -1 -10  13  168.74   23.97
  -1 -10  13  192.43   31.32
   1  10 -12  159.09   19.73
   1  10 -12  104.89   19.53
  -1 -10  12  173.37   22.53
  -1 -10  12  146.56   24.90
   1  10 -11   11.44   16.30
  -1 -10  11    9.84   18.52
  -1 -10  11   21.75   15.56
   1  10 -10   44.94   16.96
   1  10 -10    9.49   13.15
  -1 -10  10   40.77   17.27
  -1 -10  10   26.73   14.86
   1  10  -9   81.63   15.80
   1  10  -9   86.76   17.86
  -1 -10   9   76.76   15.64
  -1 -10   9   62.06   13.77
   1  10  -8  211.15   23.31
  -1 -10   8  156.52   18.95
   1  10  -7   60.93   15.87
  -1 -10   7   49.64   13.97
   1  10  -6  203.60   25.64
   1  10  -6  251.57   25.09
  -1 -10   6  263.71   24.39
  -1 -10   6  200.60   21.36
   1  10  -5  102.79   21.32
   1  10  -5   81.47   16.22
  -1 -10   5  100.46   17.12
  -1 -10   5  117.07   16.42
   1  10  -4  116.95   16.61
  -1 -10   4  163.49   18.91
   1  10  -3   29.57   12.45
   1  10  -3    8.91   17.62
  -1 -10   3   13.27   10.89
  -1 -10   3  -10.62   12.10
   1  10  -2    5.84   11.01
   1  10  -2    4.59   17.43
  -1 -10   2   14.08   12.18
  -1 -10   2   -3.31    9.84
   1  10  -1  114.04   20.62
   1  10  -1   88.55   14.32
  -1 -10   1  105.13   17.35
  -1 -10   1   81.39   12.41
   1  10   0   25.80   10.74
   1  10   0   40.66   22.68
  -1 -10   0   26.96    9.88
  -1 -10   0   56.26   15.72
   1  10   1  121.23   27.39
   1  10   1  133.10   17.08
  -1 -10  -1  202.59   19.76
  -1 -10  -1  136.72   22.53
   1  10   2    9.77   26.18
   1  10   2   -9.26   10.19
  -1 -10  -2   15.80   15.87
  -1 -10  -2   -1.52   10.31
   1  10   3   20.62   26.15
   1  10   3   -7.31    9.96
  -1 -10  -3   14.59   17.24
  -1 -10  -3    6.26   11.24
   1  10   4   22.76   24.39
  -1 -10  -4    5.37   12.99
   1  10   5    3.11   25.60
   1  10   5    3.23   10.74
  -1 -10  -5   -1.48   12.76
  -1 -10  -5   17.90   18.60
   1  11 -16   61.98   17.90
   1  11 -16   53.26   21.79
  -1 -11  16   18.95   20.27
  -1 -11  16   37.97   30.04
   1  11 -15   41.67   19.76
  -1 -11  15   36.14   18.79
   1  11 -14  144.19   22.80
   1  11 -14   71.67   20.46
  -1 -11  14  109.02   23.23
   1  11 -13    0.66   13.03
   1  11 -13    5.91   17.70
  -1 -11  13  -11.71   20.70
  -1 -11  13   12.61   19.30
   1  11 -12  215.39   27.82
   1  11 -12  313.12   28.67
  -1 -11  12  311.56   34.28
  -1 -11  12  295.50   29.61
   1  11 -11   16.07   17.43
  -1 -11  11   -6.19   13.81
   1  11 -10   70.03   15.64
   1  11 -10   98.59   18.68
  -1 -11  10   71.00   15.06
  -1 -11  10  128.98   21.71
   1  11  -9   -3.31   15.76
   1  11  -9   21.28   14.75
  -1 -11   9   12.76   15.02
  -1 -11   9    9.18   12.80
   1  11  -8  197.26   24.39
   1  11  -8  199.82   22.68
  -1 -11   8  214.14   23.27
  -1 -11   8  211.50   22.10
   1  11  -7   -7.94   16.57
   1  11  -7    6.81   13.89
  -1 -11   7   -6.23   11.63
  -1 -11   7    3.35   13.19
   1  11  -6  173.02   21.17
   1  11  -6  226.86   26.03
  -1 -11   6  161.07   17.86
  -1 -11   6  182.28   20.08
   1  11  -5  282.81   29.45
   1  11  -5  280.05   26.57
  -1 -11   5  293.01   25.72
  -1 -11   5  310.71   28.32
   1  11  -4   39.53   13.19
   1  11  -4   38.79   19.65
  -1 -11   4   26.26   13.70
  -1 -11   4   19.41   11.32
   1  11  -3   22.72   19.14
   1  11  -3    6.30   11.48
  -1 -11   3   11.59   12.72
  -1 -11   3    9.92    9.84
   1  11  -2   93.26   22.02
   1  11  -2   66.88   13.31
  -1 -11   2   92.75   13.23
  -1 -11   2   53.03   13.62
   1  11  -1   15.37   21.24
   1  11  -1   33.69   13.23
  -1 -11   1   52.84   11.75
  -1 -11   1    9.07   15.45
   1  11   0    0.00   11.21
   1  11   0    2.02   26.34
  -1 -11   0    3.42   15.17
  -1 -11   0   10.35   10.70
   1  11   1   52.95   27.58
   1  11   1   40.00   11.40
  -1 -11  -1   33.69   12.45
  -1 -11  -1   43.46   16.65
   1  11   2  -11.87   27.08
   1  11   2   11.75   10.78
  -1 -11  -2    7.12   11.67
  -1 -11  -2   -7.70   16.54
   1  11   3    8.09   11.63
  -1 -11  -3   10.70   17.70
   1  11   4    6.30   11.09
   1  11   4   14.43   26.69
  -1 -11  -4   -5.29   14.08
  -1 -11  -4   20.27   18.36
   1  12 -16   -1.95   16.26
   1  12 -16    3.27   17.55
  -1 -12  16    1.95   23.77
  -1 -12  16   -3.46   18.52
   1  12 -15    5.68   18.13
  -1 -12  15    3.42   29.26
   1  12 -14   35.83   17.78
   1  12 -14   41.32   16.15
  -1 -12  14   22.53   19.03
   1  12 -13   24.51   15.64
   1  12 -13    3.07   19.03
  -1 -12  13    8.29   26.07
  -1 -12  13   12.61   16.89
   1  12 -12  111.93   18.60
   1  12 -12  106.80   21.75
  -1 -12  12  135.86   23.54
  -1 -12  12  121.66   19.49
  -1 -12  11   57.39   20.08
   1  12 -10    7.78   14.51
   1  12 -10    9.69   19.10
  -1 -12  10   14.05   14.55
  -1 -12  10    0.93   13.31
   1  12  -9   14.67   18.52
  -1 -12   9   38.60   13.73
   1  12  -8    1.40   17.86
  -1 -12   8   -6.42   11.56
   1  12  -7  114.74   21.79
  -1 -12   7   80.50   18.25
  -1 -12   7  109.29   15.41
   1  12  -6  183.76   26.38
  -1 -12   6  126.99   16.77
   1  12  -4  -12.37   21.90
   1  12  -4   -4.36   12.18
  -1 -12   4  -10.15   10.66
  -1 -12   4    0.54   13.15
   1  12  -3   -7.39   11.56
  -1 -12   3  -13.89   12.45
   1  12  -2    3.27   11.83
   1  12  -2   -7.51   21.90
  -1 -12   2   -5.84   10.47
  -1 -12   2    9.73   13.03
   1  12  -1   21.52   29.45
   1  12  -1   92.17   15.56
  -1 -12   1   57.43   14.47
  -1 -12   1   73.73   17.24
   1  12   0  -35.05   30.78
  -1 -12   0   20.31   13.81
   1  12   1    9.07   31.94
   1  12   1   -1.79   12.29
  -1 -12  -1   13.54   17.74
  -1 -12  -1   -2.65   12.41
   1  12   2    1.25   29.96
   1  12   2   43.11   12.18
  -1 -12  -2   26.77   18.99
  -1 -12  -2   38.28   14.20
   1  12   3   -0.31   29.72
   1  12   3   -0.74   13.42
  -1 -12  -3  -19.96   15.80
   1  13 -15    1.17   14.59
   1  13 -15   10.47   17.62
  -1 -13  15    0.62   18.17
  -1 -13  15   -7.28   22.02
   1  13 -14   21.67   16.50
  -1 -13  14   16.19   25.52
   1  13 -13  157.84   23.97
  -1 -13  13  164.11   23.31
   1  13 -12    1.98   19.53
   1  13 -12   15.72   16.11
  -1 -13  12   14.98   16.26
  -1 -13  12   14.47   24.36
  -1 -13  11  125.71   19.73
  -1 -13  11  126.17   23.77
   1  13 -10   11.48   15.83
   1  13 -10   27.86   21.09
  -1 -13  10   14.59   14.82
  -1 -13  10   16.34   13.62
   1  13  -9    1.32   20.35
   1  13  -9   12.26   15.52
  -1 -13   9   -9.69   12.14
  -1 -13   9    2.84   13.50
   1  13  -8   45.75   22.10
   1  13  -8   53.54   16.61
  -1 -13   8   46.53   14.51
  -1 -13   8   54.35   14.08
   1  13  -7   58.28   23.54
   1  13  -7   33.11   15.76
  -1 -13   7   56.92   14.28
  -1 -13   7   49.84   13.81
   1  13  -6   44.28   16.34
   1  13  -6    9.45   23.69
  -1 -13   6   33.30   13.81
  -1 -13   6   35.09   12.96
   1  13  -5   17.27   25.72
   1  13  -5    7.00   14.12
  -1 -13   5    9.03   12.18
  -1 -13   5    5.49   12.64
   1  13  -4    6.50   25.17
   1  13  -4   11.28   12.84
  -1 -13   4   -1.28   11.94
  -1 -13   4   14.47   12.57
   1  13  -3    3.11   12.18
   1  13  -3    6.11   25.91
  -1 -13   3    5.60   11.87
  -1 -13   3    7.00   13.73
   1  13  -1    0.39   11.98
   1  13  -1  -31.51   33.81
  -1 -13   1    2.26   15.52
   1  13   0   32.45   14.90
   1  13   0    4.67   32.10
  -1 -13   0   56.34   19.69
  -1 -13   0   17.24   13.93
   1  13   1   20.85   28.95
   1  13   1   -6.73   14.01
  -1 -13  -1   -9.61   18.99
  -1 -13  -1    4.09   15.68
   1  14 -14    7.55   19.03
   1  14 -14    2.30   14.90
  -1 -14  14   13.93   17.86
  -1 -14  14  -15.80   20.78
   1  14 -13   90.07   19.22
   1  14 -13   63.46   21.67
  -1 -14  13   95.24   21.90
  -1 -14  13   71.08   24.71
   1  14 -12   11.79   16.26
  -1 -14  12  -11.75   21.83
  -1 -14  11   20.93   17.86
  -1 -14  11   10.82   15.06
   1  14 -10    7.66   21.01
  -1 -14  10    0.62   14.36
   1  14  -9   10.12   15.25
   1  14  -9   -3.58   20.89
  -1 -14   9   -3.23   14.05
  -1 -14   9    5.91   15.33
   1  14  -8   51.28   15.76
   1  14  -8   35.91   23.03
  -1 -14   8   21.87   15.06
  -1 -14   8   34.59   14.98
   1  14  -7   35.37   24.63
   1  14  -7   -6.61   14.32
  -1 -14   7   20.93   13.85
  -1 -14   7   27.51   14.94
   1  14  -6   -2.76   26.53
  -1 -14   6   16.03   14.32
   1  14  -5    8.75   26.77
   1  14  -5   14.43   15.21
  -1 -14   5    1.25   12.80
   1  14  -4   -0.54   29.41
   1  14  -4  -14.20   12.68
  -1 -14   4   -5.02   13.23
   1  14  -3   17.78   28.56
   1  14  -3   15.91   13.42
  -1 -14   3   30.78   13.97
  -1 -14   3   32.29   14.98
   1  14  -2  -11.87   33.77
   1  14  -2    4.90   14.24
  -1 -14   2   11.24   15.41
  -1 -14   2   14.40   14.63
   1  14  -1  -31.36   30.19
   1  14  -1   22.53   14.71
  -1 -14   1   -5.56   15.56
  -1 -14   1    2.41   17.24
   1  15 -12   23.11   16.61
   1  15 -12   14.47   23.77
  -1 -15  12   40.50   16.22
  -1 -15  12   31.09   20.00
   1  15 -11  -10.47   16.77
  -1 -15  11    2.41   17.16
  -1 -15  11   -8.52   13.38
   1  15 -10   31.67   17.27
   1  15 -10    8.95   22.99
  -1 -15  10   34.70   17.16
  -1 -15  10   -1.87   12.37
   1  15  -9    2.10   22.99
   1  15  -9   -5.37   16.26
  -1 -15   9   12.14   16.34
  -1 -15   9   18.64   12.92
   1  15  -8   70.93   27.20
   1  15  -8  145.08   21.90
  -1 -15   8  164.54   20.54
  -1 -15   8  144.19   21.52
   1  15  -7   -4.09   15.91
   1  15  -7   -2.18   27.58
  -1 -15   7   47.74   14.98
  -1 -15   7   39.88   15.33
   1  15  -6  -11.71   28.13
   1  15  -6   31.63   17.12
  -1 -15   6   27.86   13.77
  -1 -15   6   24.16   15.37
   1  15  -5   14.75   15.29
   1  15  -5   -7.86   27.04
  -1 -15   5    3.70   13.34
  -1 -15   5   17.74   14.75
   1  15  -4   17.08   14.86
   1  15  -4  -13.89   25.99
  -1 -15   4   21.87   14.08
  -1 -15   4    5.49   14.98
   2 -16   5  125.28   22.45
   2 -16   5  123.22   18.83
  -2  16  -5  135.08   22.80
   2 -16   6   -5.14   15.95
   2 -16   6    4.44   13.03
  -2  16  -6   21.71   22.10
  -2  16  -6    5.95   16.03
   2 -16   7    5.72   13.46
   2 -16   7   13.58   17.43
  -2  16  -7   12.02   21.59
  -2  16  -7   27.82   17.31
   2 -16   8   -2.10   17.35
   2 -16   8   -0.58   12.33
  -2  16  -8    4.51   17.39
  -2  16  -8   27.43   21.59
   2 -16   9   -6.69   17.59
   2 -16   9   -0.58   12.84
  -2  16  -9   -3.50   21.32
  -2  16  -9    8.40   17.39
   2 -16  10    1.28   14.16
   2 -16  10   29.45   18.64
  -2  16 -10   18.36   18.21
  -2  16 -10    0.86   22.14
   2 -16  11    7.43   15.41
   2 -16  11   23.42   18.68
  -2  16 -11   22.99   17.94
  -2  16 -11   32.18   22.49
  -2  15  -2    4.90   15.76
  -2  15  -2    4.47   21.67
   2 -15   3   57.43   13.89
   2 -15   3   44.66   17.47
  -2  15  -3   85.28   26.11
  -2  15  -3   50.97   18.33
   2 -15   4   56.06   17.43
  -2  15  -4   68.28   18.29
   2 -15   5  141.89   21.24
  -2  15  -5  159.83   22.64
   2 -15   6   -9.69   15.06
   2 -15   6    5.68   13.27
  -2  15  -6  -12.26   15.48
  -2  15  -6    5.64   22.60
   2 -15   7   56.06   14.55
  -2  15  -7   18.79   17.55
  -2  15  -7   55.17   21.75
   2 -15   8   30.39   19.03
   2 -15   8   24.74   13.70
  -2  15  -8   18.09   18.01
  -2  15  -8   20.08   20.23
   2 -15   9    1.75   13.62
   2 -15   9  -12.84   17.70
  -2  15  -9   -2.53   17.90
  -2  15  -9   -7.98   19.65
   2 -15  10  140.65   23.77
  -2  15 -10  173.68   26.03
   2 -15  11   -5.91   21.67
   2 -15  11  -12.80   15.95
  -2  15 -11   -4.90   20.15
  -2  15 -11   -5.76   17.04
   2 -15  12   22.37   17.43
   2 -15  12   27.62   22.95
  -2  15 -12   23.54   20.85
  -2  15 -12   11.09   16.92
   2 -15  13   -7.82   21.83
   2 -15  13    6.50   17.78
  -2  15 -13   -8.87   15.76
  -2  15 -13    1.05   19.69
   2 -14   0    4.71   11.48
   2 -14   0  -17.35   16.96
  -2  14   0   14.01   26.61
  -2  14   0   -0.27   16.73
   2 -14   1   19.61   16.34
  -2  14  -1   19.03   15.25
   2 -14   2   14.28   11.36
  -2  14  -2   24.78   26.57
   2 -14   3   57.66   12.76
   2 -14   3   34.78   15.95
  -2  14  -3   54.39   15.56
  -2  14  -3   76.22   26.85
   2 -14   4   99.68   19.10
   2 -14   4  106.57   16.03
  -2  14  -4   15.45   26.77
  -2  14  -4  110.14   18.68
   2 -14   5   11.63   15.21
   2 -14   5   26.18   12.96
  -2  14  -5   25.09   23.54
  -2  14  -5   29.26   16.26
   2 -14   6   33.15   15.52
   2 -14   6   27.78   12.10
  -2  14  -6   32.91   16.85
  -2  14  -6   34.39   19.80
   2 -14   7   11.48   11.13
   2 -14   7    3.46   16.46
  -2  14  -7   -8.40   17.66
  -2  14  -7    9.57   16.42
   2 -14   8   26.30   17.66
   2 -14   8    5.95   11.36
  -2  14  -8   21.24   17.00
  -2  14  -8   -4.44   17.51
   2 -14   9  -10.35   12.14
   2 -14   9   -9.07   17.31
  -2  14  -9   12.88   16.96
  -2  14  -9   -3.93   17.47
   2 -14  10   86.61   20.85
   2 -14  10  134.34   18.87
  -2  14 -10   90.38   20.62
  -2  14 -10  135.86   21.79
   2 -14  11    8.44   26.07
   2 -14  11  -29.41   15.21
  -2  14 -11    9.26   18.48
  -2  14 -11   -7.39   17.24
   2 -14  12   42.37   27.90
   2 -14  12   75.79   18.01
  -2  14 -12   44.94   19.03
  -2  14 -12   56.92   19.06
   2 -14  13   15.56   17.62
   2 -14  13    5.99   25.44
  -2  14 -13   15.10   18.29
  -2  14 -13    6.81   16.73
   2 -14  14   10.27   25.64
   2 -14  14   11.83   19.65
  -2  14 -14   41.67   16.11
  -2  14 -14   18.05   19.30
   2 -14  15  -16.42   18.95
  -2  14 -15    3.31   15.21
  -2  14 -15   -1.75   22.49
   2 -13  -2   -3.46   11.21
   2 -13  -2   16.11   19.88
   2 -13  -1   -5.10   13.03
   2 -13  -1   47.78   19.26
  -2  13   1  -24.71   28.87
   2 -13   0    2.84   11.98
   2 -13   0  -11.32   15.10
  -2  13   0   -8.44   29.30
  -2  13   0   11.28   13.19
   2 -13   1   -7.55   14.71
   2 -13   1   11.17   11.56
  -2  13  -1    0.39   12.92
  -2  13  -1  -10.82   21.48
   2 -13   2   57.00   13.46
   2 -13   2   36.73   14.71
  -2  13  -2   77.89   23.38
  -2  13  -2   29.30   12.88
   2 -13   3    5.52   10.58
   2 -13   3   14.05   14.59
  -2  13  -3    0.86   12.22
  -2  13  -3  -12.10   23.42
   2 -13   4  120.49   19.38
  -2  13  -4  123.18   18.48
  -2  13  -4   69.84   23.03
   2 -13   5   19.49   15.76
   2 -13   5   35.33   12.14
  -2  13  -5   40.39   15.76
  -2  13  -5   33.42   18.01
   2 -13   6   39.76   16.69
   2 -13   6   48.87   12.37
  -2  13  -6   74.97   18.25
  -2  13  -6   45.13   16.42
   2 -13   7    0.82   16.89
   2 -13   7   -2.84   11.17
  -2  13  -7   17.08   15.76
  -2  13  -7   -1.63   16.19
   2 -13   8  134.58   22.49
   2 -13   8  149.63   18.71
  -2  13  -8   90.77   20.04
  -2  13  -8  140.57   21.36
   2 -13   9  236.01   28.99
  -2  13  -9  173.99   22.84
   2 -13  10   67.62   24.36
   2 -13  10   73.88   15.72
  -2  13 -10   44.28   15.64
  -2  13 -10   66.45   18.01
   2 -13  11  169.24   20.97
   2 -13  11  221.53   31.67
  -2  13 -11  195.78   23.73
  -2  13 -11  185.23   23.15
   2 -13  12   -7.16   26.61
   2 -13  12    4.98   15.33
  -2  13 -12   -3.00   16.26
  -2  13 -12   -7.08   15.25
   2 -13  13   45.29   18.17
  -2  13 -13   43.15   18.09
   2 -13  14   49.02   30.23
  -2  13 -14   19.06   16.81
   2 -13  15   22.99   29.61
   2 -13  15   13.81   21.01
  -2  13 -15   27.55   17.43
  -2  13 -15   20.15   20.11
   2 -12  -4   20.93   14.05
   2 -12  -4   -0.23   20.85
  -2  12   4   39.68   28.01
  -2  12   4   11.13   14.59
   2 -12  -3   -8.95   18.29
   2 -12  -3   -5.68   11.56
  -2  12   3   -3.15   14.51
  -2  12   3    3.42   27.12
   2 -12  -2   61.82   13.70
   2 -12  -2   45.17   19.41
  -2  12   2   65.95   15.80
  -2  12   2   30.50   29.92
   2 -12  -1    0.97   11.32
   2 -12  -1   -7.70   15.76
  -2  12   1   -3.11   24.20
  -2  12   1    3.42   12.22
  -2  12   0   10.23   12.57
   2 -12   1   32.80   15.64
   2 -12   1   50.38   11.24
  -2  12  -1   41.71   19.30
  -2  12  -1   27.62   13.34
   2 -12   2   23.03   16.57
   2 -12   2   47.78   10.85
  -2  12  -2   26.34   14.82
  -2  12  -2   71.90   19.96
   2 -12   3    7.66   10.04
   2 -12   3   -3.97   14.67
  -2  12  -3   -3.62   16.54
  -2  12  -3  -14.90   13.38
   2 -12   4  138.31   19.49
   2 -12   4  133.18   16.07
  -2  12  -4  126.17   19.06
  -2  12  -4   87.15   17.82
   2 -12   5   64.35   16.07
   2 -12   5   59.14   12.33
  -2  12  -5   49.14   16.15
  -2  12  -5   81.28   16.61
   2 -12   6   47.50   11.91
   2 -12   6   76.37   17.39
  -2  12  -6   80.69   16.50
  -2  12  -6   34.63   15.91
   2 -12   7  106.68   15.68
   2 -12   7  162.82   22.64
  -2  12  -7  113.96   19.34
  -2  12  -7  121.27   18.68
   2 -12   8   38.40   12.99
   2 -12   8   58.40   18.52
  -2  12  -8   48.56   15.29
  -2  12  -8   42.80   16.34
   2 -12   9   79.64   19.18
   2 -12   9   58.17   14.55
  -2  12  -9   70.42   15.91
  -2  12  -9   67.62   16.73
   2 -12  10  -20.11   14.75
  -2  12 -10   10.82   16.26
   2 -12  11  172.28   28.25
  -2  12 -11  183.72   21.87
   2 -12  12  169.13   23.73
   2 -12  12  202.51   31.40
  -2  12 -12  207.22   22.72
  -2  12 -12  155.82   21.90
   2 -12  13   14.94   18.05
   2 -12  13    8.75   26.18
  -2  12 -13   29.57   15.91
  -2  12 -13    8.99   16.03
   2 -12  14   14.01   19.03
  -2  12 -14   49.53   20.43
   2 -12  15   15.33   33.62
   2 -12  15    2.37   18.21
  -2  12 -15  -13.42   21.36
  -2  12 -15   -1.56   16.77
   2 -12  16   28.52   24.08
   2 -12  16   67.23   20.74
  -2  12 -16   70.73   17.04
  -2  12 -16   61.20   25.72
   2 -11  -5   -6.07   10.74
   2 -11  -5  -10.00   20.04
  -2  11   5   11.48   24.43
  -2  11   5    3.62   11.87
  -2  11   4   29.14   15.60
  -2  11   4    9.03   27.90
   2 -11  -3    7.00   11.21
   2 -11  -3   14.59   16.65
  -2  11   3   -4.28   10.93
   2 -11  -2   48.32   17.39
  -2  11   2   65.48   12.92
  -2  11   1  -11.24   19.61
   2 -11   0   31.83   10.04
   2 -11   0   27.70   15.56
  -2  11   0   11.79   16.92
  -2  11   0   37.04   13.81
   2 -11   1  160.84   16.46
   2 -11   1  127.85   18.21
  -2  11  -1  132.44   17.55
  -2  11  -1  206.75   24.47
   2 -11   2   -1.21   14.16
   2 -11   2    0.78    9.07
  -2  11  -2    2.92   13.27
  -2  11  -2   -4.90   15.02
   2 -11   3   14.59   11.36
   2 -11   3   30.11   14.78
  -2  11  -3   27.16   15.99
  -2  11  -3    9.18   13.81
   2 -11   4   29.72   11.52
   2 -11   4   36.69   14.98
  -2  11  -4   53.38   16.30
  -2  11  -4   55.29   15.56
   2 -11   5   98.59   14.59
   2 -11   5  118.51   17.16
  -2  11  -5  128.43   20.35
  -2  11  -5  125.79   19.22
   2 -11   6   10.54   14.67
   2 -11   6   -7.82   11.75
  -2  11  -6    6.93   14.32
  -2  11  -6    7.35   15.64
   2 -11   7    4.32   15.06
   2 -11   7   14.16   12.14
  -2  11  -7   16.42   13.77
  -2  11  -7   25.76   15.87
   2 -11   8  304.48   30.42
   2 -11   8  238.46   23.81
  -2  11  -8  291.06   29.02
  -2  11  -8  299.89   27.74
   2 -11   9   19.57   14.59
   2 -11   9   64.23   20.19
  -2  11  -9   42.25   15.02
  -2  11  -9   27.66   14.86
   2 -11  10  189.90   23.03
   2 -11  10  253.32   30.19
  -2  11 -10  196.32   22.45
  -2  11 -10  189.01   22.14
   2 -11  11   -3.07   16.42
   2 -11  11   13.07   21.52
  -2  11 -11   26.50   14.90
  -2  11 -11   25.17   13.93
   2 -11  12   56.80   19.49
   2 -11  12   38.56   23.69
  -2  11 -12   78.44   15.99
   2 -11  13   20.66   28.09
   2 -11  13   11.83   17.70
  -2  11 -13   23.11   18.64
  -2  11 -13   11.98   15.17
   2 -11  14   82.44   36.22
   2 -11  14   44.82   18.36
  -2  11 -14   93.61   20.89
  -2  11 -14   83.03   23.11
   2 -11  15  246.40   44.16
  -2  11 -15  245.70   35.60
  -2  11 -15  308.14   29.88
   2 -11  16   76.88   30.46
   2 -11  16  139.95   25.25
  -2  11 -16  130.65   19.22
  -2  11 -16  112.44   28.32
   2 -10  -7    0.47   11.36
  -2  10   7    4.36   14.78
  -2  10   7    1.13   24.55
   2 -10  -6   -1.09   21.24
   2 -10  -6   10.47   11.32
  -2  10   6   -6.19   24.82
  -2  10   6   15.91   12.53
   2 -10  -5   13.54   20.43
   2 -10  -5    8.79   10.85
  -2  10   5  -10.15   22.99
  -2  10   5    4.90   11.91
   2 -10  -4   11.05   17.24
   2 -10  -4   64.62   13.73
   2 -10  -3   19.14   10.23
   2 -10  -3   17.74   17.39
  -2  10   3   22.45   22.41
  -2  10   3    0.31   11.56
   2 -10  -2    1.63   15.06
   2 -10  -2   -0.47   10.19
  -2  10   2    0.97   10.70
  -2  10   2    2.76   18.44
   2 -10  -1   22.25   15.21
   2 -10  -1   12.76    9.38
  -2  10   1   27.78   17.70
  -2  10   1   32.84   11.56
   2 -10   0  107.03   17.97
   2 -10   0   80.46   12.14
  -2  10   0   86.22   14.86
  -2  10   0   90.89   17.51
   2 -10   1    4.28   13.42
  -2  10  -1    8.44   11.98
   2 -10   2   63.92   16.46
  -2  10  -2   15.68   15.41
  -2  10  -2   47.78   14.82
   2 -10   3  387.98   31.13
  -2  10  -3  482.83   38.87
   2 -10   4  145.04   16.73
   2 -10   4  175.59   23.07
  -2  10  -4  176.44   23.19
  -2  10  -4  156.25   19.14
   2 -10   5   23.03   11.17
   2 -10   5    9.03   14.78
  -2  10  -5   16.69   12.99
  -2  10  -5   -1.48   15.64
   2 -10   6  125.01   16.11
  -2  10  -6  110.26   16.30
   2 -10   7  -13.93   12.37
  -2  10  -7    8.64   12.88
   2 -10   8  187.49   23.34
   2 -10   8  187.45   21.75
  -2  10  -8  202.12   23.66
  -2  10  -8  202.74   22.06
   2 -10   9   92.99   22.29
   2 -10   9   34.94   17.86
  -2  10  -9   74.47   17.35
  -2  10  -9   70.62   16.42
   2 -10  10  272.89   30.15
   2 -10  10  325.41   31.44
  -2  10 -10  279.62   26.53
  -2  10 -10  244.96   24.71
   2 -10  11   47.19   16.03
   2 -10  11   66.06   22.14
  -2  10 -11   51.12   14.55
  -2  10 -11   67.50   17.59
   2 -10  12   22.88   15.87
  -2  10 -12   36.46   18.87
   2 -10  13  299.50   40.35
  -2  10 -13  257.56   34.90
  -2  10 -13  285.69   27.97
   2 -10  14  142.09   23.54
   2 -10  14  159.21   35.02
  -2  10 -14  196.48   27.82
  -2  10 -14  215.31   25.02
   2 -10  15  169.91   25.60
  -2  10 -15  140.53   27.97
   2 -10  16   25.06   19.22
  -2  10 -16   43.93   25.02
  -2  10 -16   24.74   14.20
   2  -9  -8   31.13   11.94
   2  -9  -8   34.39   21.98
  -2   9   8   32.68   13.89
  -2   9   8    7.12   25.64
   2  -9  -7   11.52   10.78
  -2   9   7   -0.82   25.48
   2  -9  -6   38.17   22.22
   2  -9  -6   36.61   11.48
  -2   9   6   14.98   23.77
  -2   9   6   34.24   11.94
   2  -9  -5   18.17   18.64
   2  -9  -4   13.85   16.92
   2  -9  -4   -1.95    9.53
  -2   9   4   -0.51   20.78
  -2   9   4   -2.53   10.23
   2  -9  -3  206.52   19.92
  -2   9   3  144.30   16.92
  -2   9   3  208.31   27.08
  -2   9   2  111.82   14.78
  -2   9   2   65.67   19.26
   2  -9  -1   27.16   10.12
   2  -9  -1   21.05   15.17
  -2   9   1    9.42   11.21
  -2   9   1    1.25   17.16
   2  -9   0   99.95   12.64
   2  -9   0   39.53   16.57
  -2   9   0   57.23   14.94
  -2   9   0   58.94   14.59
   2  -9   1   98.90   12.22
   2  -9   1   79.91   15.21
  -2   9  -1   73.53   14.55
  -2   9  -1  128.39   16.85
   2  -9   2   35.44   10.58
   2  -9   2   68.40   15.29
  -2   9  -2   50.77   13.23
  -2   9  -2   36.84   14.40
   2  -9   3   -1.21    9.30
   2  -9   3   -2.06   13.11
  -2   9  -3   -5.64   10.89
  -2   9  -3  -12.88   13.58
   2  -9   4   82.56   12.57
   2  -9   4   70.42   15.33
  -2   9  -4   74.90   13.70
  -2   9  -4  100.92   18.68
   2  -9   5  -17.86   10.23
   2  -9   5   12.14   14.08
  -2   9  -5    7.55   15.56
  -2   9  -5   -3.74   10.97
   2  -9   6   57.27   12.96
   2  -9   6   66.22   16.03
  -2   9  -6   60.73   12.84
  -2   9  -6   55.95   16.65
   2  -9   7  268.03   25.33
   2  -9   7  328.02   29.88
  -2   9  -7  326.54   28.48
  -2   9  -7  295.42   28.87
   2  -9   8  110.84   19.22
   2  -9   8  129.99   21.24
  -2   9  -8  125.05   17.86
  -2   9  -8  103.53   18.48
   2  -9   9  240.37   26.81
   2  -9   9  187.61   22.41
  -2   9  -9  162.32   19.65
  -2   9  -9  232.97   24.36
   2  -9  10  192.55   23.97
   2  -9  10  216.67   27.08
  -2   9 -10  193.09   23.81
  -2   9 -10  198.93   20.97
   2  -9  11   19.18   15.17
   2  -9  11   21.13   22.68
  -2   9 -11   10.78   16.50
  -2   9 -11   25.64   14.67
   2  -9  12   38.75   15.99
   2  -9  12   92.91   28.83
  -2   9 -12   90.30   21.13
  -2   9 -12   62.99   16.22
   2  -9  13    4.36   15.83
   2  -9  13   41.36   27.74
  -2   9 -13   20.85   14.82
  -2   9 -13   22.95   19.57
   2  -9  14    0.04   29.30
   2  -9  14   67.08   19.34
  -2   9 -14   94.54   23.27
  -2   9 -14  101.94   18.56
   2  -9  15  160.26   24.47
  -2   9 -15  189.83   23.23
  -2   9 -15  120.96   27.62
   2  -9  16   62.95   12.49
   2  -9  16   96.80   24.16
  -2   9 -16   54.94   26.85
  -2   9 -16   75.60   16.89
   2  -9  17   67.00   13.31
   2  -9  17   60.42   22.06
  -2   9 -17    6.85   27.04
  -2   9 -17   50.23   17.97
   2  -8  -9   78.36   13.73
   2  -8  -9   21.67   22.06
  -2   8   9   23.03   28.13
  -2   8   9   51.32   14.47
   2  -8  -8   46.80   11.98
   2  -8  -8   -0.51   22.14
  -2   8   8    6.34   27.58
  -2   8   8   23.77   13.11
   2  -8  -7   26.53   11.17
   2  -8  -7   31.16   21.79
  -2   8   7   20.82   25.37
  -2   8   7   23.58   11.01
   2  -8  -6   -1.21   18.95
   2  -8  -6    3.46   10.50
  -2   8   6    2.92   10.19
  -2   8   6    9.57   22.25
   2  -8  -5   30.70   10.50
   2  -8  -5   39.02   17.66
  -2   8   5   34.08   11.59
   2  -8  -4  304.33   25.76
   2  -8  -4  331.41   31.40
  -2   8   4  257.29   29.53
  -2   8   4  245.81   22.84
   2  -8  -3   49.33   16.65
  -2   8   3   74.55   19.73
  -2   8   3   55.83   11.59
   2  -8  -2   52.02   11.09
   2  -8  -2   23.15   16.22
  -2   8   2   42.99   16.89
  -2   8   2   49.37   13.03
   2  -8  -1   53.85   10.15
   2  -8  -1   67.50   15.25
  -2   8   1   47.47   14.71
  -2   8   1   54.82   12.10
   2  -8   0   64.86   10.47
  -2   8   0   96.72   14.63
  -2   8   0   76.57   13.38
   2  -8   1   -3.62    9.42
   2  -8   1    0.62   11.83
  -2   8  -1    7.43   11.13
  -2   8  -1  -10.23   11.87
   2  -8   2  362.88   30.07
   2  -8   2  335.34   27.27
  -2   8  -2  335.45   27.70
  -2   8  -2  330.67   28.64
   2  -8   3    0.08   12.61
  -2   8  -3  -18.64   13.93
   2  -8   4    5.17   11.44
  -2   8  -4   -1.52   14.47
   2  -8   5  158.47   18.91
   2  -8   5  123.22   15.48
  -2   8  -5  136.76   16.15
  -2   8  -5  166.17   20.62
   2  -8   6  486.33   39.14
   2  -8   6  437.70   35.29
  -2   8  -6  448.59   37.00
  -2   8  -6  423.69   33.69
   2  -8   7   77.85   15.87
   2  -8   7  124.31   18.44
  -2   8  -7   88.20   13.58
  -2   8  -7   83.65   15.64
   2  -8   8  243.01   24.90
  -2   8  -8  224.53   23.50
   2  -8   9 1313.49   95.52
   2  -8   9 1519.69  108.74
  -2   8  -9 1418.54  101.59
  -2   8  -9 1448.88  103.18
   2  -8  10   32.21   19.61
   2  -8  10   15.56   15.21
  -2   8 -10   14.01   13.62
  -2   8 -10    8.64   15.72
   2  -8  11  248.34   26.26
   2  -8  11  290.32   33.89
  -2   8 -11  260.71   27.66
  -2   8 -11  268.49   26.22
   2  -8  12    3.81   24.67
   2  -8  12   28.05   15.25
  -2   8 -12   11.63   14.01
  -2   8 -12   18.95   18.44
   2  -8  13  207.41   26.07
   2  -8  13  108.78   32.37
  -2   8 -13  126.60   24.78
   2  -8  14  263.79   30.04
  -2   8 -14  224.22   24.94
  -2   8 -14  216.55   34.32
   2  -8  15   30.11   10.35
   2  -8  15   59.41   20.50
  -2   8 -15   36.34   33.54
  -2   8 -15   30.78   17.20
   2  -8  16   84.82   12.92
   2  -8  16   89.45   23.62
  -2   8 -16   43.19   34.08
  -2   8 -16   57.54   16.61
   2  -8  17   16.50   11.01
   2  -8  17   -2.88   19.14
  -2   8 -17  -15.52   28.99
  -2   8 -17   -0.93   16.92
   2  -7 -10   42.25   22.02
   2  -7 -10   45.44   11.40
  -2   7  10   61.86   14.90
  -2   7  10  -24.20   23.46
   2  -7  -9    0.89   20.85
   2  -7  -9   -3.11    9.80
  -2   7   9   12.26   11.71
  -2   7   9   10.39   27.04
   2  -7  -8   24.82   11.17
   2  -7  -8   -7.94   19.22
  -2   7   8   18.75   26.85
  -2   7   8    9.26   10.39
   2  -7  -7   -2.68   10.74
  -2   7   7   35.95   22.76
   2  -7  -6    3.31   10.50
   2  -7  -6   21.75   17.31
   2  -7  -5   12.14   14.98
   2  -7  -5    5.25   10.23
  -2   7   5  -12.06   16.73
  -2   7   5    4.94    9.61
   2  -7  -4   60.62   12.29
  -2   7   4   64.23   19.38
   2  -7  -3  157.03   17.31
  -2   7   3  190.18   18.87
  -2   7   3  126.84   19.34
   2  -7  -2  655.58   49.64
   2  -7  -2  736.89   53.50
  -2   7   2  723.66   54.24
  -2   7   2  675.03   49.76
   2  -7  -1    7.47   12.76
   2  -7  -1   -2.02    9.49
  -2   7   1    3.70   11.09
  -2   7   1    1.87   11.09
   2  -7   0  784.36   57.58
   2  -7   0  736.89   53.57
  -2   7   0  740.39   54.04
  -2   7   0  813.15   59.25
   2  -7   1  253.01   23.46
   2  -7   1  270.25   22.95
  -2   7  -1  277.48   23.69
  -2   7  -1  245.89   22.99
   2  -7   2  174.42   16.73
  -2   7  -2  178.46   17.97
   2  -7   3  139.21   15.68
  -2   7  -3  167.03   17.82
   2  -7   4  444.70   34.67
  -2   7  -4  465.71   35.83
   2  -7   5  141.58   18.01
   2  -7   5  192.63   20.00
  -2   7  -5  168.54   19.49
  -2   7  -5  168.66   17.86
   2  -7   6   26.69   13.54
   2  -7   6   35.48   14.82
  -2   7  -6   26.69   11.56
  -2   7  -6   31.16   13.73
   2  -7   7  740.39   55.83
   2  -7   7  814.32   60.31
  -2   7  -7  781.24   57.43
  -2   7  -7  770.35   57.19
   2  -7   8  302.65   28.40
  -2   7  -8  287.48   26.53
  -2   7  -8  222.43   22.14
   2  -7   9  126.91   18.40
   2  -7   9  103.34   20.11
  -2   7  -9   95.90   17.43
  -2   7  -9  121.89   17.97
   2  -7  10  113.10   20.23
  -2   7 -10   96.96   18.64
   2  -7  11  327.17   32.02
   2  -7  11  276.20   33.73
  -2   7 -11  360.00   31.44
   2  -7  12   41.47   24.01
   2  -7  12   84.74   18.25
  -2   7 -12   56.96   22.68
  -2   7 -12   77.74   15.41
   2  -7  13   67.46   18.48
  -2   7 -13   20.08   26.81
   2  -7  14  140.26   22.14
   2  -7  14   84.51   12.76
  -2   7 -14   82.95   31.63
  -2   7 -14  105.01   19.38
   2  -7  15  140.61   24.51
   2  -7  15   69.72   11.79
  -2   7 -15  126.25   42.72
  -2   7 -15   91.63   19.30
   2  -7  16   57.08   21.79
   2  -7  16   64.35   11.56
  -2   7 -16   41.59   17.20
  -2   7 -16   46.07   35.25
   2  -6 -11   20.39   20.27
   2  -6 -11   11.91    9.92
  -2   6  11   16.34   22.84
  -2   6  11   19.57   13.54
   2  -6 -10  149.95   16.69
  -2   6  10  110.77   17.39
   2  -6  -9   13.15   10.15
   2  -6  -9   14.59   17.43
  -2   6   9    2.80   24.01
  -2   6   9   13.97   10.23
   2  -6  -8   11.36   10.66
  -2   6   8   11.32   23.15
   2  -6  -7    4.55   10.19
   2  -6  -7   10.50   15.21
  -2   6   7  -21.48   20.97
  -2   6   7   -0.27    9.49
   2  -6  -6   96.02   17.43
  -2   6   6   99.45   13.81
   2  -6  -5   49.57   11.32
   2  -6  -5   65.99   17.35
  -2   6   5   42.95   11.98
  -2   6   5   55.56   17.16
   2  -6  -4   36.14   15.10
  -2   6   4   46.88   16.77
  -2   6   4   39.26   10.43
   2  -6  -3  529.52   39.65
   2  -6  -3  629.12   47.93
  -2   6   3  507.34   39.84
  -2   6   3  658.30   48.56
   2  -6  -2  301.84   24.86
   2  -6  -2  345.72   28.64
  -2   6   2  324.87   27.58
  -2   6   2  357.98   29.02
   2  -6  -1   65.83   10.85
  -2   6   1   68.98   12.22
   2  -6   0  536.52   39.30
   2  -6   0  464.54   36.26
  -2   6   0  488.67   36.81
  -2   6   0  463.38   35.05
   2  -6   1  636.90   46.53
   2  -6   1  680.87   49.02
  -2   6  -1  718.99   51.86
  -2   6  -1  619.78   45.60
   2  -6   2  555.98   41.44
   2  -6   2  610.06   44.31
  -2   6  -2  592.94   43.50
  -2   6  -2  574.26   43.26
   2  -6   3  786.30   56.38
   2  -6   3  803.42   57.85
  -2   6  -3  827.93   59.10
  -2   6  -3  795.64   58.48
   2  -6   4    4.82   10.78
   2  -6   4   16.73   11.67
  -2   6  -4    5.21    9.73
  -2   6  -4   10.23   12.61
   2  -6   5 2014.20  140.14
   2  -6   5 2323.89  161.89
  -2   6  -5 2242.19  155.35
  -2   6  -5 2186.55  152.75
   2  -6   6   49.53   13.34
  -2   6  -6   33.93   11.59
   2  -6   7  621.34   47.04
  -2   6  -7  482.05   37.70
   2  -6   8  391.01   33.19
   2  -6   8  403.85   34.59
  -2   6  -8  319.00   27.39
  -2   6  -8  387.12   32.49
   2  -6   9  151.81   20.82
   2  -6   9  163.02   22.95
  -2   6  -9  140.34   21.24
  -2   6  -9  176.87   20.23
   2  -6  10   13.23   16.54
  -2   6 -10   36.57   19.06
   2  -6  11  379.18   38.95
  -2   6 -11  329.42   29.06
  -2   6 -11  302.85   35.13
   2  -6  12   38.95   10.54
   2  -6  12   24.04   16.22
  -2   6 -12   26.53   22.60
  -2   6 -12   22.18   14.67
   2  -6  13   48.83   17.70
  -2   6 -13    3.38   26.57
   2  -6  14   25.83   16.92
   2  -6  14   23.38    9.77
  -2   6 -14   40.66   29.88
  -2   6 -14   11.59   16.57
   2  -6  15   13.34    9.53
   2  -6  15   52.49   21.32
  -2   6 -15   19.84   39.53
  -2   6 -15   45.56   17.27
   2  -6  16   39.14   10.54
   2  -6  16   29.02   20.39
  -2   6 -16    3.23   34.28
  -2   6 -16    9.18   17.00
   2  -5 -11   83.07   12.84
  -2   5  11   43.07   24.59
   2  -5 -10   24.32   19.53
   2  -5 -10   28.79   10.00
  -2   5  10   22.41   24.01
  -2   5  10   26.65   10.70
   2  -5  -9   58.79   11.48
  -2   5   9   35.79   21.20
   2  -5  -8   -5.84    9.22
   2  -5  -8    6.69   15.91
  -2   5   8   -7.43   21.05
  -2   5   8   -2.37    9.38
   2  -5  -7   30.78   14.43
   2  -5  -6  785.52   58.52
   2  -5  -6  851.67   61.36
  -2   5   6  925.20   69.25
  -2   5   6  812.37   59.18
   2  -5  -5  279.74   24.08
   2  -5  -5  233.48   22.92
  -2   5   5  289.50   24.24
  -2   5   5  272.23   26.11
  -2   5   4  116.10   13.89
  -2   5   4  102.44   16.22
   2  -5  -3  373.39   29.06
  -2   5   3  333.31   28.21
  -2   5   3  389.07   31.44
   2  -5  -2   23.46   11.05
   2  -5  -2    6.11    9.03
  -2   5   2   27.20   10.15
  -2   5   2   25.83   11.48
   2  -5  -1  139.56   13.89
   2  -5  -1  150.14   15.76
  -2   5   1  132.75   14.32
  -2   5   1  163.68   16.11
   2  -5   0 1688.94  117.54
   2  -5   0 1483.51  102.99
  -2   5   0 1519.30  105.71
  -2   5   0 1541.87  107.19
   2  -5   1  142.16   14.28
   2  -5   1  129.75   14.28
  -2   5  -1  152.40   16.38
  -2   5  -1  133.49   13.93
   2  -5   2  551.31   40.46
   2  -5   2  471.55   35.17
  -2   5  -2  511.62   39.26
  -2   5  -2  478.94   35.25
   2  -5   3  643.13   47.19
   2  -5   3  675.81   48.79
  -2   5  -3  620.95   46.38
  -2   5  -3  669.97   48.09
   2  -5   4  170.37   18.29
   2  -5   4  151.81   15.25
  -2   5  -4  198.31   17.51
   2  -5   5 2087.34  145.39
   2  -5   5 2507.92  173.52
  -2   5  -5 2119.63  147.69
  -2   5  -5 2384.59  164.85
   2  -5   6  617.06   47.04
   2  -5   6  659.47   48.63
  -2   5  -6  574.26   43.34
  -2   5  -6  647.02   47.12
   2  -5   7  374.67   31.67
   2  -5   7  318.18   27.23
  -2   5  -7  317.36   27.23
  -2   5  -7  353.62   29.45
   2  -5   8   22.53   13.81
   2  -5   8   16.22   14.16
  -2   5  -8   27.78   13.03
  -2   5  -8   15.64   13.62
   2  -5   9  573.87   46.49
   2  -5   9  633.40   49.57
  -2   5  -9  558.31   42.84
  -2   5  -9  664.52   51.98
   2  -5  10   31.55   15.76
  -2   5 -10   41.79   19.06
  -2   5 -10   28.91   14.16
   2  -5  11    6.58    9.30
   2  -5  11    6.07   17.08
  -2   5 -11   10.00   13.85
  -2   5 -11   21.13   22.14
   2  -5  12   58.20   12.02
   2  -5  12   89.14   19.30
  -2   5 -12   62.29   16.57
  -2   5 -12   63.81   26.18
   2  -5  13   29.53    9.69
   2  -5  13   50.70   16.81
  -2   5 -13   25.48   16.46
  -2   5 -13   38.56   26.65
   2  -5  14  -23.38    9.38
   2  -5  14   15.10   17.66
  -2   5 -14  -19.69   16.77
  -2   5 -14   -6.03   30.04
   2  -5  15  257.48   31.01
  -2   5 -15  236.75   45.79
   2  -5  16   42.60   10.50
   2  -5  16   39.45   20.23
  -2   5 -16   32.68   18.48
  -2   5 -16   34.04   34.24
   2  -4 -12   45.05   11.28
  -2   4  12   45.21   21.94
  -2   4  12   21.63   13.19
   2  -4 -11  164.96   26.22
   2  -4 -11  253.05   22.88
  -2   4  11  193.99   20.31
  -2   4  11  203.36   33.15
   2  -4 -10   -4.71   19.22
   2  -4 -10   27.62    9.88
  -2   4  10    6.65   10.35
  -2   4  10   11.32   20.62
   2  -4  -9   54.04   18.13
   2  -4  -9   73.34   11.28
  -2   4   9   61.01   11.79
  -2   4   9   38.95   20.43
   2  -4  -8    8.52   14.98
  -2   4   8    9.38    9.80
   2  -4  -7   22.25   17.00
   2  -4  -7   13.66   10.23
  -2   4   7   41.86   11.87
   2  -4  -6  619.00   48.09
   2  -4  -6  724.44   52.84
  -2   4   6  675.81   49.68
  -2   4   6  648.18   50.00
   2  -4  -5  278.10   25.60
  -2   4   5  314.72   25.64
   2  -4  -4    7.98    9.53
  -2   4   4   12.26   12.02
   2  -4  -3   34.28   11.05
   2  -4  -3   51.86    9.96
  -2   4   3   43.96    9.92
  -2   4   3   30.89   11.48
   2  -4  -2   34.67    9.69
   2  -4  -2   23.15   10.08
  -2   4   2   37.16    9.22
  -2   4   2   25.56   10.93
   2  -4  -1   13.15    9.30
   2  -4  -1    2.30    8.40
  -2   4   1   10.43    8.95
  -2   4   1    5.68    9.03
   2  -4   0  498.78   36.42
   2  -4   0  522.13   38.28
  -2   4   0  511.23   37.39
  -2   4   0  471.55   34.39
   2  -4   1  906.14   63.65
   2  -4   1  860.23   60.58
  -2   4  -1  820.15   58.44
  -2   4  -1  882.79   61.98
   2  -4   2 1886.97  130.65
   2  -4   2 1884.25  130.18
  -2   4  -2 1934.05  134.31
  -2   4  -2 1816.16  125.36
   2  -4   3 2542.94  175.12
  -2   4  -3 2568.61  177.45
   2  -4   4  842.72   59.88
   2  -4   4  627.56   46.14
  -2   4  -4  645.46   47.39
  -2   4  -4  725.61   51.75
   2  -4   5 1009.24   71.35
   2  -4   5 1274.97   90.07
  -2   4  -5 1077.71   76.37
  -2   4  -5 1080.44   76.10
   2  -4   6 1650.03  115.82
  -2   4  -6 1478.45  103.88
  -2   4  -6 1465.61  102.64
  -2   4  -7  447.82   35.09
  -2   4  -7  380.08   31.13
   2  -4   8   60.54   14.32
  -2   4  -8   68.16   15.41
  -2   4  -8   65.21   13.66
   2  -4   9  465.71   35.05
   2  -4   9  468.05   38.75
  -2   4  -9  505.79   39.61
  -2   4  -9  500.73   41.59
   2  -4  10    5.76   14.78
  -2   4 -10   26.88   19.18
   2  -4  11    5.72   15.45
   2  -4  11   -3.89    9.49
  -2   4 -11   -1.75   13.73
  -2   4 -11  -30.78   24.12
   2  -4  12  -10.39   15.83
   2  -4  12   -5.25    9.77
  -2   4 -12  -23.81   15.10
  -2   4 -12  -36.42   27.35
   2  -4  13  219.94   25.99
   2  -4  13  204.57   18.71
  -2   4 -13  230.95   24.67
  -2   4 -13  237.41   39.88
   2  -4  14   12.68   17.20
   2  -4  14    6.26    9.14
  -2   4 -14   -9.14   16.50
  -2   4 -14  -13.34   32.99
   2  -4  15   64.47   11.44
   2  -4  15   27.97   19.73
  -2   4 -15   36.53   18.68
  -2   4 -15    0.51   38.13
   2  -4  16   75.36   12.72
   2  -4  16   60.81   20.04
  -2   4 -16   68.09   20.46
  -2   4 -16   32.95   31.05
   2  -3 -13   86.96   24.51
  -2   3  13  118.63   17.59
   2  -3 -12   19.88   21.05
   2  -3 -12   24.86   10.27
  -2   3  12   23.42   11.32
  -2   3  12   23.58   21.79
   2  -3 -11   54.66   20.04
  -2   3  11   54.08   24.28
  -2   3  11   74.66   13.23
   2  -3 -10   37.35    9.38
   2  -3 -10   24.98   17.78
  -2   3  10   17.00   18.87
  -2   3  10   19.34    9.80
   2  -3  -9   -5.64    9.30
   2  -3  -9    6.23   14.71
  -2   3   9    5.21   17.86
  -2   3   9   -1.13    9.22
   2  -3  -8  105.36   19.65
  -2   3   8   92.83   20.00
   2  -3  -7  443.15   33.69
   2  -3  -7  524.85   41.94
  -2   3   7  521.74   41.51
  -2   3   7  473.49   36.14
   2  -3  -6   71.70   14.63
  -2   3   6   82.52   12.10
  -2   3   5   82.25   14.47
   2  -3  -4 1280.42   90.11
   2  -3  -4 1217.00   85.17
  -2   3   4 1286.64   90.30
  -2   3   4 1260.96   88.24
   2  -3  -3   43.85   10.85
   2  -3  -3   76.61   11.48
  -2   3   3   68.51   10.19
  -2   3   3   46.84   11.48
   2  -3  -2   45.83   10.00
   2  -3  -2   85.52   11.21
  -2   3   2   57.85    9.34
  -2   3   2   57.31   10.82
   2  -3  -1   77.11    9.42
  -2   3   1   83.73   10.00
   2  -3   0  138.59   12.88
   2  -3   0  109.37   11.09
  -2   3   0  160.72   13.66
  -2   3   0  120.96   12.26
   2  -3   1  512.01   36.69
   2  -3   1  666.86   46.88
  -2   3  -1  513.57   37.31
  -2   3  -1  567.26   39.92
   2  -3   2 1934.05  133.06
   2  -3   2 2166.71  149.52
  -2   3  -2 2120.02  145.74
  -2   3  -2 2035.20  140.53
   2  -3   3 2654.21  182.55
  -2   3  -3 2456.56  168.97
   2  -3   4   56.57   11.01
  -2   3  -4   60.81   12.18
   2  -3   5   65.25   11.98
  -2   3  -5   81.12   12.06
   2  -3   6  892.52   64.51
  -2   3  -6  906.91   64.97
  -2   3  -6  854.39   61.39
   2  -3   7   70.03   14.59
  -2   3  -7   49.84   13.70
   2  -3   8  122.67   14.05
   2  -3   8   78.90   15.95
  -2   3  -8   83.73   17.39
  -2   3  -8  100.18   15.87
   2  -3   9  387.08   33.34
   2  -3   9  455.21   34.35
  -2   3  -9  347.59   34.20
  -2   3  -9  399.57   32.60
   2  -3  10    1.48    9.30
   2  -3  10    4.98   14.75
  -2   3 -10    6.34   13.70
  -2   3 -10   16.11   22.64
   2  -3  11   74.58   17.97
   2  -3  11   57.19   11.09
  -2   3 -11   65.05   15.76
  -2   3 -11   47.08   28.36
   2  -3  12   -0.97    8.13
   2  -3  12    8.83   15.06
  -2   3 -12  -13.46   31.01
  -2   3 -12   21.79   15.41
   2  -3  13   -0.35    8.64
  -2   3 -13   -2.92   17.47
   2  -3  14  254.88   22.02
  -2   3 -14  393.35   58.83
  -2   3 -14  230.09   27.58
   2  -3  15    5.95    9.34
   2  -3  15    6.03   20.46
  -2   3 -15  -10.43   41.47
  -2   3 -15   27.93   18.71
   2  -2 -14  -20.43   27.23
   2  -2 -14    9.34   22.57
  -2   2  14   41.55   16.54
  -2   2  14   -2.88   18.52
   2  -2 -13   39.53   21.32
  -2   2  13   40.46   19.65
  -2   2  13   43.19   13.31
   2  -2 -12   44.08   19.53
   2  -2 -12  115.75   15.41
  -2   2  12   86.53   13.73
   2  -2 -11   50.62   10.50
   2  -2 -11   12.41   18.56
  -2   2  11   27.00   19.69
  -2   2  11   28.87   10.54
   2  -2 -10  196.56   24.08
   2  -2 -10  207.80   19.10
  -2   2  10  191.19   18.68
  -2   2  10  255.50   29.22
   2  -2  -9  180.06   17.20
  -2   2   9  154.73   21.79
   2  -2  -8   46.34   15.17
   2  -2  -8   63.65   10.47
   2  -2  -7   89.56   11.67
   2  -2  -7   64.16   14.51
  -2   2   7   79.21   15.21
  -2   2   7   87.77   12.41
   2  -2  -6   12.96    8.99
  -2   2   6   25.29   12.18
   2  -2  -5   57.97   12.88
   2  -2  -5   20.11    9.03
  -2   2   5   44.39   10.39
  -2   2   5   48.75   11.79
   2  -2  -4  392.57   29.84
   2  -2  -4  318.49   25.68
  -2   2   4  324.87   26.22
  -2   2   4  377.51   28.64
   2  -2  -3 2127.80  146.87
   2  -2  -3 1674.93  115.86
  -2   2   3 1924.71  132.90
  -2   2   3 1737.18  120.07
   2  -2  -2  786.69   55.25
   2  -2  -2  655.97   46.49
  -2   2   2  621.73   44.16
  -2   2   2  727.55   51.05
   2  -2  -1 1090.55   75.28
   2  -2  -1 1163.70   80.30
  -2   2   1 1111.95   76.80
  -2   2   1 1147.36   79.14
   2  -2   0  255.23   18.52
   2  -2   0  195.58   14.43
  -2   2   0  200.72   15.10
  -2   2   0  228.77   16.61
   2  -2   1 1277.30   87.81
   2  -2   1 1299.48   89.72
  -2   2  -1 1248.51   86.18
  -2   2  -1 1345.39   92.44
   2  -2   2  605.00   42.41
  -2   2  -2  528.74   37.16
  -2   2  -2  496.45   35.56
   2  -2   3 1429.82   99.37
  -2   2  -3 1754.69  121.12
  -2   2  -4 1177.70   82.48
   2  -2   5   77.58   13.42
  -2   2  -5   95.05   14.36
   2  -2   6  599.16   45.05
   2  -2   6  613.95   44.59
  -2   2  -6  622.89   46.10
  -2   2  -6  619.00   46.22
   2  -2   7  371.05   31.20
   2  -2   7  336.93   26.46
  -2   2  -7  336.46   29.26
  -2   2  -7  367.51   29.65
   2  -2   8  611.22   44.70
   2  -2   8  619.78   47.35
  -2   2  -8  589.05   47.15
  -2   2  -8  614.34   45.87
   2  -2   9  300.98   27.86
  -2   2  -9  297.29   26.07
   2  -2  10  250.68   21.28
  -2   2 -10  296.16   27.90
   2  -2  11    1.56   15.95
   2  -2  11    1.21    8.60
  -2   2 -11   -0.89   15.17
  -2   2 -11   37.16   29.65
   2  -2  12  236.28   26.92
  -2   2 -12  323.59   46.07
   2  -2  13   -1.83    8.68
   2  -2  13    2.33   16.81
  -2   2 -13  -10.93   18.29
  -2   2 -13  -17.55   36.26
   2  -2  14   17.20   18.05
  -2   2 -14  -20.82   40.23
   2  -2  15   72.76   12.26
   2  -2  15   88.67   22.41
  -2   2 -15   40.54   19.45
  -2   2 -15   76.22   41.71
   2  -1 -14   19.34   38.52
  -2   1  14   48.24   19.49
   2  -1 -13    4.55   46.26
   2  -1 -13   23.42   18.29
  -2   1  13   43.89   22.10
  -2   1  13   14.08   11.32
   2  -1 -11   16.46   16.50
  -2   1  11   12.26    8.68
  -2   1  11   -1.25   16.34
   2  -1 -10   74.51   16.15
  -2   1  10   50.93   17.16
  -2   1  10   77.58   11.48
   2  -1  -9   47.35   14.82
   2  -1  -9   33.69    9.57
  -2   1   9   44.86   15.68
  -2   1   9   30.15    9.96
   2  -1  -8  603.44   45.75
   2  -1  -8  631.07   46.03
  -2   1   8  573.48   42.49
  -2   1   8  632.23   48.94
   2  -1  -7   42.29   10.23
   2  -1  -7   37.31   12.33
  -2   1   7   30.89   10.12
  -2   1   7   37.54   14.12
  -2   1   6   19.10   12.10
  -2   1   6   52.41   10.39
   2  -1  -5 1705.28  118.00
   2  -1  -5 1848.06  128.20
  -2   1   5 1771.81  122.71
  -2   1   5 1956.61  135.63
   2  -1  -4  733.78   52.25
   2  -1  -4  636.12   45.75
  -2   1   4  740.39   52.49
  -2   1   4  609.67   44.35
   2  -1  -3 1179.65   81.86
   2  -1  -3 1298.31   89.80
  -2   1   3 1273.80   88.16
  -2   1   3 1124.79   78.12
   2  -1  -2   84.00    8.83
   2  -1  -2   96.96    9.57
  -2   1   2   81.94    8.64
  -2   1   2   83.07    8.64
   2  -1  -1  404.24   28.05
   2  -1  -1  392.18   27.35
  -2   1   1  385.64   26.81
  -2   1   1  414.74   28.83
   2  -1   0 1256.68   86.26
   2  -1   0 1369.90   93.84
  -2   1   0 1079.66   74.00
  -2   1   0 1282.75   88.01
   2  -1   1 1021.30   70.50
  -2   1  -1  948.15   65.40
  -2   1  -1 1008.46   69.41
   2  -1   2 2629.70  180.37
   2  -1   2 2602.07  178.66
  -2   1  -2 2713.35  186.25
  -2   1  -2 2608.30  178.97
   2  -1   3 3145.60  215.93
   2  -1   3 3222.63  221.50
  -2   1  -3 3181.78  218.58
   2  -1   4  631.45   45.25
   2  -1   4  550.14   40.85
  -2   1  -4  545.08   40.03
  -2   1  -4  637.68   45.75
   2  -1   5  116.56   15.72
   2  -1   5   84.93   11.79
  -2   1  -5   95.79   13.81
  -2   1  -5   79.14   10.85
   2  -1   6 1415.81   99.95
  -2   1  -6 1278.86   89.68
   2  -1   7   30.23   10.58
   2  -1   7   47.47   15.21
  -2   1  -7    6.69   12.92
   2  -1   8  557.14   43.69
   2  -1   8  636.90   46.57
  -2   1  -8  612.78   46.45
   2  -1   9   -1.63   14.01
  -2   1  -9    7.55   19.80
   2  -1  10   -4.12    8.75
   2  -1  10    3.74   16.57
  -2   1 -10   19.84   26.73
  -2   1 -10   -6.19   14.90
   2  -1  11   10.93    9.10
   2  -1  11   -6.15   16.77
  -2   1 -11  -53.69   32.02
  -2   1 -11  -42.10   16.77
   2  -1  12   18.56    8.99
  -2   1 -12   13.62   17.82
   2  -1  13   50.38   21.44
   2  -1  13   48.05   10.27
  -2   1 -13   42.52   19.88
  -2   1 -13   18.33   42.64
   2  -1  14   11.24    9.77
  -2   1 -14   26.42   18.36
   2  -1  15   39.14   13.46
   2  -1  15   20.50   19.10
  -2   1 -15   10.27   31.36
  -2   1 -15   21.67   20.35
   2   0 -15  -21.79   19.76
  -2   0  15   14.75   12.37
   2   0 -14    0.39   17.39
   2   0 -14   13.42   44.08
  -2   0  14   -9.42    9.26
  -2   0  14   -5.25   17.86
   2   0 -13   79.37   19.92
  -2   0  13   86.49   12.64
   2   0 -12    3.66   16.22
   2   0 -12    9.22   32.29
  -2   0  12    3.81    8.83
  -2   0  12    7.74   15.83
   2   0 -11  337.87   30.85
   2   0 -11  294.72   41.01
  -2   0  11  286.94   23.73
  -2   0  11  363.00   33.38
   2   0 -10   96.61   26.30
  -2   0  10  107.65   17.47
   2   0  -9   41.32   20.04
   2   0  -9   51.20   14.20
  -2   0   9   17.00   13.15
   2   0  -8  -34.08   12.29
  -2   0   8  -18.95    9.22
   2   0  -7  452.09   34.78
  -2   0   7  374.71   29.06
  -2   0   7  465.32   36.26
  -2   0   6    0.93    9.14
  -2   0   6    5.84   11.79
   2   0  -5   58.36   11.01
  -2   0   5   70.34    9.84
  -2   0   5   42.45   11.09
   2   0  -4  486.33   36.03
  -2   0   4  555.20   40.15
   2   0  -3  961.38   66.84
   2   0  -3 1134.52   78.55
  -2   0   3 1146.19   79.14
  -2   0   3 1052.42   73.03
   2   0  -2  831.82   57.43
   2   0  -2  964.11   66.45
  -2   0   2  943.10   65.09
  -2   0   2 1042.70   71.70
   2   0  -1  510.45   35.21
  -2   0   1  475.44   32.72
   2   0   0  210.76   15.13
   2   0   0  185.31   13.31
  -2   0   0  214.73   15.37
  -2   0   0  172.94   12.53
   2   0   1  300.63   21.79
   2   0   1  340.55   24.51
  -2   0  -1  284.37   20.74
  -2   0  -1  320.47   23.11
   2   0   2 2254.64  155.12
   2   0   2 1968.29  135.59
  -2   0  -2 2045.71  140.80
  -2   0  -2 2043.38  140.57
   2   0   3  279.15   22.37
  -2   0  -3  280.21   22.76
   2   0   4   62.72   13.11
   2   0   4   83.73   12.33
  -2   0  -4   75.83   12.96
  -2   0  -4   78.12   11.21
   2   0   5  238.96   22.53
   2   0   5  258.57   22.06
  -2   0  -5  251.06   20.93
  -2   0  -5  222.23   20.66
   2   0   6  326.93   28.64
   2   0   6  335.22   26.69
  -2   0  -6  322.26   25.72
  -2   0  -6  331.68   27.12
   2   0   7  552.47   43.23
   2   0   7  510.84   38.21
  -2   0  -7  517.46   39.72
  -2   0  -7  510.84   38.32
   2   0   8   48.79   10.78
   2   0   8   42.49   16.65
  -2   0  -8   49.80   10.74
  -2   0  -8   17.94   14.05
   2   0   9    2.14    8.68
  -2   0  -9   16.57   13.89
   2   0  10   11.40   18.01
   2   0  10   10.85    8.75
  -2   0 -10   -0.89   14.47
  -2   0 -10   14.43    9.22
   2   0  11   81.55   20.08
   2   0  12  -28.79   18.99
   2   0  12  -19.80    9.14
  -2   0 -12  -64.58   36.53
  -2   0 -12  -39.57   19.73
   2   0  13   10.12   18.64
  -2   0 -13    3.81   40.85
   2   0  14   40.00   12.45
   2   0  14    5.21   19.69
  -2   0 -14   16.11   18.25
  -2   0 -14  -38.01   39.41
   2   1 -15    3.89   37.51
  -2  -1  15   -0.12   17.86
   2   1 -14  -36.34   46.92
   2   1 -14    5.52   16.50
  -2  -1  14    5.99    8.40
  -2  -1  14    1.56   20.62
   2   1 -13   85.56   36.53
  -2  -1  13   63.88   16.81
   2   1 -12   17.74   16.81
   2   1 -12  -19.14   31.24
  -2  -1  12   10.66   14.82
  -2  -1  12    4.32    8.83
   2   1 -11   67.04   29.02
   2   1 -11   58.28   16.11
  -2  -1  11   68.83   10.70
  -2  -1  11   52.60   16.19
   2   1 -10   50.42   23.66
   2   1 -10   69.02   16.85
  -2  -1  10   46.45   10.31
  -2  -1  10   71.63   15.17
   2   1  -9   61.90   21.05
   2   1  -9   41.44   12.80
   2   1  -8   -2.92   17.27
   2   1  -8   45.13   12.26
  -2  -1   8   53.15   13.73
   2   1  -7  764.13   55.17
   2   1  -7  696.82   52.06
  -2  -1   7  839.60   60.66
  -2  -1   7  810.42   57.39
   2   1  -6 1743.79  122.09
  -2  -1   6 1540.31  106.72
  -2  -1   6 1599.45  111.66
   2   1  -5  701.49   50.42
  -2  -1   5  814.70   57.23
   2   1  -4  435.75   32.02
   2   1  -4  349.42   26.73
  -2  -1   4  354.59   26.96
  -2  -1   4  452.48   33.19
   2   1  -3 2465.12  169.20
   2   1  -3 2710.23  186.13
  -2  -1   3 2525.43  173.56
  -2  -1   3 2447.61  167.96
   2   1  -2  880.07   60.73
   2   1  -2  851.28   59.06
  -2  -1   2  984.34   68.28
  -2  -1   2  839.99   57.89
   2   1  -1  396.85   27.97
   2   1  -1  413.58   28.99
  -2  -1   1  394.90   27.82
  -2  -1   1  427.97   29.92
   2   1   0  811.59   56.45
   2   1   0  803.03   55.64
  -2  -1   0  799.53   55.44
  -2  -1   0  782.41   54.27
   2   1   1 1166.81   80.85
   2   1   1 1030.25   71.67
  -2  -1  -1 1124.01   78.09
  -2  -1  -1 1161.75   80.65
   2   1   2  598.38   42.88
   2   1   2  523.68   38.48
  -2  -1  -2  580.10   42.06
  -2  -1  -2  543.14   39.45
   2   1   3  326.47   25.80
   2   1   3  316.31   26.18
  -2  -1  -3  306.66   24.90
  -2  -1  -3  262.31   21.83
   2   1   4  365.02   29.45
   2   1   4  414.36   31.59
  -2  -1  -4  341.02   27.66
  -2  -1  -4  392.96   30.35
   2   1   5  438.87   34.67
  -2  -1  -5  412.80   31.59
   2   1   6    8.48    9.45
   2   1   6    4.94   13.23
  -2  -1  -6   13.93   12.14
  -2  -1  -6   19.57    9.84
   2   1   7  274.49   22.80
   2   1   7  301.92   28.09
  -2  -1  -7  310.67   27.20
  -2  -1  -7  270.05   22.45
   2   1   8   15.80   16.15
   2   1   8    5.56    9.22
  -2  -1  -8    4.32    9.18
  -2  -1  -8   -5.06   14.55
   2   1   9   13.62   18.83
   2   1   9   20.31    9.42
  -2  -1  -9    2.88   14.78
  -2  -1  -9   14.28    9.30
   2   1  10   35.25   10.31
   2   1  10    5.37   20.04
  -2  -1 -10    4.16   16.11
  -2  -1 -10   28.75    9.49
   2   1  11   -0.23    9.34
   2   1  11   -7.59   20.39
  -2  -1 -11    5.87    9.65
  -2  -1 -11    6.07   19.45
   2   1  12   34.16   23.31
   2   1  12   44.51   11.44
  -2  -1 -12   42.02   10.82
  -2  -1 -12   18.56   19.22
   2   1  13   -5.21   10.97
   2   1  13   -6.26   18.68
  -2  -1 -13   -0.62   19.45
   2   2 -16    4.90   20.50
   2   2 -16  -23.54   25.83
  -2  -2  16    3.11   10.66
  -2  -2  16  -10.93   15.56
   2   2 -15  -27.43   39.53
   2   2 -15    9.42   18.71
  -2  -2  15   -0.47    9.22
  -2  -2  15   14.16   19.22
   2   2 -14  -23.66   17.00
  -2  -2  14   -9.96    8.79
   2   2 -13   29.41   32.56
   2   2 -13   23.81   16.85
  -2  -2  13   28.48   14.90
  -2  -2  13   22.18    9.30
   2   2 -12   28.71   16.46
   2   2 -12   27.66   29.45
  -2  -2  12   33.23    9.07
  -2  -2  12   16.50   14.32
   2   2 -11  226.55   32.64
  -2  -2  11  220.29   23.34
   2   2 -10    7.98   20.19
   2   2 -10   16.81   13.19
  -2  -2  10   -3.62    8.68
  -2  -2  10   12.76   13.31
   2   2  -9   -0.74   18.95
   2   2  -9    4.86   12.49
  -2  -2   9  -25.91   14.51
  -2  -2   9    1.52    8.79
   2   2  -8  773.07   57.85
  -2  -2   8  811.59   59.14
   2   2  -7  126.41   16.57
   2   2  -7  157.03   17.47
  -2  -2   7  154.11   14.16
  -2  -2   7  159.83   16.81
   2   2  -6  975.39   69.02
   2   2  -6  982.78   69.88
  -2  -2   6 1007.68   71.16
  -2  -2   6  976.56   69.45
   2   2  -4   48.09    9.03
  -2  -2   4   71.20   11.21
   2   2  -3 2919.94  200.37
   2   2  -3 2622.69  180.49
  -2  -2   3 2834.35  195.04
  -2  -2   3 2758.48  189.28
   2   2  -2  524.46   37.86
   2   2  -2  474.27   33.97
  -2  -2   2  568.04   40.39
  -2  -2   2  455.60   32.56
   2   2  -1 4233.04  290.09
   2   2  -1 4590.98  314.44
  -2  -2   1 4334.20  296.78
  -2  -2   1 4626.00  316.89
   2   2   0  377.82   28.32
  -2  -2   0  347.59   25.80
   2   2   1   10.97    7.82
  -2  -2  -1   20.15    8.21
   2   2   2   73.18   12.76
   2   2   2   76.96   11.05
  -2  -2  -2   65.17   11.59
  -2  -2  -2   90.85   12.57
   2   2   3   37.35   13.11
   2   2   3   60.27   10.78
  -2  -2  -3   58.40   12.02
  -2  -2  -3   51.32   12.10
   2   2   4   93.69   15.83
  -2  -2  -4   99.76   14.01
   2   2   5  482.83   36.22
   2   2   5  427.58   35.60
  -2  -2  -5  496.45   38.28
  -2  -2  -5  361.68   29.57
   2   2   6  373.27   29.06
   2   2   6  358.37   31.51
  -2  -2  -6  424.08   34.32
  -2  -2  -6  357.79   28.64
   2   2   8  188.54   25.52
   2   2   8  213.36   19.38
  -2  -2  -8  191.07   18.05
  -2  -2  -8  169.63   21.75
   2   2   9   33.30    9.65
   2   2   9   22.60   19.30
  -2  -2  -9   49.72   10.31
  -2  -2  -9    2.41   15.76
   2   2  10    1.83   19.88
   2   2  10   27.12    9.53
  -2  -2 -10   21.94    9.26
  -2  -2 -10   21.87   17.78
   2   2  11   23.46   10.31
   2   2  11  -11.21   21.40
  -2  -2 -11   30.15   10.31
  -2  -2 -11   11.01   19.69
   2   2  12   15.52   10.97
   2   2  12   -3.11   21.17
  -2  -2 -12   16.65   10.31
  -2  -2 -12    7.04   20.23
   2   2  13    8.01   14.05
   2   2  13   20.97   23.34
  -2  -2 -13   20.54   12.29
  -2  -2 -13    1.91   19.96
   2   3 -16   -8.36   30.62
   2   3 -16  -21.05   19.73
  -2  -3  16   -8.09   10.00
  -2  -3  16   -5.56   17.08
   2   3 -15    0.62   17.43
   2   3 -15  -14.63   39.65
  -2  -3  15   -6.61   17.97
  -2  -3  15    1.83    9.10
   2   3 -14   18.01   30.04
   2   3 -14  104.89   19.41
  -2  -3  14   92.56   19.22
   2   3 -13   -5.91   14.47
   2   3 -13  -56.84   26.15
  -2  -3  13   -9.77   14.63
  -2  -3  13  -10.93    8.60
   2   3 -12  200.29   31.44
   2   3 -12  287.25   27.51
  -2  -3  12  317.98   25.76
  -2  -3  12  244.57   26.26
   2   3 -11   88.32   22.53
   2   3 -11   98.90   18.05
  -2  -3  11  127.38   17.97
   2   3 -10   32.25   13.50
   2   3 -10    9.03   18.01
  -2  -3  10   16.57   13.54
  -2  -3  10   24.32    9.34
   2   3  -9   15.25   17.35
   2   3  -9   53.15   13.93
  -2  -3   9   31.05   14.86
  -2  -3   9   25.64    9.22
   2   3  -8   62.99   15.29
  -2  -3   8   70.85   13.46
   2   3  -7  566.09   42.64
  -2  -3   7  553.64   41.90
  -2  -3   7  635.35   46.73
   2   3  -6 2404.43  166.36
   2   3  -6 2572.89  177.96
  -2  -3   6 2352.29  163.29
  -2  -3   6 2678.33  184.85
   2   3  -5 1288.98   90.07
   2   3  -5 1484.29  103.69
  -2  -3   5 1318.16   92.56
  -2  -3   5 1366.40   95.13
   2   3  -4  811.20   58.13
   2   3  -4  640.40   45.68
  -2  -3   4  687.87   48.75
  -2  -3   4  851.67   61.16
   2   3  -3   82.91   13.46
   2   3  -3  115.44   12.64
  -2  -3   3  107.42   13.15
  -2  -3   3  113.53   12.02
   2   3  -2   70.23   12.06
   2   3  -2   52.87   10.39
  -2  -3   2   67.85   10.08
   2   3  -1  115.82   12.72
   2   3  -1  136.21   13.93
  -2  -3   1   98.82   11.79
   2   3   0   23.19    9.77
   2   3   0   55.71   10.27
  -2  -3   0   53.11    9.96
  -2  -3   0   31.71    9.10
   2   3   1   14.75    8.13
   2   3   1   11.63   11.56
  -2  -3  -1    4.59    9.88
  -2  -3  -1    9.65    8.99
   2   3   2  185.12   16.34
   2   3   2  205.93   20.46
  -2  -3  -2  176.67   17.04
  -2  -3  -2  181.93   16.65
   2   3   3    8.83   12.61
  -2  -3  -3    9.73   10.31
   2   3   4  236.05   20.31
  -2  -3  -4  242.35   22.33
   2   3   5  319.35   25.64
   2   3   5  403.07   34.90
  -2  -3  -5  345.41   28.48
  -2  -3  -5  337.13   28.75
   2   3   6 1684.27  117.61
   2   3   6 1881.13  133.57
  -2  -3  -6 1695.16  118.74
  -2  -3  -6 1705.28  120.84
   2   3   8   72.02   20.97
   2   3   8  116.14   13.38
  -2  -3  -8  104.23   13.38
  -2  -3  -8  111.66   18.83
   2   3   9   -9.22   18.83
   2   3   9    0.39    9.18
  -2  -3  -9   15.91    8.68
  -2  -3  -9   11.28   18.05
   2   3  10    5.25    9.57
   2   3  10   11.67   21.40
  -2  -3 -10    6.19    9.18
  -2  -3 -10    6.89   19.41
   2   3  11   -9.92   22.22
  -2  -3 -11   26.07   10.12
   2   3  12   15.02   22.80
   2   3  12    9.18   11.05
  -2  -3 -12   -0.16   19.96
  -2  -3 -12   -3.81   10.62
   2   4 -16  -18.91   30.97
  -2  -4  16   -1.36   17.74
   2   4 -15    1.32   15.87
   2   4 -15  -77.07   41.44
  -2  -4  15   15.29   20.46
  -2  -4  15   21.87    9.45
   2   4 -14  114.50   30.93
  -2  -4  14  158.93   21.71
   2   4 -13    2.72   24.20
   2   4 -13   36.38   15.33
  -2  -4  13   29.06    8.87
  -2  -4  13   12.84   15.02
   2   4 -12  375.68   32.72
  -2  -4  12  415.91   32.21
   2   4 -11   25.68   14.36
   2   4 -11   14.98   19.41
  -2  -4  11   24.63   14.40
  -2  -4  11   11.05    8.95
   2   4 -10    4.40   17.78
   2   4 -10    7.66   11.75
   2   4  -9  307.71   26.26
   2   4  -9  322.07   30.78
  -2  -4   9  347.75   30.93
  -2  -4   9  280.94   27.23
   2   4  -8   -9.53   13.27
  -2  -4   8    6.65   12.14
  -2  -4   8    8.13   13.38
  -2  -4   7  512.40   39.30
  -2  -4   7  526.02   39.41
   2   4  -6  743.89   53.89
   2   4  -6  732.22   53.46
  -2  -4   6  638.07   47.47
  -2  -4   6  810.04   57.97
   2   4  -5 1359.40   94.78
   2   4  -5 1549.65  108.63
  -2  -4   5 1430.60  100.77
   2   4  -4  634.57   45.91
   2   4  -4  616.28   45.64
  -2  -4   4  586.32   43.23
  -2  -4   4  622.89   44.82
   2   4  -3 1311.54   92.17
   2   4  -3 1379.24   96.29
  -2  -4   3 1400.64   97.69
  -2  -4   3 1331.77   92.68
   2   4  -2 1252.79   87.70
   2   4  -2 1150.47   80.65
  -2  -4   2 1267.19   88.43
  -2  -4   2 1108.84   77.58
   2   4  -1  138.12   14.01
   2   4  -1  133.61   14.75
  -2  -4   1  138.27   13.97
  -2  -4   1  134.34   14.28
   2   4   0 1637.19  113.61
   2   4   0 1531.75  106.80
  -2  -4   0 1618.52  112.52
  -2  -4   0 1611.90  111.90
   2   4   1  157.03   17.90
   2   4   1  118.90   12.92
  -2  -4  -1  122.91   14.28
  -2  -4  -1  141.46   15.02
   2   4   2    8.01    9.42
   2   4   2   11.24   12.92
  -2  -4  -2   -0.93   10.78
  -2  -4  -2   11.13   10.54
   2   4   3    6.42   14.32
   2   4   3   11.40    8.68
  -2  -4  -3    9.96   10.43
  -2  -4  -3   14.40   11.52
   2   4   4  293.39   28.13
   2   4   4  276.63   22.53
  -2  -4  -4  307.36   25.91
  -2  -4  -4  238.46   21.98
   2   4   5   29.14    9.61
   2   4   5   33.93   17.78
  -2  -4  -5   31.16   15.10
  -2  -4  -5   16.96   12.26
   2   4   6  389.84   30.58
  -2  -4  -6  421.36   36.73
   2   4   7   37.47    9.45
   2   4   7   92.01   24.32
  -2  -4  -7   55.48   16.69
  -2  -4  -7   31.75   10.93
   2   4   8   52.33   21.17
  -2  -4  -8   34.59    9.92
   2   4   9    1.83    9.26
   2   4   9   -4.79   21.79
  -2  -4  -9   -8.29    9.53
  -2  -4  -9    8.36   18.99
   2   4  10    7.74   10.35
   2   4  10  -10.74   22.41
  -2  -4 -10   -8.21   20.70
  -2  -4 -10   12.92    9.22
   2   4  11   96.22   14.90
   2   4  11   51.98   26.26
  -2  -4 -11  109.06   15.37
  -2  -4 -11   78.09   23.07
   2   5 -16   27.00   18.60
   2   5 -16   35.76   33.34
  -2  -5  16   23.77   19.34
  -2  -5  16   16.46    9.57
   2   5 -15  116.29   19.41
   2   5 -15  123.53   45.60
  -2  -5  15  128.47   13.93
  -2  -5  15  170.18   26.11
   2   5 -14   32.95   28.64
  -2  -5  14   43.03   16.46
   2   5 -13  304.76   29.22
   2   5 -13  278.22   35.29
  -2  -5  13  348.10   27.55
  -2  -5  13  324.79   30.81
   2   5 -12   19.06   14.40
  -2  -5  12   49.14   10.15
   2   5 -11  182.63   20.35
   2   5 -11  232.82   28.17
  -2  -5  11  176.60   24.55
  -2  -5  11  204.96   23.15
   2   5 -10   15.68   16.73
   2   5 -10   27.31   12.57
   2   5  -9  248.30   25.37
   2   5  -9  286.00   25.76
  -2  -5   9  244.92   24.16
  -2  -5   9  230.76   24.32
   2   5  -8   91.51   13.38
  -2  -5   8   62.87   14.05
  -2  -5   7  868.40   63.57
  -2  -5   7  736.89   54.43
   2   5  -6   29.57   12.64
   2   5  -6   17.78   11.13
  -2  -5   6    6.96   12.22
  -2  -5   6   26.81   10.82
   2   5  -5 1536.42  107.42
   2   5  -5 1428.26  100.61
  -2  -5   5 1470.67  103.30
  -2  -5   5 1570.66  109.64
   2   5  -4  371.40   30.31
  -2  -5   4  356.73   28.36
   2   5  -3  279.00   24.08
   2   5  -3  289.43   24.59
  -2  -5   3  268.22   22.29
  -2  -5   3  268.53   22.25
   2   5  -2  410.08   32.10
   2   5  -2  321.91   26.26
  -2  -5   2  334.01   26.50
  -2  -5   2  388.21   30.19
   2   5  -1   70.46   13.23
   2   5  -1   56.34   10.74
  -2  -5   1   55.71   10.70
  -2  -5   1   77.07   12.72
   2   5   0  806.15   58.40
  -2  -5   0  831.82   59.49
   2   5   1   59.10   15.56
   2   5   1   69.80   11.28
  -2  -5  -1   48.24   11.94
  -2  -5  -1   59.02   11.67
   2   5   2  212.90   22.88
   2   5   2  223.75   19.14
  -2  -5  -2  201.34   19.30
  -2  -5  -2  193.72   18.95
   2   5   3  -19.61   18.25
   2   5   3   -0.62    8.91
  -2  -5  -3   -6.23   11.44
  -2  -5  -3    9.53   12.06
   2   5   4   18.09    8.99
   2   5   4   31.20   17.20
  -2  -5  -4   17.78   11.75
  -2  -5  -4   18.60   13.19
   2   5   5  412.02   31.83
  -2  -5  -5  325.03   29.18
   2   5   6    0.47   21.40
   2   5   6   -4.28    8.25
  -2  -5  -6   -9.14   13.31
  -2  -5  -6   -8.48   10.62
   2   5   7  260.21   34.47
  -2  -5  -7  229.28   21.52
   2   5   8   14.75   24.94
   2   5   8   30.23    9.69
  -2  -5  -8   43.81   18.99
  -2  -5  -8   23.15   11.01
   2   5   9   -2.96    9.53
   2   5   9    4.01   22.76
  -2  -5  -9   18.64   19.88
  -2  -5  -9   -6.58    9.18
   2   5  10  -20.15   25.41
   2   5  10    2.96   10.85
  -2  -5 -10    5.72   10.50
  -2  -5 -10  -17.39   20.97
   2   6 -17   -5.60   24.90
   2   6 -17  -17.97   18.95
  -2  -6  17   20.08   10.54
  -2  -6  17    4.75   17.78
   2   6 -16    4.20   16.65
   2   6 -16    8.44   30.97
  -2  -6  16   14.86    9.07
  -2  -6  16   -0.27   18.79
   2   6 -15  178.81   23.07
   2   6 -15  163.84   41.59
  -2  -6  15  229.04   29.22
  -2  -6  15  155.04   15.60
   2   6 -14   89.76   28.79
  -2  -6  14   98.39   19.10
   2   6 -13  229.20   23.97
  -2  -6  13  282.31   29.18
   2   6 -12   20.46   20.46
   2   6 -12    1.17   12.61
  -2  -6  12   28.67   21.05
   2   6 -11  685.92   54.24
  -2  -6  11  638.46   49.72
   2   6 -10   43.03   13.73
   2   6 -10   49.22   16.30
   2   6  -9   91.86   17.16
   2   6  -9   69.76   13.66
  -2  -6   9   61.94   15.95
  -2  -6   9   82.52   15.83
   2   6  -8  202.31   22.37
   2   6  -8  147.53   17.43
  -2  -6   8  126.84   18.40
   2   6  -6   23.97   12.49
  -2  -6   6   42.37   12.99
   2   6  -5   74.27   14.01
   2   6  -5   81.20   15.10
  -2  -6   5   95.75   14.05
  -2  -6   5   69.33   13.70
   2   6  -4  259.62   23.62
   2   6  -4  220.33   22.18
  -2  -6   4  197.41   19.18
  -2  -6   4  284.17   24.08
   2   6  -3   91.55   14.90
  -2  -6   3   82.72   12.53
   2   6  -2   15.41   12.29
  -2  -6   2   16.50   10.70
   2   6  -1  702.26   50.93
   2   6  -1  676.59   51.12
  -2  -6   1  689.04   50.77
  -2  -6   1  692.15   50.73
   2   6   0   62.99   15.02
   2   6   0   81.90   12.10
  -2  -6   0   94.47   13.62
  -2  -6   0   65.44   12.41
   2   6   1  270.44   26.92
   2   6   1  334.09   26.61
  -2  -6  -1  291.84   24.63
  -2  -6  -1  321.84   26.92
   2   6   2    9.69    9.03
   2   6   2    4.36   17.16
  -2  -6  -2    8.25   10.50
  -2  -6  -2    5.56   11.94
   2   6   3   59.99   20.70
  -2  -6  -3   53.15   12.29
   2   6   4  181.19   26.69
   2   6   4  179.13   17.00
  -2  -6  -4  164.54   18.68
  -2  -6  -4  191.34   21.44
   2   6   5  151.31   14.94
   2   6   5  172.71   25.76
  -2  -6  -5  142.90   19.65
  -2  -6  -5  163.68   17.90
   2   6   6  459.10   45.09
  -2  -6  -6  379.65   31.36
   2   6   7   95.40   28.79
   2   6   7   82.52   12.10
  -2  -6  -7  114.04   15.99
  -2  -6  -7   47.15   18.40
   2   6   8   -6.89    8.95
   2   6   8  -13.38   26.61
  -2  -6  -8    3.46   10.62
  -2  -6  -8  -12.64   19.06
   2   6   9   -4.01    9.84
   2   6   9  -11.63   26.18
  -2  -6  -9   18.05   19.76
  -2  -6  -9   -1.09   10.62
   2   7 -17   10.78   18.17
   2   7 -17   19.69   24.16
  -2  -7  17   20.93   10.54
  -2  -7  17   16.26   20.70
   2   7 -16   27.16   26.57
   2   7 -16   67.54   17.12
  -2  -7  16   67.54   11.67
  -2  -7  16   63.22   22.49
   2   7 -15  113.61   19.92
   2   7 -15  108.39   29.69
  -2  -7  15   52.95   21.36
  -2  -7  15   87.89   11.83
   2   7 -14  277.68   33.65
  -2  -7  14  223.21   25.60
   2   7 -13   91.16   22.64
   2   7 -13  120.34   18.09
  -2  -7  13   99.87   18.60
  -2  -7  13   77.00   26.85
   2   7 -12   25.99   13.62
   2   7 -12   15.87   18.25
  -2  -7  12   23.66   22.33
  -2  -7  12   18.71   14.82
   2   7 -11  315.38   30.89
   2   7 -11  205.93   21.87
  -2  -7  11  236.67   28.67
  -2  -7  11  199.63   23.34
   2   7 -10   10.00   15.80
   2   7 -10   26.81   12.18
   2   7  -9  691.37   52.10
  -2  -7   9  760.24   57.54
   2   7  -8  696.04   52.56
   2   7  -8  616.28   47.35
  -2  -7   8  630.29   48.67
  -2  -7   8  655.19   49.53
  -2  -7   7   59.53   13.85
  -2  -7   7   92.64   14.51
   2   7  -6  228.42   23.97
   2   7  -6  173.21   20.04
   2   7  -5   33.42   13.97
  -2  -7   5   21.55   10.12
   2   7  -4    6.58   12.02
  -2  -7   4   11.91   10.58
   2   7  -3  447.82   35.09
  -2  -7   3  481.66   36.88
   2   7  -2   75.98   13.77
   2   7  -2   77.97   15.60
  -2  -7   2   79.53   13.27
  -2  -7   2   63.34   13.77
   2   7  -1  718.61   54.04
   2   7  -1  691.76   50.27
  -2  -7   1  706.16   51.43
  -2  -7   1  706.93   52.25
   2   7   0   -3.19   15.56
   2   7   0    2.76    9.45
  -2  -7   0    4.71   11.79
  -2  -7   0   -1.32    9.73
   2   7   1    5.72    9.42
   2   7   1    4.47   17.59
  -2  -7  -1   -5.52   10.27
  -2  -7  -1   -0.62   11.71
   2   7   2   57.35   11.71
   2   7   2   42.99   20.93
  -2  -7  -2   43.77   12.37
  -2  -7  -2   57.97   14.78
   2   7   3   70.15   22.72
   2   7   3   70.23   11.21
  -2  -7  -3   80.61   13.62
  -2  -7  -3   77.00   15.60
   2   7   4  106.41   12.92
   2   7   4   73.38   24.20
  -2  -7  -4   71.78   13.73
  -2  -7  -4   94.89   17.70
   2   7   5    9.49    8.95
   2   7   5    6.65   22.60
  -2  -7  -5   -9.69   16.61
  -2  -7  -5   -0.97   11.13
   2   7   6   27.93   26.57
   2   7   6   48.67   10.93
  -2  -7  -6   34.59   12.41
  -2  -7  -6   32.95   19.06
   2   7   7   28.25   10.04
   2   7   7    3.15   26.57
  -2  -7  -7   -4.55   20.97
  -2  -7  -7   29.76   11.91
   2   7   8    4.36    9.80
   2   7   8   -4.90   30.04
  -2  -7  -8   -0.08   19.92
  -2  -7  -8   -5.60   11.79
   2   8 -17   11.75   23.27
   2   8 -17   21.05   18.21
  -2  -8  17    2.02   10.70
  -2  -8  17   10.00   17.74
   2   8 -16  144.81   20.82
   2   8 -16  127.30   28.09
  -2  -8  16  153.14   16.85
  -2  -8  16  101.70   22.33
   2   8 -15    8.44   25.41
   2   8 -15   18.83   14.71
  -2  -8  15   16.26   19.69
  -2  -8  15   41.32   29.92
   2   8 -14  100.85   24.20
   2   8 -14  120.65   18.09
  -2  -8  14  110.07   30.70
  -2  -8  14  142.24   22.45
   2   8 -13   32.29   20.15
   2   8 -13   35.02   14.32
  -2  -8  13   52.91   26.18
  -2  -8  13   21.32   15.95
   2   8 -12  130.49   23.50
   2   8 -12   88.71   16.11
  -2  -8  12  140.10   27.20
  -2  -8  12   85.36   18.17
   2   8 -11   10.19   12.10
  -2  -8  11    2.72   17.31
   2   8 -10  182.08   20.97
   2   8  -9  186.25   20.82
   2   8  -9  214.53   23.34
  -2  -8   9  246.05   25.17
  -2  -8   9  184.46   21.71
   2   8  -8  248.85   25.37
   2   8  -8  322.26   29.41
  -2  -8   8  359.38   31.20
  -2  -8   7  579.32   44.55
  -2  -8   7  525.63   41.20
   2   8  -6   60.31   15.06
   2   8  -6   43.50   14.32
  -2  -8   6   44.90   12.45
  -2  -8   6   51.59   13.70
   2   8  -5  221.30   22.88
   2   8  -5  157.96   19.30
  -2  -8   5  198.38   19.45
  -2  -8   5  176.32   18.48
   2   8  -4  178.78   20.00
   2   8  -4  155.35   18.17
  -2  -8   4  159.87   17.62
  -2  -8   4  197.68   19.22
   2   8  -3  183.41   19.10
  -2  -8   3  187.61   18.60
  -2  -8   3  179.48   18.79
   2   8  -2  214.41   23.54
   2   8  -2  212.62   20.93
  -2  -8   2  208.07   21.32
  -2  -8   2  198.97   18.71
   2   8  -1   46.65   11.63
   2   8  -1   70.23   16.96
  -2  -8   1   50.46   11.09
  -2  -8   1   46.53   13.89
   2   8   0   -9.07   19.49
   2   8   0    3.58   10.19
  -2  -8   0    6.34   13.23
  -2  -8   0   -7.55   10.54
   2   8   1   99.06   23.69
   2   8   1  102.17   13.07
  -2  -8  -1   89.21   15.52
  -2  -8  -1  109.95   15.33
   2   8   2   -2.49    8.72
   2   8   2   -0.58   20.46
  -2  -8  -2    6.58   10.54
  -2  -8  -2   -0.39   12.64
   2   8   3   -0.23    9.42
   2   8   3   -8.60   23.73
  -2  -8  -3   -2.49   10.43
  -2  -8  -3   -6.85   13.73
   2   8   4  193.37   18.87
  -2  -8  -4  178.35   24.08
   2   8   5    4.51    9.96
   2   8   5   32.25   25.76
  -2  -8  -5   -8.56   11.75
  -2  -8  -5    3.58   18.40
   2   8   6    1.52   25.95
  -2  -8  -6    5.02   11.67
   2   8   7   33.85   30.00
   2   8   7   13.11   10.04
  -2  -8  -7   13.58   12.76
  -2  -8  -7   21.32   20.89
   2   9 -16   46.49   24.82
  -2  -9  16   15.91   18.29
   2   9 -15   73.22   15.68
   2   9 -15  116.02   28.64
  -2  -9  15   61.86   31.94
  -2  -9  15   51.36   20.89
   2   9 -14  128.12   18.48
  -2  -9  14  145.36   32.68
   2   9 -13  280.28   27.74
   2   9 -13  372.26   36.88
  -2  -9  13  284.49   28.95
   2   9 -12   43.15   13.19
   2   9 -12   42.76   17.62
  -2  -9  12   59.10   17.04
  -2  -9  12   10.62   19.34
   2   9 -11   18.33   12.61
   2   9 -11   29.92   17.27
  -2  -9  11   14.16   15.52
  -2  -9  11   39.26   17.90
   2   9 -10  159.87   19.38
   2   9  -9  998.34   73.92
   2   9  -9  903.41   66.92
  -2  -9   9  919.36   67.81
  -2  -9   9  804.20   60.69
   2   9  -8  262.93   27.51
  -2  -9   8  288.53   26.73
  -2  -9   7    3.07   12.84
  -2  -9   7   -9.77   12.45
   2   9  -6  106.41   19.26
   2   9  -6  115.79   17.97
  -2  -9   6  107.54   15.80
  -2  -9   6  115.98   16.22
   2   9  -5  -10.97   13.85
   2   9  -5    1.40   15.13
  -2  -9   5   13.07   12.64
  -2  -9   5   15.21   11.63
   2   9  -3  -10.27   18.48
  -2  -9   3   14.16   12.41
   2   9  -2  585.16   44.74
   2   9  -2  435.37   40.85
  -2  -9   2  590.60   45.95
   2   9  -1   38.21   17.82
   2   9  -1   32.95   11.28
  -2  -9   1   23.81   13.34
  -2  -9   1   34.04   11.21
   2   9   0  -11.87   20.62
   2   9   0   29.76   10.19
  -2  -9   0   47.27   14.28
  -2  -9   0    8.52   10.43
   2   9   1   11.52   22.18
   2   9   1   28.25   10.15
  -2  -9  -1   36.46   11.36
  -2  -9  -1   37.58   14.05
   2   9   2   23.93   23.77
  -2  -9  -2   -6.58   10.04
   2   9   3   52.21   11.48
   2   9   3   64.86   30.81
  -2  -9  -3   57.89   17.55
  -2  -9  -3   45.79   12.96
   2   9   4    0.04   25.29
   2   9   4   11.67   10.50
  -2  -9  -4    6.77   11.83
  -2  -9  -4   11.36   19.10
   2   9   5    5.37   26.81
   2   9   5   15.13   11.36
  -2  -9  -5   28.60   13.11
  -2  -9  -5   14.01   21.52
   2   9   6    6.69   10.15
   2   9   6  -20.43   27.97
  -2  -9  -6   -4.05   12.33
  -2  -9  -6   -9.07   20.35
   2  10 -16   34.70   25.41
   2  10 -16   44.35   15.41
  -2 -10  16   35.95   29.02
  -2 -10  16    3.23   20.31
   2  10 -14   84.93   23.27
   2  10 -14  131.27   20.82
  -2 -10  14  151.58   24.04
  -2 -10  14   99.29   32.88
   2  10 -13   13.19   17.08
   2  10 -13    9.80   12.26
  -2 -10  13   17.78   22.68
  -2 -10  13    2.02   17.39
   2  10 -12   75.32   19.41
   2  10 -12   71.35   15.13
  -2 -10  12   75.63   17.31
  -2 -10  12   44.86   20.74
   2  10 -11   19.88   17.00
   2  10 -11   14.90   13.19
  -2 -10  11   38.71   19.10
  -2 -10  11   21.28   13.97
   2  10 -10  114.93   20.46
   2  10 -10  139.91   18.71
   2  10  -9  200.06   22.29
   2  10  -9  216.55   25.25
  -2 -10   9  193.95   21.52
  -2 -10   9  185.08   21.67
   2  10  -8  161.81   20.62
   2  10  -8  103.37   21.71
  -2 -10   8  129.64   18.64
  -2 -10   8  132.71   18.79
  -2 -10   7   10.50   12.53
   2  10  -6    3.35   15.02
  -2 -10   6   -4.63   10.82
   2  10  -5   -2.84   13.38
   2  10  -5   11.52   16.89
  -2 -10   5   -2.61   11.83
  -2 -10   5   -4.94   11.63
   2  10  -4  248.89   23.81
  -2 -10   4  239.47   22.80
  -2 -10   4  172.98   19.06
   2  10  -3   93.84   21.05
   2  10  -3   67.66   14.01
  -2 -10   3   82.17   14.67
  -2 -10   3   60.11   12.26
   2  10  -2  259.04   23.89
   2  10  -2  300.94   31.28
  -2 -10   2  248.92   22.41
  -2 -10   2  266.78   24.86
   2  10  -1  113.37   24.98
   2  10  -1  124.66   16.15
  -2 -10   1  139.36   18.95
  -2 -10   1  120.18   15.56
   2  10   0  -15.52   22.60
  -2 -10   0  -12.61    9.88
   2  10   1   15.06   10.39
  -2 -10  -1   12.88   14.40
   2  10   2   16.42   10.04
   2  10   2  -23.93   27.00
  -2 -10  -2   -2.33   12.06
  -2 -10  -2    4.36   14.90
   2  10   3   31.09   10.82
   2  10   3   13.46   29.37
  -2 -10  -3   10.54   18.60
  -2 -10  -3   35.76   13.34
   2  10   4   68.13   12.76
  -2 -10  -4   47.82   20.62
   2  10   5   27.47   30.42
   2  10   5   72.48   13.23
  -2 -10  -5   87.93   22.72
  -2 -10  -5   37.90   15.76
   2  11 -16   54.16   20.89
   2  11 -16   92.71   18.17
  -2 -11  16   77.00   21.09
  -2 -11  16   22.41   24.55
   2  11 -15   -4.75   18.17
  -2 -11  15   -5.68   17.66
   2  11 -14   93.34   16.69
   2  11 -14   90.11   21.67
  -2 -11  14   54.66   20.85
  -2 -11  14   94.89   30.50
   2  11 -13   20.43   18.75
   2  11 -13    3.42   13.77
  -2 -11  13   24.12   17.66
  -2 -11  13    7.20   23.11
   2  11 -12   78.59   15.87
  -2 -11  12  115.98   20.43
  -2 -11  12  120.42   23.81
   2  11 -11    8.91   18.29
  -2 -11  11   46.30   14.67
   2  11 -10  386.93   34.32
   2  11 -10  346.31   34.12
   2  11  -9   48.32   18.64
   2  11  -9   56.30   16.07
  -2 -11   9   69.37   14.90
  -2 -11   9   70.50   17.24
   2  11  -8   10.35   17.27
   2  11  -8   35.56   15.48
  -2 -11   8   25.60   12.33
  -2 -11   8   46.07   16.11
  -2 -11   7   11.91   11.98
  -2 -11   7   17.12   14.28
   2  11  -6    4.51   16.65
   2  11  -6    7.74   14.24
  -2 -11   6   17.59   12.72
  -2 -11   6    8.13   11.56
   2  11  -5   29.41   19.10
   2  11  -5    6.07   13.31
  -2 -11   5   12.96   12.76
  -2 -11   5   22.14   12.53
   2  11  -4  -15.17   18.79
   2  11  -4   24.98   12.49
  -2 -11   4    0.97   12.29
  -2 -11   4   19.45   11.21
   2  11  -3  196.56   21.40
   2  11  -3  260.83   32.02
  -2 -11   3  256.90   23.54
  -2 -11   3  213.83   23.19
   2  11  -2   47.58   13.07
   2  11  -2   90.85   23.15
  -2 -11   2   46.42   14.16
  -2 -11   2   88.63   14.08
   2  11  -1   47.47   13.34
  -2 -11   1   51.12   15.25
   2  11   0   47.86   12.22
   2  11   0   33.58   28.56
  -2 -11   0   62.52   14.67
  -2 -11   0   54.90   15.56
   2  11   1  -24.32   27.27
   2  11   1    7.78   10.23
  -2 -11  -1    5.56   12.45
  -2 -11  -1    6.81   15.10
   2  11   2   18.29   31.90
   2  11   2   21.67   11.63
  -2 -11  -2   14.67   17.66
  -2 -11  -2   47.00   14.78
   2  11   3  -11.21   32.02
   2  11   3   30.19   10.62
  -2 -11  -3   21.59   18.83
  -2 -11  -3   31.59   14.78
   2  12 -15   45.44   17.43
  -2 -12  15   32.91   27.90
   2  12 -14   17.55   18.25
  -2 -12  14   -5.84   16.69
   2  12 -13    4.59   14.40
   2  12 -13   24.74   18.75
  -2 -12  13   43.58   17.51
  -2 -12  13   17.62   24.28
   2  12 -12   29.22   19.76
   2  12 -12   27.55   15.37
  -2 -12  12   12.37   23.54
  -2 -12  12   13.73   15.91
   2  12 -11   76.53   17.04
   2  12 -11   71.78   22.53
  -2 -12  11  103.06   18.44
  -2 -12  11  134.69   22.64
   2  12 -10   81.12   17.08
   2  12  -9  -13.31   20.43
   2  12  -9    3.81   14.78
  -2 -12   9   16.11   16.15
  -2 -12   9    4.63   13.73
   2  12  -8   -0.70   14.40
   2  12  -8  -12.72   19.61
  -2 -12   8   -8.91   14.36
  -2 -12   8  -19.10   12.10
   2  12  -7   33.50   15.99
  -2 -12   7   47.43   13.23
  -2 -12   7   26.42   14.12
   2  12  -6   -8.40   21.28
   2  12  -6   32.10   15.80
  -2 -12   6   31.16   13.23
  -2 -12   6   33.46   13.93
   2  12  -5  -18.13   25.17
   2  12  -5   54.62   14.47
  -2 -12   5   26.34   13.54
  -2 -12   5   38.63   13.38
   2  12  -4   27.93   12.68
  -2 -12   4   18.01   12.76
   2  12  -3   13.97   25.91
   2  12  -3   32.33   12.37
  -2 -12   3   39.45   12.88
  -2 -12   3   42.14   13.66
   2  12  -2   29.65   12.49
   2  12  -2   41.01   25.83
  -2 -12   2   52.68   14.78
  -2 -12   2   16.89   12.45
   2  12  -1  -14.59   28.83
   2  12  -1   22.06   12.96
  -2 -12   1   33.69   15.37
  -2 -12   1   -0.70   12.45
   2  12   0    5.91   32.45
   2  12   0  -16.22   12.64
  -2 -12   0    5.02   12.92
  -2 -12   0    4.75   16.57
   2  12   1   -7.04   11.36
   2  12   1  -19.14   31.36
  -2 -12  -1   13.38   17.27
  -2 -12  -1   11.28   13.62
   2  12   2    5.87   31.36
   2  12   2   34.74   12.88
  -2 -12  -2   51.01   17.82
  -2 -12  -2   19.03   19.10
   2  13 -14    0.74   15.02
   2  13 -14   -3.77   19.57
  -2 -13  14    1.95   18.95
  -2 -13  14    3.27   22.99
   2  13 -13   11.52   19.30
   2  13 -13    5.76   17.12
  -2 -13  13    3.00   25.33
  -2 -13  13   19.88   16.38
   2  13 -12   36.73   21.67
   2  13 -12   40.97   18.05
  -2 -13  12   42.10   24.51
  -2 -13  12   61.28   17.90
   2  13 -11   79.02   23.38
   2  13 -11  130.61   21.09
  -2 -13  11   81.08   17.70
  -2 -13  11   83.42   20.50
   2  13 -10  -18.60   20.78
   2  13 -10   -1.40   15.48
  -2 -13  10  -30.39   15.72
  -2 -13  10  -26.38   14.59
   2  13  -9   47.66   22.41
   2  13  -9   41.09   15.76
  -2 -13   9   45.13   15.02
  -2 -13   9   44.90   15.41
   2  13  -8   70.46   25.17
   2  13  -8   70.19   17.24
  -2 -13   8   80.30   15.52
  -2 -13   8   41.47   14.32
   2  13  -7    7.63   25.33
   2  13  -7    5.02   15.13
  -2 -13   7   24.74   12.29
  -2 -13   7   36.65   13.81
   2  13  -6   18.64   31.44
  -2 -13   6    8.83   12.53
  -2 -13   6   13.97   14.12
   2  13  -5   19.69   13.62
   2  13  -5    6.85   30.23
  -2 -13   5    7.74   12.88
  -2 -13   5   10.58   13.62
   2  13  -4    2.14   29.57
   2  13  -4   29.72   14.05
  -2 -13   4   23.81   14.05
  -2 -13   4   27.23   15.29
   2  13  -3  -18.48   27.51
  -2 -13   3   18.21   13.73
   2  13  -2   53.22   14.86
   2  13  -2  -12.33   34.74
  -2 -13   2   23.81   16.03
  -2 -13   2   45.91   15.72
   2  13  -1  -26.30   30.50
   2  13  -1    0.19   13.27
  -2 -13   1   22.29   15.41
  -2 -13   1   -8.72   12.92
   2  13   0  -11.17   29.30
   2  13   0  -17.43   14.32
  -2 -13   0   -6.46   17.90
  -2 -13   0   -7.66   15.56
   2  14 -13   12.06   22.25
   2  14 -13    4.63   16.30
  -2 -14  13   15.10   15.95
  -2 -14  13   12.96   20.46
   2  14 -12   -3.70   21.94
   2  14 -12    0.51   16.19
  -2 -14  12   35.87   21.75
  -2 -14  12   14.16   16.34
   2  14 -11   -5.14   16.81
  -2 -14  11   -0.23   14.55
  -2 -14  11   -1.60   16.69
   2  14 -10   33.81   23.19
   2  14 -10   66.34   19.22
  -2 -14  10   69.18   17.31
  -2 -14  10   72.76   19.45
   2  14  -9   19.88   22.53
   2  14  -8   10.66   23.34
  -2 -14   8   -8.09   14.28
   2  14  -7    7.08   14.55
   2  14  -7   -6.30   26.03
  -2 -14   7   -5.49   14.55
  -2 -14   6   22.29   14.63
  -2 -14   6    9.30   13.54
   2  14  -5   -7.20   14.75
  -2 -14   5   -8.91   13.34
   2  14  -4   70.81   31.32
  -2 -14   4  119.52   19.26
   2  14  -3   -9.22   26.88
   2  14  -3   20.23   15.64
  -2 -14   3    5.21   14.59
  -2 -14   3   13.38   14.59
   2  14  -2   -7.74   28.29
   2  14  -2    3.42   14.63
  -2 -14   2   -3.58   14.40
  -2 -14   2    3.42   15.48
   2  15 -11   11.63   23.07
  -2 -15  11   18.99   19.18
  -2 -15  11    1.95   15.33
   2  15 -10   18.21   22.22
   2  15 -10   47.70   17.97
  -2 -15  10   34.24   15.91
  -2 -15  10   46.38   18.99
   2  15  -9   -3.70   21.44
   2  15  -9    6.11   15.60
  -2 -15   9   11.28   14.82
   2  15  -8   -1.63   24.32
   2  15  -8    7.16   15.17
  -2 -15   8   -3.70   15.72
  -2 -15   8   18.91   16.77
   2  15  -7   -6.26   24.82
   2  15  -7    6.73   14.90
  -2 -15   7   -1.71   13.89
  -2 -15   7  -15.21   14.36
   2  15  -6   37.08   17.74
  -2 -15   6   26.15   15.45
  -2 -15   6   11.40   15.87
   3 -16   5   -8.33   16.61
   3 -16   5   -1.21   11.67
  -3  16  -5   -2.88   22.53
  -3  16  -5    6.30   17.35
   3 -16   6   -0.86   18.09
   3 -16   6  -42.14   13.42
  -3  16  -6  -12.37   24.63
  -3  16  -6    5.87   17.74
  -3  16  -7    5.17   17.55
  -3  16  -7   43.54   22.18
   3 -16   8   22.95   20.11
   3 -16   8   16.85   11.94
  -3  16  -8   36.18   21.36
  -3  16  -8   15.21   17.82
   3 -16   9   73.18   22.41
   3 -16   9  108.08   16.07
  -3  16  -9  112.09   24.43
  -3  16  -9  113.57   22.22
   3 -16  10  138.35   18.79
   3 -16  10   86.18   22.22
  -3  16 -10   79.72   23.23
  -3  16 -10  118.94   22.25
   3 -16  11   -6.93   14.24
   3 -16  11    5.56   20.78
  -3  16 -11   12.26   20.89
  -3  16 -11   -5.49   16.69
   3 -15   2   15.60   17.39
   3 -15   2   31.90   12.26
  -3  15  -2   10.27   22.41
  -3  15  -2   23.97   18.36
   3 -15   3   23.23   17.12
   3 -15   3   41.71   14.01
   3 -15   4  -16.34   15.48
   3 -15   4   -6.19   10.89
  -3  15  -4   -9.14   16.50
  -3  15  -4  -34.78   24.59
   3 -15   5  -15.95   12.02
  -3  15  -5   50.89   24.20
  -3  15  -6   42.52   23.07
   3 -15   7   63.88   14.67
  -3  15  -7  134.62   25.37
   3 -15   8  153.76   18.83
  -3  15  -8  143.45   25.17
   3 -15   9   12.84   12.57
  -3  15  -9    3.97   19.65
   3 -15  10   14.05   14.05
   3 -15  10    9.73   19.88
  -3  15 -10   26.30   18.56
  -3  15 -10   20.78   20.35
   3 -15  11    4.82   24.82
  -3  15 -11  -10.70   20.43
  -3  15 -11  -10.85   17.62
   3 -15  12    2.30   17.66
   3 -15  12   16.50   23.89
  -3  15 -12    5.21   17.31
  -3  15 -12    0.89   18.33
   3 -15  13   26.92   22.60
   3 -15  13   22.14   18.56
  -3  15 -13   12.96   18.21
  -3  15 -13   12.37   16.50
   3 -14  -1   -4.94   13.66
  -3  14   1   -2.41   15.95
  -3  14   1   40.70   25.25
   3 -14   0  -13.77   17.00
   3 -14   0   12.61   12.14
  -3  14   0   12.84   18.09
   3 -14   1   41.32   12.96
  -3  14  -1    8.40   26.85
   3 -14   2    3.62   10.58
   3 -14   2   -0.35   14.90
  -3  14  -2    8.36   15.56
  -3  14  -2   11.75   24.47
   3 -14   3   27.74   11.52
   3 -14   3   30.00   16.50
  -3  14  -3   12.88   14.98
   3 -14   4   -9.80   11.87
   3 -14   4   -0.70   15.37
  -3  14  -4   -9.73   24.16
  -3  14  -4    9.80   15.10
   3 -14   5  -16.46   15.13
  -3  14  -5  -18.60   16.85
  -3  14  -5   57.82   24.43
   3 -14   6   46.53   17.24
   3 -14   6   26.11   12.37
  -3  14  -6   55.40   19.96
  -3  14  -6   27.08   17.08
   3 -14   7   56.92   18.56
   3 -14   7   53.96   13.38
  -3  14  -7   26.85   17.12
  -3  14  -7   62.17   19.76
   3 -14   8   81.20   14.59
   3 -14   8  112.71   20.93
  -3  14  -8   71.43   19.76
  -3  14  -8   98.63   19.69
   3 -14   9   -2.33   12.45
   3 -14   9    1.71   18.17
  -3  14  -9   -0.16   15.80
  -3  14  -9    7.43   17.35
   3 -14  10   -8.48   13.50
   3 -14  10   -5.87   24.51
  -3  14 -10    6.15   17.31
  -3  14 -10    1.21   15.76
   3 -14  11    3.70   14.59
   3 -14  11   -2.57   27.51
  -3  14 -11   11.44   17.27
  -3  14 -11   -1.98   16.96
   3 -14  12   53.54   17.74
   3 -14  12   75.09   29.69
  -3  14 -12   38.83   17.66
  -3  14 -12   41.63   19.38
   3 -14  13  111.47   21.87
   3 -14  13  158.89   31.28
  -3  14 -13  111.12   20.74
  -3  14 -13  135.28   22.84
   3 -14  14  104.15   24.51
   3 -14  14   40.54   25.09
  -3  14 -14   56.57   19.10
  -3  14 -14   80.89   19.41
   3 -13  -2  -23.38   19.06
  -3  13   2  -28.87   16.26
   3 -13  -1    1.05   11.48
  -3  13   1   43.23   29.80
   3 -13   0    5.17   14.90
   3 -13   0   -0.08   10.82
  -3  13   0   -6.89   27.62
  -3  13   0    4.63   13.42
   3 -13   1    5.84   14.20
   3 -13   1    9.49   10.97
  -3  13  -1   -2.65   20.97
  -3  13  -1   -8.40   12.72
   3 -13   2   69.25   13.77
   3 -13   2   50.03   15.25
  -3  13  -2   53.30   14.55
   3 -13   3   36.73   12.76
   3 -13   3   31.94   15.91
  -3  13  -3   23.89   21.98
  -3  13  -3   12.41   14.05
   3 -13   4    2.14   11.48
   3 -13   4   -4.90   15.64
  -3  13  -4   10.89   18.40
  -3  13  -4   -9.92   14.59
   3 -13   5  -14.75   11.40
  -3  13  -5   -3.31   16.61
   3 -13   6  129.75   15.76
  -3  13  -6  162.59   22.14
   3 -13   7    8.87   11.05
  -3  13  -7   21.44   16.26
   3 -13   8  224.61   22.60
   3 -13   8  169.83   24.86
  -3  13  -8  156.91   22.18
  -3  13  -8  227.41   26.34
   3 -13   9    5.64   17.43
  -3  13  -9   -9.92   14.12
   3 -13  10   33.50   23.85
   3 -13  10   52.68   14.82
  -3  13 -10   32.53   16.30
  -3  13 -10   36.69   15.10
   3 -13  11   28.36   14.82
   3 -13  11   11.83   23.38
  -3  13 -11   27.93   15.33
  -3  13 -11   28.75   15.02
   3 -13  12    2.41   16.19
   3 -13  12  -30.07   28.64
  -3  13 -12   -3.27   15.99
  -3  13 -12   -5.80   16.54
   3 -13  13  119.37   23.27
  -3  13 -13  123.53   20.50
   3 -13  14   12.80   30.58
  -3  13 -14   -4.28   17.24
  -3  13 -14    7.55   19.92
   3 -13  15   57.54   24.04
   3 -13  15   55.33   27.86
  -3  13 -15   37.19   19.30
  -3  13 -15   68.09   19.80
   3 -12  -4  -12.96   12.68
   3 -12  -4    0.58   20.04
  -3  12   4    2.18   13.23
   3 -12  -3   20.54   12.61
  -3  12   3   72.64   28.95
   3 -12  -2    0.08   11.21
   3 -12  -2   16.34   17.00
  -3  12   2    2.53   27.55
  -3  12   2   -0.23   13.27
   3 -12  -1    7.86   11.79
   3 -12  -1   10.70   15.91
  -3  12   1   17.24   26.11
  -3  12   1    6.69   13.31
   3 -12   0   40.62   12.57
   3 -12   0   86.06   16.77
  -3  12   0   74.78   14.43
  -3  12   0   39.61   23.97
   3 -12   1   -9.65    9.30
   3 -12   2   -8.13    8.95
   3 -12   2   -3.27   14.43
  -3  12  -2   -6.46   16.38
  -3  12  -2    0.19   12.88
   3 -12   3   21.44   14.82
   3 -12   3   26.11   10.54
  -3  12  -3   15.10   15.48
  -3  12  -3   25.80   13.97
  -3  12  -4   13.07   15.60
  -3  12  -4   17.08   14.94
   3 -12   5   56.26   16.38
   3 -12   5   26.73   10.85
  -3  12  -5   58.75   15.37
  -3  12  -5   30.23   15.48
   3 -12   6   44.24   18.09
   3 -12   6   10.47   11.44
  -3  12  -6   66.10   16.61
  -3  12  -6    7.16   15.45
   3 -12   7  788.25   62.21
   3 -12   7  583.99   45.13
  -3  12  -7  577.76   46.18
  -3  12  -7  709.27   56.03
   3 -12   8   11.59   11.83
   3 -12   8   -4.40   18.25
  -3  12  -8    2.76   13.58
  -3  12  -8   -2.68   15.64
   3 -12   9   27.97   13.19
   3 -12   9   22.29   21.09
  -3  12  -9   32.18   14.28
  -3  12  -9   32.76   15.56
   3 -12  10  197.02   22.68
  -3  12 -10  204.49   23.07
   3 -12  12   31.09   19.03
   3 -12  12   91.82   28.09
  -3  12 -12   61.28   16.38
  -3  12 -12   48.36   15.02
   3 -12  13   67.74   19.84
   3 -12  13   78.63   33.27
  -3  12 -13   58.67   17.82
  -3  12 -13   82.64   20.23
   3 -12  14   65.75   21.09
   3 -12  14   44.39   33.65
  -3  12 -14   37.00   19.22
   3 -12  15    8.91   30.00
   3 -12  15   16.77   20.15
  -3  12 -15   20.23   21.28
  -3  12 -15   12.99   17.62
   3 -12  16   18.44   22.53
   3 -12  16   31.28   20.00
  -3  12 -16   38.87   17.24
  -3  12 -16   19.80   22.72
   3 -11  -5   16.61   12.33
   3 -11  -5   -0.62   19.14
  -3  11   5    3.50   23.11
  -3  11   5   -0.66   12.14
   3 -11  -4   -3.97   17.70
   3 -11  -4   -6.11   11.91
  -3  11   4   -1.98   12.68
  -3  11   4   14.40   26.38
   3 -11  -3    0.66   13.03
   3 -11  -3  -14.63   16.73
  -3  11   3  -24.71   11.44
   3 -11  -2    3.00   12.26
   3 -11  -2  -14.36   17.20
  -3  11   2  -25.80   12.49
   3 -11  -1   81.74   18.44
   3 -11  -1   50.27   11.36
  -3  11   1   74.12   15.06
   3 -11   0   -2.26    9.88
   3 -11   0  -12.96   14.63
  -3  11   0   -0.43   17.27
   3 -11   1   50.11   15.48
   3 -11   1   51.36   10.50
  -3  11  -1   38.95   15.60
  -3  11  -1   42.72   14.71
   3 -11   2  161.27   21.20
   3 -11   2  174.03   17.08
  -3  11  -2  179.87   21.75
  -3  11  -2  166.56   20.58
  -3  11  -3   16.65   14.59
   3 -11   4   47.00   16.54
  -3  11  -4   66.45   17.59
   3 -11   5  539.25   43.89
  -3  11  -5  486.72   41.24
   3 -11   6  125.12   19.76
  -3  11  -6  112.83   19.34
   3 -11   7   59.88   16.92
   3 -11   7   77.19   14.78
  -3  11  -7   69.84   15.10
  -3  11  -7   63.73   17.00
   3 -11   8  267.25   25.33
   3 -11   8  220.13   24.98
  -3  11  -8  259.27   24.90
  -3  11  -8  264.14   26.46
   3 -11   9  -16.92   18.83
   3 -11   9   12.84   14.20
  -3  11  -9    8.13   13.58
  -3  11  -9    8.60   13.89
   3 -11  10   15.83   21.05
   3 -11  10    8.68   15.99
  -3  11 -10   17.59   14.28
  -3  11 -10    8.25   13.58
   3 -11  11   40.35   17.43
  -3  11 -11    5.14   13.58
   3 -11  12  173.48   32.41
  -3  11 -12  178.66   21.13
   3 -11  13   -2.10   19.53
   3 -11  13  -22.80   30.27
  -3  11 -13   -5.72   16.07
  -3  11 -13   -6.38   17.31
   3 -11  14    3.31   32.18
   3 -11  14    1.44   17.78
  -3  11 -14    4.32   18.91
  -3  11 -14   -5.95   18.87
   3 -11  15   10.54   30.50
  -3  11 -15    7.86   15.56
   3 -11  16   50.70   26.15
   3 -11  16   27.43   20.66
  -3  11 -16    2.84   22.18
  -3  11 -16   24.86   15.52
   3 -10  -7   12.45   12.53
   3 -10  -7   14.01   23.66
  -3  10   7   -4.59   14.40
  -3  10   7   14.47   24.78
   3 -10  -6   13.11   12.29
  -3  10   6    2.02   23.58
  -3  10   6   11.83   13.38
   3 -10  -5   -4.44   18.17
   3 -10  -5    4.36   12.02
  -3  10   5   19.88   23.62
  -3  10   5   -1.44   11.09
   3 -10  -4   15.41   16.65
  -3  10   4   -0.78   10.50
   3 -10  -3  -11.36    9.96
   3 -10  -3    2.65   16.61
  -3  10   3   -8.29   11.13
  -3  10   3  -13.85   20.62
   3 -10  -2    1.36   16.15
   3 -10  -2   23.66   11.21
  -3  10   2   -3.23   12.02
   3 -10  -1  237.33   22.06
  -3  10   1  208.03   28.21
   3 -10   0   15.76   15.83
  -3  10   0   12.53   14.20
   3 -10   1  171.27   21.90
   3 -10   1  177.88   17.66
  -3  10  -1  131.15   18.91
  -3  10  -1  165.28   21.01
   3 -10   2   32.33   11.44
  -3  10  -2   25.87   14.16
   3 -10   3   -3.31   11.56
   3 -10   3   10.66   15.80
  -3  10  -3    4.63   15.33
  -3  10  -3    9.07   13.42
   3 -10   4  -11.98   10.15
   3 -10   4   31.98   14.63
  -3  10  -4   16.77   12.84
  -3  10  -4   -0.08   15.10
   3 -10   5   31.75   12.02
   3 -10   5   40.23   16.11
  -3  10  -5   40.39   16.50
  -3  10  -5   20.04   13.11
   3 -10   6  511.62   42.91
   3 -10   6  382.37   31.51
  -3  10  -6  487.11   38.48
  -3  10  -6  374.79   34.28
   3 -10   7  187.41   20.39
  -3  10  -7  193.56   20.54
   3 -10   8   72.21   16.34
   3 -10   8  116.02   20.78
  -3  10  -8   93.53   15.80
  -3  10  -8   77.46   16.19
   3 -10   9  163.49   24.59
   3 -10   9  156.72   22.45
  -3  10  -9  140.26   18.05
  -3  10  -9  149.87   19.49
   3 -10  10  172.47   22.18
   3 -10  10  124.46   23.38
  -3  10 -10  186.13   21.71
   3 -10  11  -11.59   22.29
   3 -10  11   -6.23   15.60
  -3  10 -11   -4.67   13.93
  -3  10 -11    2.30   15.91
   3 -10  12   15.06   16.42
  -3  10 -12   21.55   16.89
   3 -10  13  -16.77   30.27
   3 -10  13  -21.79   17.55
  -3  10 -13  -27.62   14.86
  -3  10 -13  -13.85   18.95
   3 -10  14   64.58   33.54
   3 -10  14   91.63   21.90
  -3  10 -14   45.29   20.15
  -3  10 -14   86.68   19.30
   3 -10  15   91.55   32.72
   3 -10  15  122.48   24.24
  -3  10 -15  101.43   18.64
   3 -10  16   15.25   20.04
   3 -10  16    8.21    9.73
  -3  10 -16   16.34   22.45
  -3  10 -16    2.80   15.17
   3  -9  -8  107.62   18.17
   3  -9  -8   61.12   25.44
  -3   9   8   56.80   17.31
   3  -9  -7   98.32   23.97
   3  -9  -7  141.50   18.44
  -3   9   7  135.32   18.29
   3  -9  -6   13.58   12.06
   3  -9  -6    8.72   19.80
  -3   9   6   10.23   11.59
  -3   9   6    4.75   24.47
  -3   9   5   39.22   23.69
   3  -9  -4   29.22   10.35
   3  -9  -4   20.54   17.31
  -3   9   4   38.09   21.01
  -3   9   4   30.19   11.21
   3  -9  -3   59.06   18.44
   3  -9  -3  106.29   14.71
  -3   9   3   55.99   13.89
   3  -9  -2   16.19   15.48
  -3   9   2    3.00   10.97
  -3   9   2    6.19   17.51
   3  -9  -1  109.99   13.46
   3  -9   0  263.51   26.92
   3  -9   0  249.82   21.20
  -3   9   0  252.66   24.78
  -3   9   0  247.84   24.36
   3  -9   1  204.18   18.48
   3  -9   1  203.68   22.18
  -3   9  -1  242.35   23.11
  -3   9  -1  177.92   20.62
  -3   9  -2  211.61   22.49
  -3   9  -2  181.54   18.68
   3  -9   3   20.85   14.16
   3  -9   3   32.53   10.35
  -3   9  -3   41.44   15.83
  -3   9  -3   25.91   11.36
   3  -9   4  236.71   23.42
   3  -9   4  173.68   17.55
  -3   9  -4  215.70   24.01
  -3   9  -4  192.94   18.95
   3  -9   5   16.26   11.71
   3  -9   5   14.51   15.21
  -3   9  -5   17.86   16.57
  -3   9  -5   17.94   11.40
   3  -9   6   54.12   13.62
   3  -9   6   88.59   17.82
  -3   9  -6   44.66   17.08
  -3   9  -6   75.52   13.73
   3  -9   7  391.79   35.09
   3  -9   7  420.19   35.02
  -3   9  -7  393.73   34.35
  -3   9  -7  377.98   31.44
   3  -9   8   63.22   18.52
   3  -9   8   48.24   15.87
  -3   9  -8   36.03   14.94
  -3   9  -8   48.94   13.07
   3  -9   9  389.46   34.24
  -3   9  -9  391.40   33.19
  -3   9  -9  298.22   27.82
   3  -9  10  233.44   28.75
   3  -9  10  252.15   27.12
  -3   9 -10  217.10   22.95
  -3   9 -10  226.71   24.36
   3  -9  11  184.22   23.19
   3  -9  11  235.54   33.15
  -3   9 -11  218.42   25.13
  -3   9 -11  227.06   25.29
   3  -9  12   12.68   28.44
   3  -9  12   57.82   19.65
  -3   9 -12   32.21   17.66
  -3   9 -12    2.68   18.99
   3  -9  13  304.56   42.68
  -3   9 -13  324.44   30.50
   3  -9  14   12.72   18.75
   3  -9  14   21.32   29.02
  -3   9 -14    1.36   19.73
  -3   9 -14   11.48   15.17
   3  -9  15   11.83   21.71
  -3   9 -15  -12.92   22.53
   3  -9  16   -1.71    9.49
   3  -9  16   -7.08   21.79
  -3   9 -16   -2.96   15.37
  -3   9 -16   -5.25   24.08
   3  -8  -9   87.19   24.28
  -3   8   9  118.82   17.82
   3  -8  -8   15.29   12.96
   3  -8  -8   -9.77   20.11
  -3   8   8  -13.15   12.18
  -3   8   8   19.10   28.83
   3  -8  -7   79.29   15.52
   3  -8  -7   75.79   21.36
  -3   8   7  104.00   15.02
  -3   8   7   18.87   29.14
   3  -8  -6    4.71   10.82
   3  -8  -6   -2.41   18.60
  -3   8   6   -1.83   11.13
  -3   8   6   27.16   23.07
   3  -8  -5   48.91   17.27
   3  -8  -5   64.20   12.02
  -3   8   5   59.72   12.72
  -3   8   5   34.32   19.53
   3  -8  -4  107.89   14.82
   3  -8  -4  101.55   18.29
  -3   8   4  120.77   15.45
   3  -8  -3    8.13    9.45
  -3   8   3    1.75   15.99
   3  -8  -2  519.01   38.95
   3  -8  -2  578.54   46.38
  -3   8   2  518.63   43.46
   3  -8  -1   26.65    9.61
   3  -8  -1   15.02   15.68
  -3   8   1   -8.25   12.14
  -3   8   1   15.80   14.20
   3  -8   0  408.52   33.77
   3  -8   0  370.86   28.75
  -3   8   0  417.08   33.19
  -3   8   0  413.19   33.62
   3  -8   1   70.46   15.10
  -3   8  -1   75.95   14.94
  -3   8  -1   63.57   12.61
   3  -8   2   -7.16   12.68
  -3   8  -2    7.12   13.46
   3  -8   3   -9.80   12.61
  -3   8  -3   -2.14   14.43
   3  -8   4   54.74   14.55
  -3   8  -4   38.28   16.69
   3  -8   5  175.24   18.87
  -3   8  -5  215.35   20.54
  -3   8  -5  229.74   24.08
   3  -8   6  -16.73   13.46
   3  -8   6   -9.30   13.27
  -3   8  -6   -4.28   13.62
  -3   8  -6   -3.27   11.17
   3  -8   7 1162.92   84.08
   3  -8   7 1071.49   78.20
  -3   8  -7 1195.99   86.45
  -3   8  -7 1092.89   78.24
   3  -8   8  127.65   20.82
   3  -8   8  118.51   17.94
  -3   8  -8  132.24   18.01
  -3   8  -8  103.18   16.15
   3  -8   9   61.20   20.31
   3  -8   9   11.52   14.98
  -3   8  -9   21.36   14.32
  -3   8  -9   37.70   14.75
   3  -8  10  -37.78   21.48
  -3   8 -10  -37.08   15.33
   3  -8  11  246.05   34.04
   3  -8  11  193.99   24.39
  -3   8 -11  220.44   24.86
  -3   8 -11  223.99   26.22
   3  -8  12  229.67   27.66
   3  -8  12  217.84   34.70
  -3   8 -12  211.15   23.81
  -3   8 -12  188.97   26.15
   3  -8  13  355.65   43.15
   3  -8  13  464.16   42.80
  -3   8 -13  424.86   36.53
  -3   8 -13  306.39   35.83
   3  -8  14  142.01   24.01
   3  -8  14  115.40   14.40
  -3   8 -14  101.08   19.03
  -3   8 -14  107.89   27.12
   3  -8  15   24.90   21.17
  -3   8 -15   18.79   30.27
   3  -8  16   -5.25    9.38
   3  -8  16   10.00   20.27
  -3   8 -16   -3.85   28.91
  -3   8 -16   -8.72   15.95
   3  -7 -10  111.16   23.85
  -3   7  10   12.76   27.70
  -3   7  10   91.55   16.11
   3  -7  -9  164.50   25.87
   3  -7  -9   91.04   14.55
  -3   7   9   93.34   14.98
  -3   7   9  145.20   32.53
   3  -7  -8  107.69   22.29
  -3   7   8  102.17   14.98
   3  -7  -7   26.50   17.90
   3  -7  -7   34.04   11.24
  -3   7   7   27.16   10.74
  -3   7   7   39.72   23.42
   3  -7  -6   27.47   10.39
   3  -7  -6   17.20   15.87
  -3   7   6   27.16   10.58
  -3   7   6   10.19   19.57
   3  -7  -5  131.04   16.34
  -3   7   5  144.23   22.37
   3  -7  -4  -15.76   15.48
   3  -7  -4   13.34   10.04
  -3   7   4   15.02   11.79
  -3   7   4   28.13   17.62
   3  -7  -3  169.44   21.20
   3  -7  -3  207.29   18.83
  -3   7   3  159.98   18.44
  -3   7   3  188.89   22.60
   3  -7  -2  425.64   32.60
   3  -7  -2  428.36   34.90
  -3   7   2  432.64   34.43
   3  -7  -1  218.42   21.87
  -3   7   1  195.23   19.26
   3  -7   0  279.08   25.91
   3  -7   0  334.40   26.53
  -3   7   0  302.69   26.69
  -3   7   0  332.53   27.00
  -3   7  -1   22.68   10.54
   3  -7   2   64.08   13.85
   3  -7   2   63.96   10.89
  -3   7  -2   59.68   12.33
  -3   7  -2   71.55   14.51
   3  -7   3  422.91   32.84
   3  -7   3  443.54   35.13
  -3   7  -3  375.60   31.67
  -3   7  -3  459.49   35.29
   3  -7   4   51.16   12.29
  -3   7  -4   46.65   11.79
  -3   7  -4   88.59   16.26
   3  -7   5  336.46   29.06
   3  -7   5  419.02   34.04
  -3   7  -5  353.27   31.40
  -3   7  -5  429.14   33.42
   3  -7   6   -4.63   13.70
  -3   7  -6    8.36   13.46
   3  -7   7 1422.04  101.43
   3  -7   7 1328.66   95.05
  -3   7  -7 1436.43  101.94
  -3   7  -7 1331.77   94.39
   3  -7   8  118.63   17.94
   3  -7   8  100.11   18.64
  -3   7  -8  116.10   17.31
  -3   7  -8   98.01   15.80
   3  -7   9   17.78   15.99
   3  -7   9   -0.97   18.56
  -3   7  -9   35.09   15.87
  -3   7  -9   21.98   14.78
   3  -7  10 1185.87   88.75
   3  -7  10 1338.39   97.85
  -3   7 -10 1156.69   83.65
  -3   7 -10 1131.02   83.57
   3  -7  11  152.32   27.20
   3  -7  11  191.50   24.04
  -3   7 -11  164.30   19.96
  -3   7 -11  208.23   26.77
   3  -7  12  246.01   27.58
  -3   7 -12  226.71   29.80
  -3   7 -12  211.57   22.88
   3  -7  13   90.42   12.68
   3  -7  13   95.48   21.24
  -3   7 -13  109.06   19.14
  -3   7 -13  119.56   27.12
   3  -7  14  133.22   23.62
   3  -7  14  131.82   15.17
  -3   7 -14  136.76   20.27
  -3   7 -14   85.13   27.93
   3  -7  15   50.19   22.18
  -3   7 -15  -13.73   33.34
   3  -7  16    0.62   20.08
   3  -7  16   -0.19    9.22
  -3   7 -16    8.40   16.89
  -3   7 -16  -16.85   30.46
   3  -6 -11   96.64   22.49
  -3   6  11   99.87   16.54
   3  -6 -10  118.16   15.29
  -3   6  10  101.27   15.25
  -3   6  10   22.95   27.78
   3  -6  -8  321.95   27.16
  -3   6   8  276.74   24.74
  -3   6   8  330.12   38.71
   3  -6  -7    3.38   14.78
   3  -6  -7    7.43    9.88
  -3   6   7    3.31    9.73
  -3   6   7   21.98   20.70
   3  -6  -6   -0.39   10.00
   3  -6  -6   13.89   14.98
  -3   6   6   10.31   10.19
  -3   6   6   19.10   17.20
   3  -6  -5   98.82   13.11
   3  -6  -5  112.87   19.06
  -3   6   5   91.04   13.81
  -3   6   5  119.40   18.83
   3  -6  -4   67.62   16.77
   3  -6  -4  120.07   15.17
  -3   6   4   65.91   12.84
   3  -6  -3   30.46   13.66
   3  -6  -2   89.33   12.26
  -3   6   2   72.52   14.40
   3  -6  -1 1041.92   73.26
   3  -6  -1 1232.17   87.31
  -3   6   1  979.28   69.68
  -3   6   1 1157.08   81.55
   3  -6   0   39.53   13.73
  -3   6   0   65.64   11.32
  -3   6   0   67.93   13.31
   3  -6   1  -29.69   11.75
   3  -6   1  -30.89    9.26
  -3   6  -1  -11.56   11.75
  -3   6  -1    4.32    9.49
   3  -6   2   -9.30    9.65
   3  -6   2   -7.51   10.93
  -3   6  -2  -17.43   12.76
  -3   6  -2   -6.77    9.96
   3  -6   3  177.06   17.55
   3  -6   3  160.10   17.20
  -3   6  -3  134.07   17.47
  -3   6  -3  176.32   16.73
   3  -6   4  911.58   65.60
   3  -6   4  966.83   69.68
  -3   6  -4  866.06   63.07
  -3   6  -4  922.09   65.48
   3  -6   5   62.02   13.46
   3  -6   5   44.74   13.46
  -3   6  -5   52.37   14.08
  -3   6  -5   54.12   11.36
   3  -6   6   52.06   14.01
  -3   6  -6   19.53   11.44
   3  -6   7  122.83   18.44
  -3   6  -7  141.74   17.70
   3  -6   8  364.87   32.29
   3  -6   8  256.98   26.77
  -3   6  -8  255.38   25.68
   3  -6   9  -18.09   17.94
   3  -6   9   27.20   16.65
  -3   6  -9   14.47   13.34
  -3   6  -9   -0.47   17.24
   3  -6  10   26.53   16.69
   3  -6  10   18.17   19.14
  -3   6 -10   23.77   13.42
  -3   6 -10   50.31   19.38
   3  -6  11   13.73    9.84
   3  -6  11   24.59   17.27
  -3   6 -11   14.55   15.33
  -3   6 -11   75.52   22.41
   3  -6  12  484.39   42.17
   3  -6  12  545.47   40.89
  -3   6 -12  526.02   42.76
  -3   6 -12  477.77   44.59
   3  -6  13   11.56   17.66
   3  -6  13   26.50    9.53
  -3   6 -13   42.37   15.64
  -3   6 -13    2.65   24.39
   3  -6  14   35.41   10.12
   3  -6  14   58.05   19.61
  -3   6 -14   44.43   16.42
  -3   6 -14   60.97   27.35
   3  -6  15  134.03   15.25
   3  -6  15  115.90   24.39
  -3   6 -15   43.30   34.86
  -3   6 -15  101.94   22.41
   3  -6  16  116.49   24.67
   3  -6  16  125.05   14.94
  -3   6 -16  101.82   21.71
  -3   6 -16   72.44   33.62
  -3   5  12   17.97   14.12
   3  -5 -11   22.72   22.10
   3  -5 -11    1.05    9.92
  -3   5  11   24.74   24.59
  -3   5  11    0.00   11.24
   3  -5 -10  139.09   23.46
  -3   5  10   97.19   14.28
   3  -5  -9    4.01    9.26
   3  -5  -9   23.69   18.05
  -3   5   9   20.11   10.66
  -3   5   9   31.90   21.71
   3  -5  -8  233.25   20.58
   3  -5  -8  291.25   28.67
  -3   5   8  277.75   32.02
  -3   5   8  249.70   22.49
   3  -5  -7   55.91   15.06
   3  -5  -7  111.58   13.85
  -3   5   7  100.46   20.58
  -3   5   7   64.23   11.98
   3  -5  -6   82.95   12.26
  -3   5   6  124.50   19.65
  -3   5   6  110.38   14.20
   3  -5  -5   77.42   11.98
   3  -5  -5  115.55   16.77
  -3   5   5   85.13   12.49
  -3   5   5  115.55   17.39
   3  -5  -4 1196.77   84.51
   3  -5  -4 1171.48   83.65
  -3   5   4 1064.10   75.95
  -3   5   4 1088.61   78.75
   3  -5  -3  141.54   14.40
  -3   5   3  162.28   17.20
   3  -5  -2   -1.28    8.68
   3  -5  -2   -0.47   10.82
  -3   5   2   10.23   10.78
  -3   5   2    4.05   10.43
   3  -5  -1 1673.76  116.53
   3  -5  -1 1551.98  107.54
  -3   5   1 1616.96  112.32
  -3   5   1 1723.95  119.56
  -3   5   0  727.55   51.82
  -3   5   0  763.35   54.98
   3  -5   1  716.27   50.85
   3  -5   1  581.26   42.56
  -3   5  -1  629.90   45.40
  -3   5  -1  686.70   50.00
   3  -5   2   -7.98    9.92
   3  -5   2    1.21    9.77
  -3   5  -2   -8.95    8.72
  -3   5  -2  -22.18   11.75
   3  -5   3   82.87   12.80
  -3   5  -3   74.08   13.46
   3  -5   4 3864.59  266.43
   3  -5   4 3871.21  266.43
  -3   5  -4 3841.25  264.02
  -3   5  -4 3972.37  273.63
   3  -5   5  542.36   41.40
   3  -5   5  672.31   49.45
  -3   5  -5  496.06   38.28
  -3   5  -5  627.56   45.72
   3  -5   6 1900.59  133.22
   3  -5   6 1440.71  101.55
  -3   5  -6 1595.17  111.74
  -3   5  -6 1816.55  127.15
   3  -5   7   32.06   14.43
   3  -5   7   23.73   14.43
  -3   5  -7   28.21   13.27
  -3   5  -7   34.59   12.80
   3  -5   8   25.48   15.99
   3  -5   8   36.65   14.55
  -3   5  -8   38.13   12.88
  -3   5  -8   12.18   13.85
   3  -5   9    5.56   15.10
  -3   5  -9    7.43   12.41
  -3   5  -9   13.66   16.77
   3  -5  10   61.01   11.28
   3  -5  10   27.86   17.31
  -3   5 -10   67.39   21.17
  -3   5 -10   76.49   15.99
   3  -5  11   60.89   11.56
   3  -5  11   94.15   19.76
  -3   5 -11   92.48   17.35
  -3   5 -11   79.95   23.58
   3  -5  12    7.59    8.99
   3  -5  12   32.02   17.59
  -3   5 -12    8.72   23.34
  -3   5 -12   18.09   15.72
   3  -5  13   39.57   10.08
  -3   5 -13   52.02   15.72
   3  -5  14   -4.44   18.79
   3  -5  14   -2.68    8.79
  -3   5 -14    3.89   29.34
  -3   5 -14   -4.98   15.33
   3  -5  15   11.56    8.56
   3  -5  15   25.02   20.66
  -3   5 -15   13.73   17.39
  -3   5 -15   -9.61   34.24
   3  -5  16   16.15   18.40
   3  -5  16   11.05    9.73
  -3   5 -16    2.76   18.95
  -3   5 -16   30.50   28.01
   3  -4 -12   63.57   11.98
   3  -4 -12   72.68   23.77
  -3   4  12   44.43   22.41
  -3   4  12   45.68   12.92
   3  -4 -11   20.11   10.43
   3  -4 -11   18.64   19.30
  -3   4  11   26.42   10.54
  -3   4  11    0.39   24.90
   3  -4 -10  132.24   14.67
  -3   4  10  117.15   24.63
  -3   4  10  114.81   14.94
   3  -4  -9  178.31   16.85
   3  -4  -9  169.91   23.11
  -3   4   9  165.47   17.27
  -3   4   9  172.78   25.17
   3  -4  -8   78.90   12.02
   3  -4  -8   50.66   16.30
  -3   4   8   52.41   10.97
  -3   4   8   53.85   17.59
   3  -4  -7  327.83   26.18
   3  -4  -7  334.05   30.70
  -3   4   7  313.67   25.91
  -3   4   7  307.67   29.41
   3  -4  -6   87.07   12.26
   3  -4  -6   77.58   15.95
  -3   4   6   79.45   16.15
  -3   4   6   77.31   11.75
   3  -4  -5  427.97   32.64
   3  -4  -5  574.26   43.23
  -3   4   5  490.61   36.96
  -3   4   5  519.40   40.46
   3  -4  -4  132.59   14.78
   3  -4  -4  139.71   14.12
   3  -4  -3 2028.20  140.22
   3  -4  -3 2334.40  161.54
  -3   4   3 2207.95  152.63
  -3   4   3 2477.96  171.23
   3  -4  -2  558.31   40.35
   3  -4  -2  489.83   36.46
  -3   4   2  506.18   37.19
  -3   4   2  620.95   45.05
   3  -4  -1 1227.89   85.98
   3  -4  -1 1346.17   93.61
  -3   4   1 1331.00   92.48
  -3   4   1 1338.00   93.10
   3  -4   0 1329.44   92.44
   3  -4   0 1496.35  103.61
  -3   4   0 1565.21  108.24
  -3   4   0 1238.79   86.26
   3  -4   1  575.82   41.51
  -3   4  -1  488.28   35.25
   3  -4   2  315.77   24.74
   3  -4   2  344.36   27.20
  -3   4  -2  304.44   24.74
  -3   4  -2  347.55   26.07
   3  -4   3 1018.58   71.74
  -3   4  -3 1120.12   79.10
   3  -4   4 5586.99  383.93
   3  -4   4 4937.25  338.99
  -3   4  -4 4968.37  340.82
  -3   4  -4 5143.45  353.12
   3  -4   5 2097.84  146.09
   3  -4   5 2142.20  148.70
  -3   4  -5 1963.23  136.13
  -3   4  -5 2042.60  142.05
   3  -4   6  707.71   52.37
   3  -4   6  649.74   48.32
  -3   4  -6  673.86   49.45
  -3   4  -6  708.88   51.82
   3  -4   7  676.59   51.90
   3  -4   7  610.83   46.49
  -3   4  -7  627.95   46.77
  -3   4  -7  659.08   49.45
   3  -4   8   21.20    9.49
   3  -4   8   21.52   14.08
  -3   4  -8    6.96   12.92
  -3   4  -8   16.42   14.63
   3  -4   9   -9.10    9.26
   3  -4   9    4.05   14.51
  -3   4  -9   16.07   18.21
  -3   4  -9    2.92   13.15
   3  -4  10  -20.46    9.61
   3  -4  10  -25.41   15.45
  -3   4 -10   -9.96   21.98
  -3   4 -10   -4.24   13.97
   3  -4  11  440.81   39.02
  -3   4 -11  569.20   51.86
  -3   4 -11  417.08   35.25
   3  -4  12   -0.70    9.10
   3  -4  12   40.50   18.05
  -3   4 -12   31.83   16.92
  -3   4 -12   51.78   28.99
   3  -4  13  110.65   21.05
   3  -4  13  106.18   12.99
  -3   4 -13   52.10   33.85
  -3   4 -13   92.09   18.21
   3  -4  14    6.03    8.05
   3  -4  14   16.07   21.40
  -3   4 -14   37.23   37.82
  -3   4 -14    4.05   17.97
   3  -4  15    5.80   21.79
   3  -4  15   -7.78    8.79
  -3   4 -15   -3.03   19.45
  -3   4 -15   23.03   38.13
  -3   3  13   37.31   20.58
   3  -3 -12   55.29   11.94
   3  -3 -12   85.67   23.34
  -3   3  12   54.12   12.14
  -3   3  12   48.17   22.92
   3  -3 -10  149.48   15.06
   3  -3 -10  205.74   25.17
  -3   3  10  130.57   15.13
  -3   3  10  119.75   22.29
   3  -3  -9  131.50   15.29
  -3   3   9  121.12   21.09
  -3   3   9  156.79   16.19
   3  -3  -8  242.62   20.85
   3  -3  -8  268.11   26.96
  -3   3   8  231.46   20.70
  -3   3   8  209.94   23.31
   3  -3  -7  138.31   14.20
   3  -3  -7  151.46   19.18
  -3   3   7  127.92   17.39
  -3   3   7  143.72   15.21
   3  -3  -6   22.68    9.10
   3  -3  -6   27.00   12.76
  -3   3   6   22.06    9.34
  -3   3   6   18.99   13.50
   3  -3  -5   47.70   12.49
   3  -3  -5   26.69    9.14
  -3   3   5   16.65    9.80
  -3   3   5   25.91   12.33
   3  -3  -3   15.41    8.68
  -3   3   3   26.07    8.36
   3  -3  -2 3642.05  249.82
  -3   3   2 3917.90  268.81
  -3   3   1   37.27    7.55
  -3   3   1   30.04    8.05
   3  -3   0   36.69    7.66
   3  -3   0    5.84    7.55
  -3   3   0   22.10    8.72
  -3   3   0   29.22    6.96
   3  -3   1   13.34    7.59
  -3   3  -1   36.14    9.49
  -3   3  -1   28.48    7.20
   3  -3   2  462.21   33.73
   3  -3   2  458.71   34.04
  -3   3  -2  454.82   33.73
  -3   3  -2  491.00   35.17
   3  -3   3  168.85   16.22
  -3   3  -3  175.82   16.92
  -3   3  -3  219.20   18.36
   3  -3   4 2649.15  182.82
   3  -3   4 2536.32  175.35
  -3   3  -4 2586.12  178.27
  -3   3  -4 2448.39  169.05
   3  -3   5 4661.01  320.55
  -3   3  -5 4509.28  309.77
  -3   3  -5 4750.50  326.43
   3  -3   6  145.78   17.43
   3  -3   6  116.53   12.99
  -3   3  -6  150.76   16.96
  -3   3  -6  115.55   15.72
   3  -3   7  344.71   27.08
  -3   3  -7  337.05   28.25
   3  -3   8   12.64   14.28
   3  -3   8   25.17    9.57
  -3   3  -8   19.03   13.11
  -3   3  -8   34.32   18.48
   3  -3   9  505.40   41.20
   3  -3   9  532.24   39.68
  -3   3  -9  684.37   55.44
  -3   3  -9  530.69   41.24
   3  -3  10   55.64   10.70
  -3   3 -10   22.80   13.93
   3  -3  11  223.40   26.69
   3  -3  11  178.35   16.57
  -3   3 -11  261.18   37.27
  -3   3 -11  216.24   23.11
   3  -3  12  439.64   40.11
  -3   3 -12  440.03   49.80
   3  -3  13    1.52    8.87
   3  -3  13    2.26   17.51
  -3   3 -13   44.31   34.78
  -3   3 -13    7.16   17.24
   3  -3  14   34.98   20.15
  -3   3 -14   37.35   38.98
   3  -3  15    7.43    9.07
   3  -3  15   33.69   21.24
  -3   3 -15  -10.62   19.18
  -3   3 -15  -10.66   35.56
   3  -2 -14   14.55   21.63
   3  -2 -14  -18.29   27.00
  -3   2  14    0.97   13.77
  -3   2  14   12.26   19.41
   3  -2 -13  -14.86   41.20
   3  -2 -13    8.79   19.96
  -3   2  13   -2.49   18.36
  -3   2  13    2.76   10.70
   3  -2 -12   22.95   18.52
  -3   2  12   35.44   10.93
  -3   2  12   17.16   19.80
   3  -2 -11  195.31   18.52
  -3   2  11  238.54   21.63
   3  -2 -10  281.45   28.71
  -3   2  10  361.79   29.30
   3  -2  -9  190.21   17.78
   3  -2  -9  207.22   23.58
  -3   2   9  175.55   17.59
  -3   2   9  211.07   24.20
   3  -2  -8  217.45   18.99
   3  -2  -8  243.01   24.16
  -3   2   8  273.36   26.07
  -3   2   8  221.77   19.84
   3  -2  -7   63.30   14.08
  -3   2   7   58.87   10.85
  -3   2   7   56.88   15.17
   3  -2  -6   54.82    9.84
   3  -2  -6   61.78   12.99
  -3   2   6   51.32   10.23
  -3   2   6   42.25   12.33
   3  -2  -5   84.86   12.29
   3  -2  -5  110.61   11.71
  -3   2   5   96.64   12.92
   3  -2  -3  959.44   67.00
  -3   2   3  995.62   69.68
   3  -2  -2  227.41   17.70
   3  -2  -2  241.07   18.64
  -3   2   2  245.62   18.60
  -3   2   2  253.05   19.34
  -3   2   1 1661.70  114.07
  -3   2   1 1337.61   92.05
   3  -2   0   10.85    5.76
   3  -2   0   25.09    5.41
  -3   2   0   19.22    4.79
  -3   2   0    9.38    6.50
   3  -2   1 1225.56   84.93
   3  -2   1 1403.36   96.64
  -3   2  -1 1331.38   91.59
  -3   2  -1 1281.19   88.51
   3  -2   2  340.55   25.52
   3  -2   2  445.09   32.68
  -3   2  -2  426.81   31.16
  -3   2  -2  338.72   25.02
   3  -2   4 1466.78  101.82
   3  -2   4 1639.52  114.27
  -3   2  -4 1870.24  129.64
  -3   2  -4 1660.53  115.40
   3  -2   5 4727.15  324.52
   3  -2   5 4412.01  303.63
  -3   2  -5 4626.00  317.87
  -3   2  -5 4178.57  287.44
   3  -2   6  226.24   21.71
  -3   2  -6  219.47   21.01
   3  -2   7   77.11   11.75
   3  -2   7   44.63   14.75
  -3   2  -7   71.28   13.27
  -3   2  -7   83.22   16.85
   3  -2   8  438.87   33.11
   3  -2   8  409.30   34.24
  -3   2  -8  454.82   40.03
  -3   2  -8  431.47   34.20
   3  -2  10  790.19   61.74
   3  -2  10  715.88   52.02
  -3   2 -10  748.95   56.84
  -3   2 -10  709.27   61.63
   3  -2  11   37.27   18.01
   3  -2  11   31.55    9.14
  -3   2 -11   26.92   16.89
  -3   2 -11   72.44   29.72
   3  -2  12  133.57   14.59
  -3   2 -12   79.49   18.95
   3  -2  13   13.42    8.79
   3  -2  13   47.86   20.89
  -3   2 -13   13.46   17.94
  -3   2 -13    0.54   37.16
   3  -2  14   12.49    9.38
  -3   2 -14    0.43   19.76
   3  -2  15   22.02   18.48
   3  -2  15    7.08   10.08
  -3   2 -15   -8.33   28.83
  -3   2 -15    3.03   19.10
   3  -1 -14   33.07   21.20
   3  -1 -14   13.97   37.12
  -3   1  14    3.31   18.33
  -3   1  14   34.98   12.02
   3  -1 -13   88.75   20.74
   3  -1 -13   -1.01   44.35
  -3   1  13    6.77   20.78
  -3   1  13   54.39   12.18
   3  -1 -12    7.51   32.33
   3  -1 -12   12.68   18.17
  -3   1  12   33.11   16.69
  -3   1  12    6.61    9.57
   3  -1 -11   32.53   29.80
  -3   1  11   40.15    9.88
  -3   1  11   13.15   15.29
   3  -1  -9  223.75   22.95
  -3   1   9  201.03   18.05
  -3   1   9  220.60   22.57
   3  -1  -8   17.24    8.40
   3  -1  -8   27.55   12.64
  -3   1   8   12.57   13.34
  -3   1   8   24.71    9.10
   3  -1  -7  207.49   18.01
  -3   1   7  202.47   20.70
   3  -1  -6  155.16   15.37
   3  -1  -6  119.05   12.06
  -3   1   6  122.98   13.23
  -3   1   6  138.00   16.30
   3  -1  -5  429.92   32.25
   3  -1  -5  491.78   35.56
   3  -1  -4 1392.08   96.14
  -3   1   4 1362.51   94.74
   3  -1  -3 4108.54  281.29
   3  -1  -3 4703.81  322.15
  -3   1   3 4532.62  310.44
  -3   1   3 4404.23  301.57
   3  -1  -2  317.56   22.76
   3  -1  -2  354.44   25.33
  -3   1   2  339.89   24.16
  -3   1   2  328.18   23.50
   3  -1  -1   97.27    7.24
  -3   1   1   95.55    7.24
   3  -1   0   54.51    6.42
   3  -1   0   34.78    4.32
  -3   1   0   41.36    4.40
   3  -1   1  847.00   58.98
   3  -1   1  741.56   51.51
  -3   1  -1  932.20   64.51
  -3   1  -1  775.80   53.92
   3  -1   4 2058.16  142.01
   3  -1   4 2501.70  173.06
  -3   1  -4 2163.99  149.40
  -3   1  -4 2069.83  142.90
   3  -1   5  204.73   18.40
   3  -1   5  244.68   23.07
  -3   1  -5  232.16   19.57
  -3   1  -5  301.92   25.09
   3  -1   6  118.00   17.55
   3  -1   6   83.45   11.91
  -3   1  -6   85.98   11.48
  -3   1  -6  119.83   15.29
   3  -1   7  181.30   16.96
   3  -1   7  158.51   19.88
  -3   1  -7  182.12   17.62
  -3   1  -7  133.53   16.57
   3  -1   8   17.74    9.57
   3  -1   8    5.06   13.62
  -3   1  -8   21.13   12.96
   3  -1   9   69.68   17.78
  -3   1  -9   40.85   23.85
   3  -1  10  492.56   37.04
  -3   1 -10  479.72   39.84
   3  -1  11   93.22   21.09
  -3   1 -11   40.54   29.92
   3  -1  12   -7.90   18.01
   3  -1  12   -2.49    8.75
  -3   1 -12  -23.62   17.62
  -3   1 -12    8.05   33.77
   3  -1  13   32.41    9.61
   3  -1  13   24.86   20.93
  -3   1 -13   14.08   19.84
  -3   1 -13   62.95   40.77
   3  -1  14   -4.51   20.08
   3  -1  14   12.14    9.03
  -3   1 -14   34.32   19.61
  -3   1 -14  -26.96   36.42
   3   0 -15   20.54   27.90
   3   0 -15   30.74   21.01
  -3   0  15   34.43   13.11
  -3   0  15   23.81   16.89
   3   0 -14   49.76   45.37
   3   0 -14   60.93   20.15
  -3   0  14  110.77   14.20
  -3   0  14  135.67   24.01
   3   0 -13  -18.91   35.76
   3   0 -13    7.31   18.40
  -3   0  13   14.01    9.42
  -3   0  13   21.55   17.12
   3   0 -12   -1.05   31.94
   3   0 -12   58.44   18.01
  -3   0  12   41.98   10.35
  -3   0  12   10.62   15.72
   3   0 -11   60.69   16.38
  -3   0  11   72.29   11.01
   3   0 -10   11.17   27.82
  -3   0  10   51.01   15.95
   3   0  -9  286.59   25.87
   3   0  -9  243.44   28.91
  -3   0   9  253.17   21.28
  -3   0   9  248.73   23.62
   3   0  -8  280.67   24.74
  -3   0   8  236.16   20.19
   3   0  -7  140.45   15.45
   3   0  -7  162.67   20.58
  -3   0   7  110.84   12.41
  -3   0   7  104.54   14.24
   3   0  -6    1.83   11.79
  -3   0   6    2.80   10.12
   3   0  -5 3279.44  225.23
   3   0  -4  243.05   19.73
  -3   0   4  293.39   22.88
   3   0  -3  764.51   53.46
  -3   0   3  770.35   53.89
  -3   0   2 1037.25   71.43
  -3   0   2 1003.01   69.21
   3   0  -1  833.38   57.43
  -3   0   1  868.78   59.72
   3   0   0   28.67    5.41
   3   0   0   32.25    6.89
  -3   0   0   23.11    5.80
  -3   0   0   35.41    6.26
   3   0   1 1949.22  134.11
   3   0   1 1653.14  113.84
  -3   0  -1 1598.67  110.07
  -3   0  -1 1965.17  135.08
   3   0   2  345.92   26.57
   3   0   2  374.48   28.17
  -3   0  -2  337.24   25.68
  -3   0  -2  352.61   26.38
   3   0   3  671.53   48.75
  -3   0  -3  539.63   39.06
   3   0   4  578.15   43.26
   3   0   4  586.32   42.84
  -3   0  -4  641.57   46.80
  -3   0  -4  513.18   37.70
   3   0   5   66.61   14.55
  -3   0  -5   67.04   10.70
   3   0   6   67.54   11.17
   3   0   6   39.30   15.64
  -3   0  -6   45.75   10.93
  -3   0  -6   66.37   13.19
   3   0   7   71.78   11.32
   3   0   7   50.38   15.48
  -3   0  -7   66.34   11.36
  -3   0  -7   77.31   14.28
   3   0   8  148.23   21.05
  -3   0  -8  184.26   17.94
   3   0   9  136.37   23.58
   3   0   9  140.57   14.67
  -3   0  -9  131.82   15.10
  -3   0  -9  204.92   22.76
   3   0  10  253.48   21.40
   3   0  10  199.32   27.78
  -3   0 -10  230.33   20.58
   3   0  11  210.13   19.26
  -3   0 -11  161.11   23.81
   3   0  12    8.21   20.78
   3   0  12   16.11    9.22
  -3   0 -12  -12.84   36.11
  -3   0 -12   38.28   19.10
   3   0  13    1.91    9.88
  -3   0 -13    5.41   18.60
   3   0  14   -2.22   20.31
   3   0  14    3.03   12.18
  -3   0 -14   -9.73   20.39
  -3   0 -14  -28.17   28.05
   3   1 -15   15.17   34.51
   3   1 -15   35.05   19.92
  -3  -1  15   30.00   10.47
  -3  -1  15   50.27   19.41
   3   1 -14   20.50   17.55
   3   1 -14   13.46   42.76
  -3  -1  14   11.13   19.06
  -3  -1  14   11.59    8.56
   3   1 -13    7.39   32.33
   3   1 -13   16.81   17.59
  -3  -1  13   23.46    9.34
  -3  -1  13   26.53   14.98
   3   1 -12  -34.28   32.37
  -3  -1  12    6.34   15.02
   3   1 -11   55.95   28.48
  -3  -1  11   70.58   16.19
   3   1 -10   31.28   15.02
   3   1 -10   24.16   22.95
  -3  -1  10   28.17   13.23
  -3  -1  10    5.45    8.44
   3   1  -9  715.10   56.92
   3   1  -9  703.04   52.02
  -3  -1   9  721.72   51.75
  -3  -1   9  685.92   51.82
   3   1  -8  335.38   31.51
  -3  -1   8  347.90   29.10
   3   1  -7  -22.22   12.96
   3   1  -7  -15.91   10.74
  -3  -1   7   -5.64    7.98
  -3  -1   7   -4.47   10.89
   3   1  -6   37.19   11.71
   3   1  -6   75.40   11.83
  -3  -1   6   80.42   12.37
   3   1  -5  640.79   46.03
   3   1  -5  637.68   45.99
  -3  -1   5  501.12   36.07
  -3  -1   5  568.81   41.67
   3   1  -4 3615.98  248.11
   3   1  -4 3991.82  273.63
  -3  -1   4 3685.23  252.78
  -3  -1   4 3921.79  269.27
   3   1  -3 3281.38  225.07
   3   1  -3 3626.87  248.57
  -3  -1   3 3265.04  224.14
  -3  -1   3 3475.53  238.15
  -3  -1   2  703.43   48.83
  -3  -1   2  681.25   47.70
   3   1  -1  810.04   56.34
   3   1  -1  774.24   53.81
  -3  -1   1  873.45   60.50
  -3  -1   1  725.61   50.42
   3   1   0  643.13   45.05
   3   1   0  531.85   38.09
  -3  -1   0  608.89   42.88
  -3  -1   0  536.52   37.97
   3   1   1   27.31    9.84
  -3  -1  -1   31.24    9.07
   3   1   2 3035.88  209.08
  -3  -1  -2 2748.36  189.28
  -3  -1  -2 3145.99  216.32
   3   1   3    1.48    9.22
   3   1   3    4.20   12.68
  -3  -1  -3   13.34   10.97
  -3  -1  -3    2.33   10.50
   3   1   4  171.27   18.17
   3   1   4  186.44   17.08
  -3  -1  -4  197.45   17.70
   3   1   5   30.54   10.12
  -3  -1  -5   52.80   12.02
   3   1   6   39.92   14.47
   3   1   6   19.65    9.42
  -3  -1  -6   33.97   12.29
  -3  -1  -6   13.50    9.57
   3   1   7  105.63   13.19
   3   1   7   73.57   16.89
  -3  -1  -7   99.68   13.07
  -3  -1  -7  146.48   17.62
   3   1   8  202.82   18.95
  -3  -1  -8  233.60   23.50
   3   1   9  151.58   15.76
   3   1   9  122.09   23.66
  -3  -1  -9  150.22   16.30
  -3  -1  -9  181.11   21.48
   3   1  10  173.10   27.55
  -3  -1 -10  139.13   15.10
  -3  -1 -10   92.60   22.22
   3   1  11  138.59   27.58
   3   1  11  125.40   15.29
  -3  -1 -11  117.93   22.84
  -3  -1 -11  183.83   18.64
   3   1  12   26.34   21.67
  -3  -1 -12   37.31   10.47
   3   1  13   18.68   10.62
   3   1  13   19.53   21.48
  -3  -1 -13   20.74   21.48
  -3  -2  16   11.40   16.42
  -3  -2  16    8.13   10.85
   3   2 -15   15.33   19.26
   3   2 -15   -2.96   35.33
  -3  -2  15   24.98   20.23
  -3  -2  15   22.64    9.57
   3   2 -14   17.97   17.12
   3   2 -14   27.62   36.96
  -3  -2  14    6.15   18.36
  -3  -2  14    8.52    8.21
   3   2 -13   50.70   18.25
   3   2 -13   46.30   29.61
  -3  -2  13   57.74   11.01
  -3  -2  13   84.08   16.77
   3   2 -12  210.25   24.20
  -3  -2  12  231.81   19.96
   3   2 -11   44.82   23.85
   3   2 -11   71.32   16.34
  -3  -2  11  123.02   17.94
  -3  -2  11  108.43   13.11
   3   2 -10  316.66   32.21
   3   2 -10  365.37   30.93
  -3  -2  10  373.35   28.64
  -3  -2  10  361.64   30.70
   3   2  -9  152.51   17.51
  -3  -2   9  143.64   13.85
   3   2  -8  127.92   18.52
   3   2  -8   78.28   13.93
  -3  -2   8   92.36   14.08
  -3  -2   8   86.84   11.09
   3   2  -7   40.58   13.07
   3   2  -7   42.14   11.32
  -3  -2   7   67.85   10.19
  -3  -2   7   41.98   11.63
   3   2  -6   35.64    9.84
   3   2  -6    8.44   11.09
  -3  -2   6   20.46   11.48
   3   2  -5   14.67    8.75
   3   2  -5   10.00    9.65
  -3  -2   5  -10.70    9.80
  -3  -2   5   22.10    9.45
   3   2  -4 1848.45  127.61
  -3  -2   4 1749.24  121.47
  -3  -2   2   17.86    7.78
  -3  -2   2   14.75    7.08
   3   2  -1   43.38    8.64
   3   2  -1   14.08    8.52
  -3  -2   1   37.12    8.36
  -3  -2   1   25.91    7.70
   3   2   0 6221.17  426.42
   3   2   0 6240.62  427.19
  -3  -2   0 6084.99  416.69
  -3  -2   0 6466.28  442.76
   3   2   1  438.09   33.97
   3   2   1  429.14   31.59
  -3  -2  -1  376.69   28.91
  -3  -2  -1  399.96   29.80
   3   2   2  833.38   58.90
   3   2   2  904.58   64.86
  -3  -2  -2  783.58   56.06
  -3  -2  -2  909.64   64.51
   3   2   3 2500.92  172.55
   3   2   3 2671.33  185.00
  -3  -2  -3 2407.54  166.60
  -3  -2  -3 2767.43  191.11
   3   2   4   87.81   11.75
   3   2   4   70.65   15.87
  -3  -2  -4   82.48   13.23
  -3  -2  -4  107.46   14.63
   3   2   5  541.97   40.03
   3   2   5  531.08   42.91
  -3  -2  -5  599.55   45.33
  -3  -2  -5  537.30   40.66
   3   2   6   55.68   10.62
   3   2   6   39.57   15.56
  -3  -2  -6   55.79   11.71
  -3  -2  -6  103.02   16.61
   3   2   7  195.54   18.01
  -3  -2  -7  153.33   16.92
   3   2   8   60.46   10.58
   3   2   8   43.15   19.96
  -3  -2  -8   85.05   12.76
  -3  -2  -8   71.12   16.50
   3   2   9   56.76   11.32
   3   2   9   13.54   21.83
  -3  -2  -9   73.81   11.67
   3   2  10  119.75   14.51
   3   2  10  142.28   27.39
  -3  -2 -10   92.29   21.87
  -3  -2 -10  152.40   16.89
   3   2  11   10.35    9.65
   3   2  11   -2.33   24.47
  -3  -2 -11   24.86   10.04
  -3  -2 -11    3.23   20.04
   3   2  12   31.90   10.89
   3   2  12   12.02   23.50
  -3  -2 -12   41.44   11.40
  -3  -2 -12   44.98   22.88
   3   3 -16   -1.05   27.23
  -3  -3  16    9.69   16.77
   3   3 -15   23.77   35.99
   3   3 -15   64.31   19.69
  -3  -3  15   50.27   10.43
  -3  -3  15   61.98   20.23
   3   3 -14   -3.11   26.26
  -3  -3  14   22.49   15.68
   3   3 -13   15.33   14.24
   3   3 -13   -9.07   23.77
  -3  -3  13  -10.43    8.60
  -3  -3  13   11.79   14.55
   3   3 -12   65.13   16.15
  -3  -3  12   85.98   11.59
   3   3 -11  259.97   30.70
   3   3 -11  243.56   24.20
  -3  -3  11  242.82   24.04
  -3  -3  11  237.52   20.19
   3   3 -10  738.84   57.89
   3   3 -10  764.90   56.69
  -3  -3  10  733.00   52.56
  -3  -3  10  750.51   56.38
   3   3  -9   85.98   14.40
  -3  -3   9   94.00   11.17
   3   3  -8   19.30   14.63
   3   3  -8    6.73   10.54
  -3  -3   8    0.47   12.29
  -3  -3   8   -9.03   11.79
   3   3  -7  103.10   14.51
   3   3  -7  149.25   15.76
  -3  -3   7  131.39   15.41
  -3  -3   7  124.54   15.80
   3   3  -6  134.89   14.55
   3   3  -6  142.90   16.03
   3   3  -5 1222.06   85.87
   3   3  -5 1078.49   76.10
  -3  -3   5 1241.51   86.68
  -3  -3   5  959.83   69.02
   3   3  -4  146.37   14.94
   3   3  -4  161.58   16.22
  -3  -3   4  119.21   14.32
  -3  -3   4  182.51   16.11
   3   3  -3 2752.64  189.94
   3   3  -3 2827.73  194.65
  -3  -3   3 2824.62  194.38
  -3  -3   3 2785.32  191.46
  -3  -3   2 1366.40   94.78
  -3  -3   2 1095.61   76.37
   3   3  -1  242.82   19.69
  -3  -3   1  220.13   18.56
   3   3   0   77.93   14.28
   3   3   0  107.89   12.29
  -3  -3   0  106.95   12.33
  -3  -3   0   98.20   12.53
   3   3   1  100.38   11.63
  -3  -3  -1  112.28   13.31
   3   3   2   86.65   14.75
   3   3   2   79.29   10.58
  -3  -3  -2   86.96   11.75
  -3  -3  -2   77.31   13.11
   3   3   3   33.69    9.45
   3   3   3   16.07   15.21
  -3  -3  -3   10.47   11.40
  -3  -3  -3   57.74   12.92
   3   3   4 1180.82   83.10
   3   3   4  975.00   71.82
  -3  -3  -4  976.95   70.19
  -3  -3  -4 1099.50   78.71
   3   3   5  104.93   19.26
   3   3   5  130.18   14.01
  -3  -3  -5  125.94   15.87
  -3  -3  -5  132.67   17.86
   3   3   6  198.58   26.77
   3   3   6  146.76   15.29
  -3  -3  -6  191.30   21.79
  -3  -3  -6  154.85   17.51
   3   3   7   33.65    9.92
   3   3   7   11.56   19.10
  -3  -3  -7   35.48   11.36
   3   3   8  196.44   29.65
   3   3   8  287.60   24.16
  -3  -3  -8  254.68   22.41
  -3  -3  -8  246.40   27.47
   3   3   9   11.24    9.42
  -3  -3  -9   25.52   18.36
   3   3  10   79.84   12.80
   3   3  10   26.81   24.90
  -3  -3 -10   59.06   22.18
  -3  -3 -10   86.96   12.99
   3   3  11    4.86   10.00
  -3  -3 -11   29.69   22.99
   3   3  12    1.60   25.56
   3   3  12   16.96   12.96
  -3  -3 -12   26.22   22.60
  -3  -3 -12   11.79   11.40
   3   4 -16   43.61   21.75
   3   4 -16   46.22   31.16
  -3  -4  16   60.97   11.98
  -3  -4  16   56.06   20.19
   3   4 -15  -18.79   36.18
   3   4 -15  -14.63   15.91
  -3  -4  15    1.56    8.56
  -3  -4  15    5.56   19.30
   3   4 -14   16.03   15.95
   3   4 -14    1.71   25.52
  -3  -4  14    4.16    8.87
  -3  -4  14   17.94   15.91
   3   4 -13   15.48   23.42
   3   4 -13   22.80   14.40
  -3  -4  13   22.41   15.64
  -3  -4  13   28.17    8.83
   3   4 -12  -14.90   14.55
   3   4 -12    2.06   21.98
  -3  -4  12  -14.12    9.38
  -3  -4  12   -6.03   14.32
   3   4 -11  438.48   40.46
   3   4 -11  456.76   37.51
  -3  -4  11  435.37   32.95
  -3  -4  11  480.89   39.02
   3   4 -10   14.24   11.91
  -3  -4  10   41.51   15.64
  -3  -4  10   23.19   14.51
   3   4  -9  279.89   24.47
  -3  -4   9  244.61   24.55
   3   4  -8   11.24   13.38
  -3  -4   8   -7.78   11.87
   3   4  -7  120.53   15.64
   3   4  -7   93.03   12.88
  -3  -4   7   81.12   14.16
  -3  -4   7  120.88   15.10
   3   4  -6  782.80   56.57
   3   4  -6  904.19   64.82
   3   4  -5   70.77   12.14
   3   4  -5  100.34   13.62
  -3  -4   5   50.27   12.06
   3   4  -4 3127.70  215.62
   3   4  -4 3051.83  210.68
  -3  -4   4 3164.66  218.07
  -3  -4   4 2953.01  203.36
   3   4  -3 1046.59   74.12
   3   4  -3 1033.75   73.34
  -3  -4   3 1074.21   75.32
  -3  -4   3 1118.57   78.32
  -3  -4   2  482.05   35.76
  -3  -4   2  425.25   32.02
   3   4  -1  492.95   36.14
   3   4  -1  519.40   39.14
  -3  -4   1  510.45   37.74
  -3  -4   1  501.90   36.92
   3   4   0  127.46   17.24
   3   4   0  175.35   16.22
  -3  -4   0  162.05   15.91
  -3  -4   0  150.45   15.60
   3   4   1  -41.20   14.86
  -3  -4  -1  -20.15   11.21
   3   4   2  559.48   40.81
  -3  -4  -2  485.94   36.96
   3   4   3  405.02   34.82
   3   4   3  359.07   27.62
  -3  -4  -3  368.48   29.57
  -3  -4  -3  391.40   31.09
   3   4   4  365.92   28.21
   3   4   4  342.57   31.94
  -3  -4  -4  307.98   26.77
  -3  -4  -4  361.79   30.00
   3   4   5  144.23   15.17
   3   4   5  222.27   27.35
  -3  -4  -5  161.66   18.17
  -3  -4  -5  210.87   23.07
   3   4   6   20.00    9.10
   3   4   6   29.72   21.13
  -3  -4  -6   35.25   15.41
  -3  -4  -6   31.51   12.10
   3   4   7   12.64    8.72
   3   4   7   12.61   24.20
  -3  -4  -7   19.76   10.82
  -3  -4  -7   28.87   16.57
   3   4   8  143.60   15.76
  -3  -4  -8  185.23   25.76
   3   4   9   85.32   27.35
   3   4   9  150.10   16.65
  -3  -4  -9  156.13   25.72
  -3  -4  -9  161.23   17.51
   3   4  10   57.15   11.91
  -3  -4 -10  114.62   28.17
   3   4  11  -13.62   27.00
   3   4  11   52.56   13.15
  -3  -4 -11   47.66   12.88
  -3  -4 -11   41.12   22.25
   3   5 -16   20.85   17.94
   3   5 -16   41.20   30.70
  -3  -5  16   16.92   18.99
  -3  -5  16    0.31    8.83
   3   5 -15  146.44   40.89
   3   5 -15  103.41   19.22
  -3  -5  15  102.52   12.41
  -3  -5  15  117.26   24.12
   3   5 -14    4.71   15.29
   3   5 -14    2.02   25.17
  -3  -5  14   12.14   16.26
  -3  -5  14    7.94    8.83
   3   5 -13   61.67   24.12
   3   5 -13   65.44   16.30
  -3  -5  13   61.98   10.47
  -3  -5  13   74.04   17.74
   3   5 -12    1.56   13.23
   3   5 -12    6.19   21.52
  -3  -5  12   24.78   15.13
  -3  -5  12   17.35    9.45
   3   5 -11   33.58   17.66
   3   5 -11    1.95   12.64
  -3  -5  11   17.04   18.36
  -3  -5  11   19.41   14.40
   3   5 -10  150.57   18.29
   3   5 -10   95.52   19.30
  -3  -5  10   72.87   19.26
   3   5  -9  410.08   34.43
   3   5  -9  458.71   36.53
  -3  -5   9  465.71   37.90
  -3  -5   9  415.52   35.05
   3   5  -8   53.46   14.40
   3   5  -8   59.45   12.76
  -3  -5   8   57.04   13.85
  -3  -5   8   49.14   14.78
   3   5  -7   65.52   12.99
   3   5  -7   23.46   11.13
  -3  -5   7   53.65   13.15
  -3  -5   7   50.73   15.17
   3   5  -6   76.30   13.34
   3   5  -6  122.59   15.41
   3   5  -5  143.95   17.20
   3   5  -5  134.34   15.68
  -3  -5   5  169.83   17.16
  -3  -5   5  120.65   15.45
   3   5  -4  738.84   54.35
   3   5  -4  714.33   52.41
  -3  -5   4  754.40   54.51
  -3  -5   4  701.49   50.89
   3   5  -3  209.16   19.88
  -3  -5   3  207.06   18.91
  -3  -5   3  196.40   18.56
  -3  -5   2   85.75   12.53
  -3  -5   2  121.47   14.78
   3   5  -1  184.61   17.16
   3   5  -1  215.89   21.17
  -3  -5   1  190.29   18.64
  -3  -5   1  233.60   20.54
   3   5   0   34.82    9.92
   3   5   0    2.72   15.17
  -3  -5   0   -0.16   11.05
  -3  -5   0   30.85   10.43
   3   5   1   49.14   16.38
   3   5   1   86.33   11.87
  -3  -5  -1   79.49   12.96
  -3  -5  -1   69.25   13.19
   3   5   2   25.56   18.56
   3   5   2   93.22   12.18
  -3  -5  -2   68.90   13.34
  -3  -5  -2   94.66   14.67
   3   5   3  144.73   22.72
   3   5   3  134.31   14.05
  -3  -5  -3  196.17   20.74
  -3  -5  -3  158.58   18.71
   3   5   4   89.14   11.75
   3   5   4   60.38   19.92
  -3  -5  -4   64.27   14.55
  -3  -5  -4   90.57   14.63
   3   5   5   34.08    9.69
   3   5   5   -6.58   21.67
  -3  -5  -5    8.91   14.43
  -3  -5  -5   17.51   12.88
   3   5   6   18.09    8.44
   3   5   6   33.42   24.32
  -3  -5  -6   26.57   11.71
  -3  -5  -6   12.45   14.08
   3   5   7   22.25    9.26
   3   5   8   11.40   25.83
   3   5   8   64.70   11.87
  -3  -5  -8   79.17   13.97
   3   5   9  -10.19   25.91
   3   5   9   72.95   12.29
  -3  -5  -9   43.46   12.29
   3   5  10   14.55   28.01
   3   5  10   49.64   11.91
  -3  -5 -10   40.81   12.41
   3   6 -16   17.47   28.32
   3   6 -16   41.59   17.70
  -3  -6  16   53.50   10.58
  -3  -6  16   74.16   22.37
   3   6 -15   20.23   29.69
   3   6 -15   25.76   15.87
  -3  -6  15   23.54    8.64
   3   6 -14   -3.77   20.54
   3   6 -14    8.29   15.02
  -3  -6  14   22.22    9.34
  -3  -6  14    4.71   17.24
   3   6 -13  -21.40   13.38
   3   6 -13   -9.80   19.92
  -3  -6  13  -12.26   15.13
   3   6 -12    7.31   12.80
  -3  -6  12    1.05   21.94
   3   6 -11  617.06   47.93
   3   6 -11  650.52   51.94
  -3  -6  11  599.55   47.43
  -3  -6  11  582.43   50.89
   3   6 -10  466.49   39.22
   3   6 -10  510.84   40.35
  -3  -6  10  510.07   41.16
  -3  -6  10  410.85   36.11
   3   6  -9  195.89   21.83
   3   6  -9  186.28   19.38
  -3  -6   9  176.05   21.09
  -3  -6   9  183.87   21.09
   3   6  -8   -6.26   12.53
   3   6  -8   -2.18   12.22
  -3  -6   8    3.70   12.76
  -3  -6   8   -4.98   14.67
   3   6  -7  131.58   16.54
   3   6  -7  198.97   20.97
  -3  -6   7  193.79   20.35
   3   6  -6  153.18   17.04
   3   6  -6  185.82   21.36
   3   6  -5   10.04   12.22
  -3  -6   5  -12.96   11.83
   3   6  -4  673.08   50.38
  -3  -6   4  709.66   51.90
   3   6  -3  268.42   24.59
   3   6  -3  325.80   27.97
  -3  -6   3  357.67   28.87
  -3  -6   3  355.30   28.83
  -3  -6   2   51.36   11.67
  -3  -6   2   14.43   10.85
   3   6  -1   37.93   13.97
   3   6  -1   32.45   10.19
  -3  -6   1   31.51   11.75
  -3  -6   1   36.30   11.67
   3   6   0  -59.88   16.96
   3   6   0  -18.21    9.65
  -3  -6   0    0.19   10.78
  -3  -6   0  -30.50   10.70
   3   6   1  269.39   28.52
   3   6   1  278.10   23.11
  -3  -6  -1  298.96   25.91
  -3  -6  -1  274.10   23.97
   3   6   2   17.55   10.00
  -3  -6  -2   33.89   14.08
   3   6   3   -2.49    8.48
  -3  -6  -3    2.80   12.57
   3   6   4  -23.77   19.92
   3   6   4    1.36    8.21
  -3  -6  -4   -7.24   11.67
  -3  -6  -4    2.76   13.31
   3   6   5  -10.50   22.64
   3   6   5    5.84    8.48
  -3  -6  -5    4.05   11.56
  -3  -6  -5   -0.51   14.78
   3   6   6   45.09    9.73
  -3  -6  -6   31.28   16.69
   3   6   7   -5.68    9.96
   3   6   7  -32.99   27.55
  -3  -6  -7  -37.19   18.13
  -3  -6  -7  -15.52   12.76
   3   6   8   45.44   10.62
   3   6   8   47.89   29.49
  -3  -6  -8   14.36   21.40
  -3  -6  -8   46.14   13.54
   3   6   9  -51.59   29.06
   3   6   9   28.48   11.87
  -3  -6  -9   -5.64   22.22
  -3  -6  -9    7.12   12.92
   3   7 -16   40.03   24.28
   3   7 -16   27.16   16.15
  -3  -7  16   42.72   10.15
  -3  -7  16   14.67   19.10
   3   7 -15   50.11   25.80
   3   7 -15   26.65   15.17
  -3  -7  15   18.13   19.61
  -3  -7  15   36.84    9.34
   3   7 -14   11.01   19.34
  -3  -7  14  -12.37   16.57
   3   7 -13  273.40   26.30
   3   7 -13  327.63   34.35
  -3  -7  13  305.22   38.52
  -3  -7  13  258.03   27.58
   3   7 -12 1106.11   84.23
   3   7 -12 1235.29   89.25
  -3  -7  12 1241.90   91.27
  -3  -7  12 1185.10   91.86
   3   7 -11  152.83   22.68
   3   7 -11  163.52   20.27
  -3  -7  11  195.00   22.76
  -3  -7  11  133.02   24.28
   3   7 -10  178.97   19.49
   3   7 -10  104.35   18.01
  -3  -7  10  133.37   20.27
  -3  -7  10  180.02   21.79
   3   7  -9   47.78   14.01
   3   7  -9   63.46   16.03
  -3  -7   9   54.16   15.29
  -3  -7   9   83.61   16.85
   3   7  -8   88.47   15.91
   3   7  -8   30.11   14.55
  -3  -7   8   49.96   14.78
  -3  -7   8   76.72   15.25
   3   7  -7   16.69   13.73
   3   7  -7   24.43   13.97
  -3  -7   7   29.45   12.72
  -3  -7   7   15.60   13.03
   3   7  -5  574.65   44.24
   3   7  -5  647.02   49.26
  -3  -7   5  529.13   40.31
  -3  -7   5  620.56   46.10
   3   7  -4    1.63   12.64
   3   7  -4    7.55   11.63
  -3  -7   4   24.43   11.21
  -3  -7   4   45.33   11.40
   3   7  -3   93.61   14.12
   3   7  -3  132.13   17.90
  -3  -7   3  146.37   16.11
  -3  -7   3  101.66   13.46
  -3  -7   2   25.41   11.98
  -3  -7   2   18.91   10.58
   3   7  -1  -24.20   15.45
   3   7  -1  -17.82   10.35
  -3  -7   1   12.96   12.76
  -3  -7   1    2.26   10.50
   3   7   0   29.57   19.34
   3   7   0   35.56   10.82
  -3  -7   0   40.81   13.31
  -3  -7   0   30.70   11.32
   3   7   1  -39.53   20.27
   3   7   1    8.60   10.35
  -3  -7  -1  -11.83   11.28
  -3  -7  -1   13.42   12.96
   3   7   2   32.41   10.15
   3   7   2   55.13   22.25
  -3  -7  -2   42.45   12.33
  -3  -7  -2   48.94   13.73
   3   7   3  275.26   23.34
   3   7   3  232.08   31.90
  -3  -7  -3  288.80   27.74
  -3  -7  -3  298.10   27.23
   3   7   4    9.84    9.49
   3   7   4   -5.84   22.06
  -3  -7  -4   -5.37   11.32
   3   7   5    2.84   27.66
   3   7   5   -3.50    8.87
  -3  -7  -5   -9.26   12.84
  -3  -7  -5   -1.75   16.57
   3   7   6   37.16   10.19
   3   7   6   28.13   26.88
  -3  -7  -6   34.63   19.53
  -3  -7  -6   30.00   12.92
   3   7   7    2.18   10.19
   3   7   7   -5.17   30.27
  -3  -7  -7   21.13   14.08
  -3  -7  -7  -11.75   21.09
   3   7   8  204.07   20.66
   3   7   8  226.67   43.30
  -3  -7  -8  257.48   26.69
   3   8 -16    5.95   15.21
   3   8 -16   -0.51   23.23
  -3  -8  16   -3.50   19.14
  -3  -8  16   13.07    9.38
   3   8 -15   -9.49   25.13
   3   8 -15  -15.17   12.33
  -3  -8  15   -7.59   19.53
  -3  -8  15   -9.84   27.04
   3   8 -14  130.53   19.18
   3   8 -14   86.45   22.64
  -3  -8  14  153.10   24.43
  -3  -8  14   79.33   30.58
   3   8 -13  305.26   32.99
   3   8 -13  381.01   32.49
  -3  -8  13  400.35   36.46
  -3  -8  13  348.91   41.59
   3   8 -12   41.51   13.93
   3   8 -12   30.19   18.13
  -3  -8  12   39.72   16.19
  -3  -8  12   47.66   23.54
   3   8 -11   35.99   12.88
  -3  -8  11   40.19   18.68
   3   8 -10   97.89   18.05
  -3  -8  10  107.42   20.31
  -3  -8  10  106.95   17.70
   3   8  -9  134.66   19.22
   3   8  -9  147.46   18.75
  -3  -8   9  152.98   20.54
  -3  -8   9  135.86   18.05
   3   8  -8   64.86   15.45
   3   8  -8   55.40   15.83
  -3  -8   8   69.14   14.40
  -3  -8   8   42.76   13.73
   3   8  -7  166.33   20.89
   3   8  -7  196.01   21.79
  -3  -8   7  200.37   21.05
  -3  -8   7  176.60   19.69
   3   8  -6   26.61   15.02
   3   8  -6   45.21   15.02
   3   8  -5   19.03   14.01
   3   8  -5   12.96   13.89
  -3  -8   5    7.78   10.97
  -3  -8   5   31.44   12.96
   3   8  -4  208.07   21.05
   3   8  -4  135.20   18.79
  -3  -8   4  206.52   19.45
  -3  -8   4  190.64   19.96
   3   8  -3  207.76   23.89
   3   8  -3  212.55   21.20
  -3  -8   3  212.90   21.17
  -3  -8   3  206.87   19.96
  -3  -8   2   22.25   13.62
  -3  -8   2   22.18   10.58
   3   8  -1   76.22   13.27
  -3  -8   1   90.46   16.19
  -3  -8   1   60.23   13.03
   3   8   0   38.60   10.43
  -3  -8   0   45.40   13.50
   3   8   1  -22.25   22.92
   3   8   1   53.34   12.41
  -3  -8  -1   26.42   13.50
   3   8   2  186.67   29.84
   3   8   2  168.62   16.96
  -3  -8  -2  188.50   19.88
  -3  -8  -2  168.19   20.31
   3   8   3   12.99   10.31
   3   8   3   21.28   25.02
  -3  -8  -3   33.77   12.49
  -3  -8  -3   19.84   15.56
   3   8   4  -17.70   26.50
   3   8   4   -9.57    9.61
  -3  -8  -4    2.41   16.22
  -3  -8  -4    8.09   12.76
   3   8   5    3.35    9.42
   3   8   5    7.43   25.37
  -3  -8  -5   -9.53   12.02
  -3  -8  -5   18.17   19.49
   3   8   6    2.53   10.15
  -3  -8  -6    8.17   20.43
   3   8   7   66.96   32.29
   3   8   7   76.57   13.15
  -3  -8  -7   47.54   20.46
  -3  -8  -7   88.36   17.16
   3   9 -16  -11.44   23.15
  -3  -9  16    9.92   20.15
   3   9 -15   14.05   23.93
   3   9 -15   28.75   13.70
  -3  -9  15   12.45   29.26
  -3  -9  15   17.31   19.80
   3   9 -14   12.22   15.10
  -3  -9  14  -20.54   29.72
   3   9 -13   80.23   18.29
   3   9 -13  115.55   17.31
  -3  -9  13  130.80   21.83
  -3  -9  13   71.35   31.09
   3   9 -12   -9.92   11.79
   3   9 -12  -10.04   16.92
  -3  -9  12    2.76   20.50
  -3  -9  12    8.91   15.45
   3   9 -11   94.74   15.48
   3   9 -11   96.29   18.71
  -3  -9  11   93.76   16.92
  -3  -9  11   88.71   20.85
   3   9 -10   40.77   17.27
   3   9 -10   89.14   15.64
  -3  -9  10   60.93   15.64
  -3  -9  10   58.55   17.86
   3   9  -9   55.68   14.75
   3   9  -9    7.63   16.61
  -3  -9   9    7.90   13.46
  -3  -9   9   48.87   14.71
   3   9  -8   16.65   13.73
   3   9  -8  -14.36   15.95
  -3  -9   8   -0.89   12.02
  -3  -9   8   -9.84   12.53
   3   9  -7   90.85   18.79
  -3  -9   7  121.89   16.07
   3   9  -6   15.13   16.42
  -3  -9   6    9.96   12.06
   3   9  -5   11.91   17.55
  -3  -9   5    8.36   13.31
   3   9  -4  219.90   26.26
   3   9  -4  140.18   17.51
  -3  -9   4  206.32   21.20
  -3  -9   4  162.79   18.17
   3   9  -3   16.73   20.31
   3   9  -3   58.09   13.11
  -3  -9   3   58.01   13.42
  -3  -9   3   34.20   12.68
  -3  -9   2   -2.18   13.11
  -3  -9   2   -7.24   10.66
   3   9  -1    6.34   11.67
   3   9  -1   -2.80   20.23
  -3  -9   1    2.76   10.31
  -3  -9   1    7.63   12.68
   3   9   0  112.83   24.98
   3   9   0  127.38   15.13
  -3  -9   0  127.42   18.05
  -3  -9   0  120.26   15.91
   3   9   1   -2.22   22.72
  -3  -9  -1   -0.19   10.62
   3   9   2  115.20   14.51
  -3  -9  -2   97.31   18.33
   3   9   3  106.02   33.46
   3   9   3  120.65   14.36
  -3  -9  -3  138.90   20.15
  -3  -9  -3  129.25   20.82
   3   9   4  -20.39   24.47
  -3  -9  -4    0.70   13.03
   3   9   5   14.86   27.43
   3   9   5    6.19   10.97
  -3  -9  -5   14.05   13.54
  -3  -9  -5    2.33   19.41
   3   9   6    4.40   11.83
   3   9   6   18.01   29.34
  -3  -9  -6    4.86   13.93
  -3  -9  -6   17.82   19.76
   3  10 -16    3.27   14.75
   3  10 -16    0.08   21.79
  -3 -10  16   19.53   18.91
  -3 -10  16   -6.69   22.84
   3  10 -15   -9.45   14.90
   3  10 -15   -3.07   18.91
  -3 -10  15   18.64   18.87
  -3 -10  15   13.85   31.36
   3  10 -14   10.12   21.48
   3  10 -14   12.64   14.59
  -3 -10  14   -0.58   18.52
  -3 -10  14   -3.38   28.87
   3  10 -13   -6.77   18.09
   3  10 -13    0.78   12.49
  -3 -10  13   -9.73   16.73
  -3 -10  13   -6.42   21.75
   3  10 -12    7.98   16.61
   3  10 -12    5.99   12.06
  -3 -10  12   16.07   14.01
  -3 -10  12    4.16   21.98
   3  10 -11   86.65   16.26
   3  10 -11   78.40   19.22
  -3 -10  11   66.10   15.33
  -3 -10  11  108.43   22.37
   3  10 -10  254.25   28.29
   3  10 -10  303.43   28.52
  -3 -10  10  266.20   25.52
  -3 -10  10  325.88   32.76
   3  10  -9   80.54   19.22
   3  10  -9   77.35   16.07
  -3 -10   9   71.43   14.63
  -3 -10   9  109.13   18.87
   3  10  -8   -5.80   16.57
   3  10  -8    0.51   13.50
  -3 -10   8    3.11   11.75
  -3 -10   8   11.17   13.73
   3  10  -7   40.39   14.86
   3  10  -7   13.58   18.25
  -3 -10   7   19.30   12.02
  -3 -10   7   35.83   14.36
   3  10  -6   95.90   19.80
   3  10  -6   91.66   15.83
  -3 -10   6   97.97   16.96
  -3 -10   6   66.88   13.54
   3  10  -5    6.85   17.82
   3  10  -5    3.89   12.37
  -3 -10   5   12.29   13.03
   3  10  -4   82.60   14.82
   3  10  -4   98.47   21.44
  -3 -10   4   66.65   12.49
  -3 -10   4  117.11   16.69
   3  10  -3   10.12   11.52
   3  10  -3   -3.35   18.29
  -3 -10   3    3.11   11.79
  -3 -10   3    1.48    9.88
   3  10  -2   -3.85   11.48
   3  10  -2    2.26   18.29
  -3 -10   2   -8.33   12.37
  -3 -10   2    0.86    9.84
  -3 -10   1   15.41   10.50
   3  10   0  -37.82   11.09
  -3 -10   0   -7.00   13.97
   3  10   1   60.31   11.56
   3  10   1  107.11   31.59
  -3 -10  -1   48.13   15.33
  -3 -10  -1  105.75   17.20
   3  10   2   16.11   10.12
   3  10   2    8.40   27.66
  -3 -10  -2    8.36   12.99
  -3 -10  -2   -1.79   15.37
   3  10   3   25.80   11.56
   3  10   3    0.78   28.09
  -3 -10  -3   22.14   17.74
  -3 -10  -3   22.92   16.30
   3  10   4   -5.99   10.12
   3  10   4   18.01   26.42
  -3 -10  -4    0.74   12.68
  -3 -10  -4   -2.80   18.05
   3  11 -15    5.80   20.15
  -3 -11  15   10.19   19.84
   3  11 -14   29.76   14.55
   3  11 -14  -10.35   19.65
  -3 -11  14   16.77   17.31
  -3 -11  14    7.98   25.99
   3  11 -13   25.17   14.59
   3  11 -13   12.92   21.94
  -3 -11  13   14.28   26.61
  -3 -11  13   16.81   16.50
   3  11 -12   75.79   15.80
  -3 -11  12   86.45   23.07
   3  11 -11    2.84   17.90
   3  11 -11    9.10   14.24
  -3 -11  11   10.15   12.92
   3  11 -10   10.89   19.45
   3  11 -10   -9.84   13.70
  -3 -11  10   -1.01   13.03
  -3 -11  10   -0.12   14.71
   3  11  -9   13.77   14.59
   3  11  -9   -1.13   18.87
  -3 -11   9   13.66   11.79
  -3 -11   9   -1.98   14.36
   3  11  -8    3.03   14.24
   3  11  -8  -15.13   19.06
  -3 -11   8   15.60   14.51
  -3 -11   8    2.65   11.75
   3  11  -7   23.11   19.18
   3  11  -7   21.75   13.89
  -3 -11   7   11.94   11.40
  -3 -11   7   -9.42   12.64
   3  11  -6    2.02   14.08
   3  11  -6   -0.47   20.27
  -3 -11   6   13.46   11.94
  -3 -11   6   28.44   13.97
   3  11  -5   56.10   24.20
   3  11  -5  125.63   17.82
   3  11  -4   -4.44   21.59
  -3 -11   4   -6.65   10.58
   3  11  -3  137.96   27.23
   3  11  -3   84.08   14.98
  -3 -11   3  118.16   15.68
  -3 -11   3   95.55   16.34
   3  11  -2  -15.33   10.78
  -3 -11   2    1.36   11.94
  -3 -11   1    5.95   12.22
  -3 -11   1   10.70   13.19
   3  11   0   -7.94   27.97
   3  11   0   -1.67   12.02
  -3 -11   0    4.75   12.96
  -3 -11   0   -7.94   14.12
   3  11   1    6.50   30.42
  -3 -11  -1   19.96   14.20
   3  11   2   74.93   13.11
   3  11   2   59.53   30.74
  -3 -11  -2   45.83   18.25
  -3 -11  -2   58.48   15.99
   3  11   3  -20.31   26.65
   3  11   3    5.06   12.45
  -3 -11  -3   14.78   16.54
  -3 -11  -3    0.04   18.17
   3  12 -15   30.19   15.06
   3  12 -15   11.28   20.50
  -3 -12  15   33.19   22.25
   3  12 -14   19.76   20.97
  -3 -12  14   10.35   17.66
   3  12 -13  -25.68   20.66
   3  12 -13  -12.92   14.51
  -3 -12  13   -1.95   24.04
  -3 -12  13   -2.26   15.68
   3  12 -12  169.32   21.94
   3  12 -12  179.87   30.46
  -3 -12  12  215.23   31.86
  -3 -12  12  182.47   23.19
   3  12 -11   31.55   14.59
   3  12 -11    8.75   22.53
  -3 -12  11   19.18   20.89
  -3 -12  11   38.71   16.19
   3  12 -10   21.20   21.83
   3  12 -10   22.95   14.47
  -3 -12  10   40.70   15.76
  -3 -12  10   21.44   14.47
   3  12  -9   -0.31   14.55
  -3 -12   9   -0.62   13.27
   3  12  -8   -3.74   14.47
  -3 -12   8   14.28   13.50
   3  12  -7  103.45   18.48
  -3 -12   7  122.87   17.04
   3  12  -6    4.79   14.43
  -3 -12   6   16.96   12.06
   3  12  -5  246.47   24.94
  -3 -12   5  232.90   25.37
   3  12  -4   53.69   13.42
   3  12  -4    8.95   27.51
  -3 -12   4   28.44   12.72
   3  12  -3   -6.15   12.22
   3  12  -3  -10.43   25.29
  -3 -12   3    6.73   12.68
  -3 -12   3   -8.01   12.84
   3  12  -2    2.65   12.41
   3  12  -2  -22.99   31.83
  -3 -12   2    9.30   13.11
  -3 -12   2   -1.56   13.11
   3  12  -1    0.58   14.28
  -3 -12   1    2.92   13.42
  -3 -12   0   38.40   17.86
  -3 -12   0   34.43   15.45
   3  12   1   20.46   29.22
   3  12   1    6.50   13.70
  -3 -12  -1   13.85   18.25
  -3 -12  -1   22.88   16.54
   3  13 -14    1.13   14.67
   3  13 -14    7.31   21.48
  -3 -13  14   -5.84   16.03
  -3 -13  14   -7.63   20.00
   3  13 -13  101.08   19.10
   3  13 -13  106.72   29.02
  -3 -13  13  104.19   21.63
  -3 -13  13  128.12   26.50
   3  13 -12    0.58   22.06
  -3 -13  12   -2.02   24.24
  -3 -13  12   10.15   15.21
   3  13 -11  164.85   22.72
   3  13 -11  160.26   28.67
  -3 -13  11  166.01   21.52
  -3 -13  11  157.42   22.72
   3  13 -10   47.66   16.69
   3  13 -10   16.77   22.95
  -3 -13  10   32.02   16.42
  -3 -13  10   26.57   15.33
   3  13  -9  -21.17   14.67
   3  13  -9    3.19   22.60
  -3 -13   9    4.82   14.86
  -3 -13   9   -6.65   14.16
   3  13  -8  -21.59   24.24
   3  13  -8   -2.10   14.40
  -3 -13   8   -7.55   13.70
  -3 -13   8    1.21   13.97
   3  13  -7  -13.66   27.78
   3  13  -7   33.19   14.94
  -3 -13   7   16.46   15.45
  -3 -13   7   19.41   12.99
   3  13  -6  168.89   22.06
  -3 -13   6  127.15   19.18
  -3 -13   6  128.78   18.21
   3  13  -5   15.48   27.27
   3  13  -5   19.88   14.59
  -3 -13   5    4.86   13.50
  -3 -13   5    2.80   13.31
   3  13  -4   18.99   26.81
   3  13  -3    2.37   13.62
  -3 -13   3    3.19   13.85
   3  13  -2   21.48   15.60
   3  13  -2    5.33   29.02
  -3 -13   2    6.46   15.68
  -3 -13   2   11.52   14.01
   3  13  -1  -12.14   27.12
   3  13  -1  -16.85   13.42
  -3 -13   1    0.62   16.07
  -3 -13   1    7.08   15.76
   3  14 -12  117.19   20.54
   3  14 -12   64.04   25.17
  -3 -14  12   82.83   17.62
  -3 -14  12   73.38   21.28
   3  14 -11    5.60   16.50
   3  14 -11  -17.04   23.66
  -3 -14  11   10.54   17.51
  -3 -14  11   -4.01   13.54
   3  14 -10   -5.91   16.65
  -3 -14  10   23.07   17.39
   3  14  -9  -21.67   16.03
  -3 -14   9   -6.46   16.34
   3  14  -8    6.69   25.68
   3  14  -8   -0.93   15.76
  -3 -14   8    2.84   15.25
   3  14  -7   23.42   16.57
  -3 -14   7   21.05   14.16
   3  14  -6  144.46   22.92
  -3 -14   6  147.77   20.97
  -3 -14   6  127.19   20.11
   3  14  -5  -19.30   24.71
   3  14  -5  -13.07   16.03
  -3 -14   5   -4.32   14.94
  -3 -14   5  -17.62   13.93
   3  14  -4   -2.30   15.10
   3  14  -4   -5.06   22.57
  -3 -14   4    1.63   15.80
  -3 -14   4  -10.31   14.28
   4 -16   5  175.74   19.80
   4 -16   5  161.81   24.59
  -4  16  -5  160.41   24.16
   4 -16   6    5.45   18.83
   4 -16   6    9.69   11.83
  -4  16  -6   43.23   22.92
  -4  16  -6   13.34   18.13
   4 -16   7   36.84   20.97
   4 -16   7   75.79   13.19
  -4  16  -7   77.00   21.17
  -4  16  -7   96.14   23.46
   4 -16   8   31.83   20.62
   4 -16   8    2.61   10.31
  -4  16  -8   -9.07   19.03
  -4  16  -8    4.01   19.96
   4 -16   9    4.82   21.01
   4 -16   9   10.89   11.01
   4 -16  10    3.31   12.84
   4 -16  10   18.87   21.87
  -4  16 -10   15.29   18.99
  -4  16 -10    9.73   20.97
   4 -16  11  123.84   26.96
   4 -16  11  143.95   20.82
  -4  16 -11   57.47   23.50
  -4  16 -11  137.30   24.20
   4 -15   2    3.15   11.67
   4 -15   2    6.81   16.85
  -4  15  -2   -0.89   21.87
  -4  15  -2   -4.98   17.70
   4 -15   3    7.20   11.94
   4 -15   3   29.14   16.81
  -4  15  -3   19.69   18.13
  -4  15  -3   13.70   23.34
   4 -15   4   25.99   11.83
  -4  15  -4  -12.18   23.23
   4 -15   5   59.60   14.24
   4 -15   5   67.19   19.73
  -4  15  -5   91.00   21.20
   4 -15   6    7.04   11.83
   4 -15   6    5.37   18.25
  -4  15  -6   11.13   17.08
  -4  15  -6   45.75   20.78
   4 -15   7   49.72   13.31
   4 -15   7   55.09   20.62
  -4  15  -7   10.19   18.40
  -4  15  -7   53.42   20.23
   4 -15   8   -9.73   12.06
   4 -15   8   -4.12   20.00
   4 -15   9  138.51   18.29
  -4  15  -9  101.35   22.76
   4 -15  10   67.39   26.65
   4 -15  10   60.77   15.60
  -4  15 -10   28.29   19.34
  -4  15 -10   53.65   20.19
   4 -15  11  -19.88   26.61
  -4  15 -11  -10.89   18.13
   4 -15  12    6.23   25.41
   4 -15  12    0.70   17.35
  -4  15 -12   20.00   17.51
  -4  15 -12   -6.89   17.12
   4 -15  13   40.74   17.39
   4 -15  13   44.35   24.04
  -4  15 -13   35.83   16.30
  -4  15 -13   31.63   17.35
   4 -14  -1    2.26   18.68
   4 -14  -1   13.62   14.43
  -4  14   1    9.42   24.39
  -4  14   1   -0.54   16.61
   4 -14   0   14.71   12.45
   4 -14   0  -12.26   16.54
  -4  14   0   -3.27   17.43
  -4  14   0   12.80   26.11
[truncated: 896,325 more chars]
